# Supplementary material for: Biochemical pathways analysis of microarray results: regulation of myogenesis in pigs
Source: BMC Dev Biol. 2007 Jun 13;7:66. doi: 10.1186/1471-213X-7-66 (PMC1919358; doi:10.1186/1471-213X-7-66)
Supplement: Additional File 1 — KEGG data and analyses. Shows all data and first analyses of the genes of the microarrays with pathways reported by the KEGG database [file 1471-213X-7-66-S1.xls]

## Sheet: Seach KEGG database results 2
ABCE1
ACAT	Nicotinate and nicotinamide metabolism	http://www.genome.jp/dbget-bin/show_pathway?bja00760+blr2026
	Fatty acid metabolism	http://www.genome.jp/dbget-bin/show_pathway?hsa00071+38
	Benzoate degradation via CoA ligation	http://www.genome.jp/dbget-bin/show_pathway?hsa00632+23597
	Bisphenol A degradation	http://www.genome.jp/dbget-bin/show_pathway?map00363+C13626
	Bile acid biosynthesis	http://www.genome.jp/dbget-bin/show_pathway?map00120+2.3.1.26
ACAT2	Fatty acid metabolism	http://www.genome.jp/dbget-bin/show_pathway?hsa00071+39
Aconitase	Citrate cycle (TCA cycle)	http://www.genome.jp/dbget-bin/show_pathway?sfl00020+SF1280
	Valine, leucine and isoleucine biosynthesis	http://www.genome.jp/dbget-bin/show_pathway?reu00290+Reut_B4843
	Lysine biosynthesis	http://www.genome.jp/dbget-bin/show_pathway?sce00300+YDR234W
ACTA1
ACTA1
ACTN2	Focal adhesion	http://www.genome.jp/dbget-bin/show_pathway?hsa04510+88
ACTN3	Focal adhesion	http://www.genome.jp/dbget-bin/show_pathway?hsa04510+89
ACTN3	Focal adhesion	http://www.genome.jp/dbget-bin/show_pathway?hsa04510+89
ACTR
ACYP2	Glycolysis / Gluconeogenesis	http://www.genome.jp/dbget-bin/show_pathway?hsa00010+98
ADRP
AK1	NUMBER OF HITS FOUND > 100 !!!!
Akt2	MAPK signaling pathway	http://www.genome.jp/dbget-bin/show_pathway?hsa04010+208
ALDOA	Pentose phosphate pathway	http://www.genome.jp/dbget-bin/show_pathway?bmb00030+BruAb2_0084
	Glycolysis / Gluconeogenesis	http://www.genome.jp/dbget-bin/show_pathway?hsa00010+226
ALDOa	Pentose phosphate pathway	http://www.genome.jp/dbget-bin/show_pathway?bmb00030+BruAb2_0084
	Glycolysis / Gluconeogenesis	http://www.genome.jp/dbget-bin/show_pathway?hsa00010+226
ALDOB	Glycolysis / Gluconeogenesis	http://www.genome.jp/dbget-bin/show_pathway?hsa00010+229
ALDOC	Glycolysis / Gluconeogenesis	http://www.genome.jp/dbget-bin/show_pathway?hsa00010+230
ALDO	NUMBER OF HITS FOUND > 100 !!!!
ALP	NUMBER OF HITS FOUND > 100 !!!!
integrin alpha 7	Focal adhesion	http://www.genome.jp/dbget-bin/show_pathway?hsa04510+3679
alpha actinin
alpha tropomyosin
AMPD1	Purine metabolism	http://www.genome.jp/dbget-bin/show_pathway?hsa00230+270
Androgen-Receptor
Androgenreceptor
APOBEC2	Atrazine degradation	http://www.genome.jp/dbget-bin/show_pathway?hsa00791+10930
ARF1	Cholera - Infection	http://www.genome.jp/dbget-bin/show_pathway?hsa05110+375
ART3
ATP1A2
ATP2A1	Calcium signaling pathway	http://www.genome.jp/dbget-bin/show_pathway?hsa04020+487
ATP2A2	Calcium signaling pathway	http://www.genome.jp/dbget-bin/show_pathway?hsa04020+488
ATP2B1	Calcium signaling pathway	http://www.genome.jp/dbget-bin/show_pathway?hsa04020+490
ATP5A1	Oxidative phosphorylation	http://www.genome.jp/dbget-bin/show_pathway?hsa00190+498
	ATP synthesis	http://www.genome.jp/dbget-bin/show_pathway?ptr00193+455397
ATP5B	Oxidative phosphorylation	http://www.genome.jp/dbget-bin/show_pathway?hsa00190+506
	ATP synthesis	http://www.genome.jp/dbget-bin/show_pathway?ptr00193+451999
ATP5G2	Oxidative phosphorylation	http://www.genome.jp/dbget-bin/show_pathway?hsa00190+517
	ATP synthesis	http://www.genome.jp/dbget-bin/show_pathway?bta00193+337887
ATP5H	Oxidative phosphorylation	http://www.genome.jp/dbget-bin/show_pathway?hsa00190+10476
	ATP synthesis	http://www.genome.jp/dbget-bin/show_pathway?bta00193+282710
ATP5JD
ATP5JG
ATP5O	Oxidative phosphorylation	http://www.genome.jp/dbget-bin/show_pathway?hsa00190+539
	ATP synthesis	http://www.genome.jp/dbget-bin/show_pathway?bta00193+281640
ATPsynthase5a1
ATPsynthase5B
ATPsynthase5JD
ATPsynthase-delta
BAF53
BAF57
BCRP1
BCRP1
integrin beta 1	Axon guidance	http://www.genome.jp/dbget-bin/show_pathway?hsa04360+3688
	Inositol phosphate metabolism	http://www.genome.jp/dbget-bin/show_pathway?hsa00562+27231
integrin beta 4	Cell Communication	http://www.genome.jp/dbget-bin/show_pathway?hsa01430+3691
beta actin
Catenin beta	Wnt signaling pathway	http://www.genome.jp/dbget-bin/show_pathway?mmu04310+12387
Bin1
BMP2	Cytokine-cytokine receptor interaction	http://www.genome.jp/dbget-bin/show_pathway?hsa04060+650
	Hedgehog signaling pathway	http://www.genome.jp/dbget-bin/show_pathway?rno04340+29373
Bone morphogenetic protein 4	Hedgehog signaling pathway	http://www.genome.jp/dbget-bin/show_pathway?hsa04340+652
BMP4	Hedgehog signaling pathway	http://www.genome.jp/dbget-bin/show_pathway?hsa04340+652
BP	NUMBER OF HITS FOUND > 100 !!!!
BTBD1
BTEB1
BVES
CA3	NUMBER OF HITS FOUND > 100 !!!!
CALM1	Calcium signaling pathway	http://www.genome.jp/dbget-bin/show_pathway?hsa04020+801
CALM2	Calcium signaling pathway	http://www.genome.jp/dbget-bin/show_pathway?hsa04020+805
Calp Con
Calp con4
CAMK2A	Calcium signaling pathway	http://www.genome.jp/dbget-bin/show_pathway?hsa04020+815
CAP2
CAPZA2
CAT	NUMBER OF HITS FOUND > 100 !!!!
Cathepsin	NUMBER OF HITS FOUND > 100 !!!!
Cathepsin L
CBF1	Notch signaling pathway	http://www.genome.jp/dbget-bin/show_pathway?hsa04330+9541
CBFA1
CCNG1
CCT5
CD9	NUMBER OF HITS FOUND > 100 !!!!
CDK4	Cell cycle	http://www.genome.jp/dbget-bin/show_pathway?hsa04110+1019
CDO	Cysteine metabolism	http://www.genome.jp/dbget-bin/show_pathway?hsa00272+1036
	Cytokine-cytokine receptor interaction	http://www.genome.jp/dbget-bin/show_pathway?hsa04060+1436
	Retinol metabolism	http://www.genome.jp/dbget-bin/show_pathway?hsa00830+53630
	Androgen and estrogen metabolism	http://www.genome.jp/dbget-bin/show_pathway?hsa00150+83875
CKM	Urea cycle and metabolism of amino groups	http://www.genome.jp/dbget-bin/show_pathway?hsa00220+1158
CL640	Ubiquinone biosynthesis	http://www.genome.jp/dbget-bin/show_pathway?hsa00130+27235
C-LMOD
CMF1	Carbon fixation	http://www.genome.jp/dbget-bin/show_pathway?cme00710+CMF117C
	Tryptophan metabolism	http://www.genome.jp/dbget-bin/show_pathway?cme00380+CMF128C
	Inositol phosphate metabolism	http://www.genome.jp/dbget-bin/show_pathway?cme00562+CMF139C
	Methionine metabolism	http://www.genome.jp/dbget-bin/show_pathway?cme00271+CMF156C
	Folate biosynthesis	http://www.genome.jp/dbget-bin/show_pathway?cme00790+CMF158C
	Glutathione metabolism	http://www.genome.jp/dbget-bin/show_pathway?cme00480+CMF182C
	Glycerolipid metabolism	http://www.genome.jp/dbget-bin/show_pathway?cme00561+CMF185C
Col19A1
COL3A1	Cell Communication	http://www.genome.jp/dbget-bin/show_pathway?hsa01430+1281
Collagen	NUMBER OF HITS FOUND > 100 !!!!
Cox4	Oxidative phosphorylation	http://www.genome.jp/dbget-bin/show_pathway?hsa00190+1327
Cox5A	Oxidative phosphorylation	http://www.genome.jp/dbget-bin/show_pathway?hsa00190+9377
COX5B	Oxidative phosphorylation	http://www.genome.jp/dbget-bin/show_pathway?hsa00190+1329
COX6B	Oxidative phosphorylation	http://www.genome.jp/dbget-bin/show_pathway?hsa00190+1340
Cox7A	Oxidative phosphorylation	http://www.genome.jp/dbget-bin/show_pathway?hsa00190+1346
CR6	Cytokine-cytokine receptor interaction	http://www.genome.jp/dbget-bin/show_pathway?hsa04060+1235
	Neurodegenerative Disorders	http://www.genome.jp/dbget-bin/show_pathway?hsa01510+57679
	Neuroactive ligand-receptor interaction	http://www.genome.jp/dbget-bin/show_pathway?mmu04080+13240
	Oxidative phosphorylation	http://www.genome.jp/dbget-bin/show_pathway?sce00190+YFR033C
Creatin Kinase
Creatin Kinase beta
CRYAB
CS1	NUMBER OF HITS FOUND > 100 !!!!
CSDA	Selenoamino acid metabolism	http://www.genome.jp/dbget-bin/show_pathway?ppu00450+PP1529
	Tight junction	http://www.genome.jp/dbget-bin/show_pathway?hsa04530+8531
CSNK2B	Wnt signaling pathway	http://www.genome.jp/dbget-bin/show_pathway?hsa04310+1460
CSRP3
CTBP2	Wnt signaling pathway	http://www.genome.jp/dbget-bin/show_pathway?hsa04310+1488
CTGF1
CTGF2
CTSL
CUL5
CYC	NUMBER OF HITS FOUND > 100 !!!!
Dachshund
DARS	Alanine and aspartate metabolism	http://www.genome.jp/dbget-bin/show_pathway?hsa00252+1615
DAXX	MAPK signaling pathway	http://www.genome.jp/dbget-bin/show_pathway?hsa04010+1616
DECR1
Delta	NUMBER OF HITS FOUND > 100 !!!!
Delta1	Lysine degradation	http://www.genome.jp/dbget-bin/show_pathway?map00310+C00450
	Lysine biosynthesis	http://www.genome.jp/dbget-bin/show_pathway?map00300+C03972
	Urea cycle and metabolism of amino groups	http://www.genome.jp/dbget-bin/show_pathway?map00220+1.5.1.2
	Glutamate metabolism	http://www.genome.jp/dbget-bin/show_pathway?map00251+1.5.1.12
	Prostaglandin and leukotriene metabolism	http://www.genome.jp/dbget-bin/show_pathway?map00590+1.13.11.31
Delta4	Androgen and estrogen metabolism	http://www.genome.jp/dbget-bin/show_pathway?rn00150+R01834
	C21-Steroid hormone metabolism	http://www.genome.jp/dbget-bin/show_pathway?rn00140+R02215
	Tyrosine metabolism	http://www.genome.jp/dbget-bin/show_pathway?rn00350+R04379
	Benzoate degradation via hydroxylation	http://www.genome.jp/dbget-bin/show_pathway?rn00362+R04482
	Bile acid biosynthesis	http://www.genome.jp/dbget-bin/show_pathway?rn00120+R04817
Deltex	Notch signaling pathway	http://www.genome.jp/dbget-bin/show_pathway?hsa04330+1840
DES	NUMBER OF HITS FOUND > 100 !!!!
Desmin	Cell Communication	http://www.genome.jp/dbget-bin/show_pathway?hsa01430+1674
Destrin
dHAND
DKFZ	NUMBER OF HITS FOUND > 100 !!!!
DOC1	Cell cycle	http://www.genome.jp/dbget-bin/show_pathway?sce04110+YGL240W
DPP	NUMBER OF HITS FOUND > 100 !!!!
DSIPI
E12e2A
ECH1	Fatty acid metabolism	http://www.genome.jp/dbget-bin/show_pathway?lil00071+LA0073
	Tyrosine metabolism	http://www.genome.jp/dbget-bin/show_pathway?hsa00350+1891
EEF1A1
EIF4A2
EIF4G2
Emering
Engrailed1
ENIGMA
ENO3	Glycolysis / Gluconeogenesis	http://www.genome.jp/dbget-bin/show_pathway?hsa00010+2027
Enolase 1	Glycolysis / Gluconeogenesis	http://www.genome.jp/dbget-bin/show_pathway?ama00010+AM600
Enolase 3	Glycolysis / Gluconeogenesis	http://www.genome.jp/dbget-bin/show_pathway?hsa00010+2027
EPB72
EPO-receptor
EPO receptor
ErbB3	Calcium signaling pathway	http://www.genome.jp/dbget-bin/show_pathway?hsa04020+2065
Eya2
FACL4	Fatty acid metabolism	http://www.genome.jp/dbget-bin/show_pathway?hsa00071+2182
FGF7	MAPK signaling pathway	http://www.genome.jp/dbget-bin/show_pathway?hsa04010+2252
FGFR	MAPK signaling pathway	http://www.genome.jp/dbget-bin/show_pathway?hsa04010+2260
FGFR4	MAPK signaling pathway	http://www.genome.jp/dbget-bin/show_pathway?hsa04010+2264
FHL1
FLJ10826
FLJ12525
FLJ12650
FLJ13194
FLJ13611
FLJ14437
FLJ20094
FLJ20281
FLJ23251
Formin-Connexin37
FRZB1
FRZB10
FRZB2
FRZB3
FRZB4
FRZB6
FRZB7
GAPD	Glycolysis / Gluconeogenesis	http://www.genome.jp/dbget-bin/show_pathway?ecj00010+JW1413
	Carbon fixation	http://www.genome.jp/dbget-bin/show_pathway?map00710+1.2.1.13
GAPDH	Glycolysis / Gluconeogenesis	http://www.genome.jp/dbget-bin/show_pathway?ecj00010+JW1413
	Carbon fixation	http://www.genome.jp/dbget-bin/show_pathway?map00710+1.2.1.13
GBAS
GLO1	Pyruvate metabolism	http://www.genome.jp/dbget-bin/show_pathway?hsa00620+2739
Glucose transporter 4
GLUL	Glutamate metabolism	http://www.genome.jp/dbget-bin/show_pathway?hsa00251+2752
Glycogeen fosforylase
GNAS1
GNB1
GOLGA4
GOT1	Glutamate metabolism	http://www.genome.jp/dbget-bin/show_pathway?hsa00251+2805
	Alanine and aspartate metabolism	http://www.genome.jp/dbget-bin/show_pathway?gga00252+396261
GPI	NUMBER OF HITS FOUND > 100 !!!!
Gremlin
GRIP1
H11	NUMBER OF HITS FOUND > 100 !!!!
H3F3A
HBP1
HBP1HMGbox
HDAc5
HDAc binding protein
HGF	Cytokine-cytokine receptor interaction	http://www.genome.jp/dbget-bin/show_pathway?hsa04060+3082
HER2	Bacterial chemotaxis - General	http://www.genome.jp/dbget-bin/show_pathway?cvi02030+CV3437
Herp1
HHADH2
HHADHa
HH	NUMBER OF HITS FOUND > 100 !!!!
Hip	NUMBER OF HITS FOUND > 100 !!!!
HIRIP5
HMG1	Biosynthesis of steroids	http://www.genome.jp/dbget-bin/show_pathway?mka00100+MK0355
	Purine metabolism	http://www.genome.jp/dbget-bin/show_pathway?sce00230+YNL151C
HMGCoAR
HoxD1
HSMNP1
HSPB3
HSPC028
HSPC051	Oxidative phosphorylation	http://www.genome.jp/dbget-bin/show_pathway?hsa00190+29796
HSPC152
HSPE1
HTCD37
HUMMLC2B
ID2B
ID3	TGF-beta signaling pathway	http://www.genome.jp/dbget-bin/show_pathway?hsa04350+3399
ID4	TGF-beta signaling pathway	http://www.genome.jp/dbget-bin/show_pathway?hsa04350+3400
IFRD1
IGFIIR
IGFIR
I-mfa
Imfa
IMPA2	Streptomycin biosynthesis	http://www.genome.jp/dbget-bin/show_pathway?hsa00521+3613
iNOS	NUMBER OF HITS FOUND > 100 !!!!
Insulin like growth factor II receptor
Itch	NUMBER OF HITS FOUND > 100 !!!!
ITGAV	Focal adhesion	http://www.genome.jp/dbget-bin/show_pathway?hsa04510+3685
Jagged 1	Notch signaling pathway	http://www.genome.jp/dbget-bin/show_pathway?hsa04330+182
JNK1
JNK	MAPK signaling pathway	http://www.genome.jp/dbget-bin/show_pathway?rno04010+302983
KCNMA1
KIAA0068
KIAA0094
KIAA0164
KIAA0232
KIAA1040
KIAA1143
KIAA1288
KIAA1546
KIAA1596
Laminin A4
Laminin A 4
Laminin Receptor	Ribosome	http://www.genome.jp/dbget-bin/show_pathway?mmu03010+16785
LAMR1	Ribosome	http://www.genome.jp/dbget-bin/show_pathway?hsa03010+3921
LDHA	Pyruvate metabolism	http://www.genome.jp/dbget-bin/show_pathway?eco00620+b1380
	Glycolysis / Gluconeogenesis	http://www.genome.jp/dbget-bin/show_pathway?sma00010+SAV339
LHX1
LOC51087
LOC51189
LOC51637
LOC51725
LOC56901	Oxidative phosphorylation	http://www.genome.jp/dbget-bin/show_pathway?hsa00190+56901
LOC58529
MAGED1
MAPK	NUMBER OF HITS FOUND > 100 !!!!
Matrilysin	Wnt signaling pathway	http://www.genome.jp/dbget-bin/show_pathway?hsa04310+4316
MBNL
MCL1	Ribosome	http://www.genome.jp/dbget-bin/show_pathway?ath03010+At5g46160
	Urea cycle and metabolism of amino groups	http://www.genome.jp/dbget-bin/show_pathway?ath00220+At5g46180
calpain	NUMBER OF HITS FOUND > 100 !!!!
MDG1
MDH1	Citrate cycle (TCA cycle)	http://www.genome.jp/dbget-bin/show_pathway?aae00020+aq_1782
MEF2b
MEF2c	MAPK signaling pathway	http://www.genome.jp/dbget-bin/show_pathway?hsa04010+4208
MEF2x
MEK3
MEK5
MG72
MGC4614
MGEA6
MGP	Histidine metabolism	http://www.genome.jp/dbget-bin/show_pathway?psp00340+PSPPH_4922
MGST3	Glutathione metabolism	http://www.genome.jp/dbget-bin/show_pathway?hsa00480+4259
MITR	NUMBER OF HITS FOUND > 100 !!!!
Miz1	Jak-STAT signaling pathway	http://www.genome.jp/dbget-bin/show_pathway?mmu04630+17344
MLP	MAPK signaling pathway	http://www.genome.jp/dbget-bin/show_pathway?sce04010+YKR095W
	Purine metabolism	http://www.genome.jp/dbget-bin/show_pathway?cal00230+orf19.4683
MLP1	MAPK signaling pathway	http://www.genome.jp/dbget-bin/show_pathway?sce04010+YKR095W
	Purine metabolism	http://www.genome.jp/dbget-bin/show_pathway?cal00230+orf19.4683
MLP2
Mos	NUMBER OF HITS FOUND > 100 !!!!
MOX2	Porphyrin and chlorophyll metabolism	http://www.genome.jp/dbget-bin/show_pathway?hsa00860+3163
mTEF
mu calpain
MUF1
MVK	Biosynthesis of steroids	http://www.genome.jp/dbget-bin/show_pathway?bba00100+Bd1630
MYBPC1
MyD118
Myf5
Myf6
MYH1	Tight junction	http://www.genome.jp/dbget-bin/show_pathway?hsa04530+4628
	Regulation of actin cytoskeleton	http://www.genome.jp/dbget-bin/show_pathway?rno04810+308572
	Ribosome	http://www.genome.jp/dbget-bin/show_pathway?ath03010+At5g40040
MYH4
MYH7
MYL1	Regulation of actin cytoskeleton	http://www.genome.jp/dbget-bin/show_pathway?hsa04810+4632
MYL2
Mylk	Calcium signaling pathway	http://www.genome.jp/dbget-bin/show_pathway?hsa04020+4638
	Tryptophan metabolism	http://www.genome.jp/dbget-bin/show_pathway?map00380+C02406
	Glyoxylate and dicarboxylate metabolism	http://www.genome.jp/dbget-bin/show_pathway?rn00630+R01959
Myoblast city
MyoD1
Myogenine
MYOM2
MyoR
Myostatin
MYOZ
MYPT1	Focal adhesion	http://www.genome.jp/dbget-bin/show_pathway?hsa04510+4659
NADHoxidasereductase
NDP52
NDUFA1	Oxidative phosphorylation	http://www.genome.jp/dbget-bin/show_pathway?hsa00190+4694
NDUFA4	Oxidative phosphorylation	http://www.genome.jp/dbget-bin/show_pathway?hsa00190+4697
NDUFA6	Oxidative phosphorylation	http://www.genome.jp/dbget-bin/show_pathway?hsa00190+4700
NDUFB5	Oxidative phosphorylation	http://www.genome.jp/dbget-bin/show_pathway?hsa00190+4711
NDUFS1	Oxidative phosphorylation	http://www.genome.jp/dbget-bin/show_pathway?hsa00190+4719
NDUFV2	Oxidative phosphorylation	http://www.genome.jp/dbget-bin/show_pathway?hsa00190+4729
NEB	NUMBER OF HITS FOUND > 100 !!!!
NEDD1
Nestin	Cell Communication	http://www.genome.jp/dbget-bin/show_pathway?hsa01430+10763
Neuregulin
Neurotrophin	MAPK signaling pathway	http://www.genome.jp/dbget-bin/show_pathway?hsa04010+4908
nFAT	Calcium signaling pathway	http://www.genome.jp/dbget-bin/show_pathway?hsa04020+4772
	MAPK signaling pathway	http://www.genome.jp/dbget-bin/show_pathway?hsa04010+4773
NFATC1	Calcium signaling pathway	http://www.genome.jp/dbget-bin/show_pathway?hsa04020+4772
NFkB	MAPK signaling pathway	http://www.genome.jp/dbget-bin/show_pathway?hsa04010+4790
	Calcium signaling pathway	http://www.genome.jp/dbget-bin/show_pathway?hsa04020+4792
	T cell receptor signaling pathway	http://www.genome.jp/dbget-bin/show_pathway?hsa04660+4793
	Cytokine-cytokine receptor interaction	http://www.genome.jp/dbget-bin/show_pathway?hsa04060+8792
NIBAN
nNOS-inhibitor
Notch2	Dorso-ventral axis formation	http://www.genome.jp/dbget-bin/show_pathway?hsa04320+4853
Notch3	Dorso-ventral axis formation	http://www.genome.jp/dbget-bin/show_pathway?hsa04320+4854
NRP1	Axon guidance	http://www.genome.jp/dbget-bin/show_pathway?hsa04360+8829
NUDT4
Macho1
P115	NUMBER OF HITS FOUND > 100 !!!!
p202	NUMBER OF HITS FOUND > 100 !!!!
p27kip1
p300	NUMBER OF HITS FOUND > 100 !!!!
PAIP1
Pax3
Pax7
PCAF	Fatty acid metabolism	http://www.genome.jp/dbget-bin/show_pathway?xcc00071+XCC0366
	Valine, leucine and isoleucine degradation	http://www.genome.jp/dbget-bin/show_pathway?ppu00280+PP1377
	Basal transcription factors	http://www.genome.jp/dbget-bin/show_pathway?hsa03022+10629
	Notch signaling pathway	http://www.genome.jp/dbget-bin/show_pathway?mmu04330+18519
PCBP2
PDGFaR
PDGF	MAPK signaling pathway	http://www.genome.jp/dbget-bin/show_pathway?hsa04010+5155
	Cytokine-cytokine receptor interaction	http://www.genome.jp/dbget-bin/show_pathway?hsa04060+56034
	Focal adhesion	http://www.genome.jp/dbget-bin/show_pathway?hsa04510+80310
PDHA1	Glycolysis / Gluconeogenesis	http://www.genome.jp/dbget-bin/show_pathway?hal00010+VNG1926G
PDX1	Type II diabetes mellitus	http://www.genome.jp/dbget-bin/show_pathway?rno04930+29535
	Glycolysis / Gluconeogenesis	http://www.genome.jp/dbget-bin/show_pathway?cal00010+orf19.5021
PEG1
PEPCK	Citrate cycle (TCA cycle)	http://www.genome.jp/dbget-bin/show_pathway?aci00020+ACIAD2842
PFKFB3	Fructose and mannose metabolism	http://www.genome.jp/dbget-bin/show_pathway?hsa00051+5209
PFKM	Glycolysis / Gluconeogenesis	http://www.genome.jp/dbget-bin/show_pathway?hsa00010+5213
PGAM	Glycolysis / Gluconeogenesis	http://www.genome.jp/dbget-bin/show_pathway?ecj00010+JW4358
PGAM2	Glycolysis / Gluconeogenesis	http://www.genome.jp/dbget-bin/show_pathway?hsa00010+5224
PGK1	Glycolysis / Gluconeogenesis	http://www.genome.jp/dbget-bin/show_pathway?hsa00010+5230
PGM1	Starch and sucrose metabolism	http://www.genome.jp/dbget-bin/show_pathway?nma00500+NMA2097
	Glycolysis / Gluconeogenesis	http://www.genome.jp/dbget-bin/show_pathway?rpa00010+RPA0340
PI3K	Inositol phosphate metabolism	http://www.genome.jp/dbget-bin/show_pathway?ath00562+At1g60490
PIGA	Glycosylphosphatidylinositol(GPI)-anchor	http://www.genome.jp/dbget-bin/show_pathway?hsa00563+5277
	Flavonoid biosynthesis	http://www.genome.jp/dbget-bin/show_pathway?map00941+C12136
PIN	NUMBER OF HITS FOUND > 100 !!!!
PitX	TGF-beta signaling pathway	http://www.genome.jp/dbget-bin/show_pathway?hsa04350+5308
PK3	Glycerolipid metabolism	http://www.genome.jp/dbget-bin/show_pathway?sma00561+SAV7201
	MAPK signaling pathway	http://www.genome.jp/dbget-bin/show_pathway?hsa04010+5595
	Ribosome	http://www.genome.jp/dbget-bin/show_pathway?spo03010+SPBC2F12.07c
PKIA
PKM2	Glycolysis / Gluconeogenesis	http://www.genome.jp/dbget-bin/show_pathway?hsa00010+5315
PKR
PNUTL2
PPAP2A	Glycerolipid metabolism	http://www.genome.jp/dbget-bin/show_pathway?hsa00561+8611
PPARbeta
PPIA	NUMBER OF HITS FOUND > 100 !!!!
PPM1B	MAPK signaling pathway	http://www.genome.jp/dbget-bin/show_pathway?hsa04010+5495
PPP1CC	Focal adhesion	http://www.genome.jp/dbget-bin/show_pathway?hsa04510+5501
PPP1R1A
pRB	NUMBER OF HITS FOUND > 100 !!!!
pRBassociated
PRO0082
PRO1038	Glutamate metabolism	http://www.genome.jp/dbget-bin/show_pathway?pma00251+Pro1038
ProteasomeC9
ProteasomeHSN3
Proteasome p42
PRPL9
PSMA4	Proteasome	http://www.genome.jp/dbget-bin/show_pathway?hsa03050+5685
Psma6	Proteasome	http://www.genome.jp/dbget-bin/show_pathway?hsa03050+5687
PSMB4	Proteasome	http://www.genome.jp/dbget-bin/show_pathway?hsa03050+5692
PSMB5	Proteasome	http://www.genome.jp/dbget-bin/show_pathway?hsa03050+5693
PtCH2	Hedgehog signaling pathway	http://www.genome.jp/dbget-bin/show_pathway?hsa04340+8643
PTP4A2
PTPN21
PURA	NUMBER OF HITS FOUND > 100 !!!!
PXF
PYGM	Starch and sucrose metabolism	http://www.genome.jp/dbget-bin/show_pathway?hsa00500+5837
QK3
QP-c	Oxidative phosphorylation	http://www.genome.jp/dbget-bin/show_pathway?hsa00190+27089
RAB10
RAC1	MAPK signaling pathway	http://www.genome.jp/dbget-bin/show_pathway?hsa04010+5058
	Purine metabolism	http://www.genome.jp/dbget-bin/show_pathway?rno00230+298098
RAC2	MAPK signaling pathway	http://www.genome.jp/dbget-bin/show_pathway?hsa04010+5880
RAF1	MAPK signaling pathway	http://www.genome.jp/dbget-bin/show_pathway?hsa04010+5894
RAP1	NUMBER OF HITS FOUND > 100 !!!!
RAP1A	MAPK signaling pathway	http://www.genome.jp/dbget-bin/show_pathway?hsa04010+5906
Retinoic acid alpha receptor
REV3L	DNA polymerase	http://www.genome.jp/dbget-bin/show_pathway?hsa03030+5980
RNF14
RPL10A	Ribosome	http://www.genome.jp/dbget-bin/show_pathway?hsa03010+4736
RPL14	Ribosome	http://www.genome.jp/dbget-bin/show_pathway?hin03010+HI0788
RPL30	Ribosome	http://www.genome.jp/dbget-bin/show_pathway?hin03010+HI0796
RPL32	Ribosome	http://www.genome.jp/dbget-bin/show_pathway?hin03010+HI0158
RPL35	Ribosome	http://www.genome.jp/dbget-bin/show_pathway?pmu03010+PM0603
RPL4	NUMBER OF HITS FOUND > 100 !!!!
RPL5	Ribosome	http://www.genome.jp/dbget-bin/show_pathway?pmu03010+PM1403
RPLP1	Ribosome	http://www.genome.jp/dbget-bin/show_pathway?hsa03010+6176
RPS26	Ribosome	http://www.genome.jp/dbget-bin/show_pathway?sso03010+SSO6179
RPS28	Ribosome	http://www.genome.jp/dbget-bin/show_pathway?mka03010+MK1445
RPS3	Ribosome	http://www.genome.jp/dbget-bin/show_pathway?hin03010+HI0783
RSU1
RTN4
RY1	Type IV secretion system	http://www.genome.jp/dbget-bin/show_pathway?ypm03080+pCRY10
	Circadian rhythm	http://www.genome.jp/dbget-bin/show_pathway?hsa04710+1407
	Neuroactive ligand-receptor interaction	http://www.genome.jp/dbget-bin/show_pathway?hsa04080+5028
	Jak-STAT signaling pathway	http://www.genome.jp/dbget-bin/show_pathway?hsa04630+10252
RYR1	Calcium signaling pathway	http://www.genome.jp/dbget-bin/show_pathway?hsa04020+6261
CRC	NUMBER OF HITS FOUND > 100 !!!!
S59
SARCOSIN	NUMBER OF HITS FOUND > 100 !!!!
SDHA	NUMBER OF HITS FOUND > 100 !!!!
SDHB	NUMBER OF HITS FOUND > 100 !!!!
SDHC	NUMBER OF HITS FOUND > 100 !!!!
SEC24A
Serrate
Sin3A
Six1
Six2
SKB1	Androgen and estrogen metabolism	http://www.genome.jp/dbget-bin/show_pathway?hsa00150+10419
SKB1	Androgen and estrogen metabolism	http://www.genome.jp/dbget-bin/show_pathway?hsa00150+10419
ski	NUMBER OF HITS FOUND > 100 !!!!
SLC25A3
SLC35A3
SLN	Two-component system - Organism-specific	http://www.genome.jp/dbget-bin/show_pathway?sce02021+YDL235C
	MAPK signaling pathway	http://www.genome.jp/dbget-bin/show_pathway?sce04010+YER118C
	Inositol phosphate metabolism	http://www.genome.jp/dbget-bin/show_pathway?sce00562+YNR031C
SMP1
SMRT
Sonic hedge hog receptor
shh	Methionine metabolism	http://www.genome.jp/dbget-bin/show_pathway?mbo00271+Mb3276c
	Hedgehog signaling pathway	http://www.genome.jp/dbget-bin/show_pathway?hsa04340+6469
	Glutathione metabolism	http://www.genome.jp/dbget-bin/show_pathway?ecu00480+ECU02_0440
SP3	NUMBER OF HITS FOUND > 100 !!!!
SPTBN1
SQLE	Biosynthesis of steroids	http://www.genome.jp/dbget-bin/show_pathway?hsa00100+6713
SRF	Glycosphingolipid metabolism	http://www.genome.jp/dbget-bin/show_pathway?stm00600+STM4426
	Two-component system - General	http://www.genome.jp/dbget-bin/show_pathway?bsu02020+BG10381
	Type II secretion system	http://www.genome.jp/dbget-bin/show_pathway?bsu03090+BG10379
	Nonribosomal peptide structures	http://www.genome.jp/dbget-bin/show_pathway?bsu01054+BG10168
	Benzoate degradation via CoA ligation	http://www.genome.jp/dbget-bin/show_pathway?bsu00632+BG10171
	MAPK signaling pathway	http://www.genome.jp/dbget-bin/show_pathway?hsa04010+2005
SRP3
ST13	NUMBER OF HITS FOUND > 100 !!!!
STAT5B	Jak-STAT signaling pathway	http://www.genome.jp/dbget-bin/show_pathway?hsa04630+6777
STMN1	MAPK signaling pathway	http://www.genome.jp/dbget-bin/show_pathway?hsa04010+3925
Su1	NUMBER OF HITS FOUND > 100 !!!!
SUCLA2	Citrate cycle (TCA cycle)	http://www.genome.jp/dbget-bin/show_pathway?hsa00020+8803
SUI1	NUMBER OF HITS FOUND > 100 !!!!
SW-BTF3
SYCP3
Syndecan	ECM-receptor interaction	http://www.genome.jp/dbget-bin/show_pathway?hsa04512+6382
Syndecan 2	ECM-receptor interaction	http://www.genome.jp/dbget-bin/show_pathway?hsa04512+6383
Target1
Tbx1
Tbx4
Tbx5
TCF1
TCF3	Wnt signaling pathway	http://www.genome.jp/dbget-bin/show_pathway?hsa04310+83439
TCF4
TEF	Starch and sucrose metabolism	http://www.genome.jp/dbget-bin/show_pathway?sme00500+SMb21058
	Pentose and glucuronate interconversions	http://www.genome.jp/dbget-bin/show_pathway?sme00040+SMb21239
TERF2
TFG	Basal transcription factors	http://www.genome.jp/dbget-bin/show_pathway?sce03022+YGR005C
TGF beta 2
Transforming Growth Factor	NUMBER OF HITS FOUND > 100 !!!!
TGFIIIR
TIS	NUMBER OF HITS FOUND > 100 !!!!
Titin	Two-component system - General	http://www.genome.jp/dbget-bin/show_pathway?sec02020+SC1928
	Calcium signaling pathway	http://www.genome.jp/dbget-bin/show_pathway?hsa04020+7273
TMSB4X	Regulation of actin cytoskeleton	http://www.genome.jp/dbget-bin/show_pathway?hsa04810+7114
TNF alpha
TNNC2	Calcium signaling pathway	http://www.genome.jp/dbget-bin/show_pathway?hsa04020+7125
TNNI2
TNNT1
TNNT3
TPM1
TPM2
TPM4
TPT1
TRDN
TRIO	NUMBER OF HITS FOUND > 100 !!!!
TRIP11
Tropomodulin
TTID
TTN	Tight junction	http://www.genome.jp/dbget-bin/show_pathway?hsa04530+2017
	Calcium signaling pathway	http://www.genome.jp/dbget-bin/show_pathway?hsa04020+7273
TWSG
UBA52	Ribosome	http://www.genome.jp/dbget-bin/show_pathway?hsa03010+7311
UBC	NUMBER OF HITS FOUND > 100 !!!!
UCP2
UCP3
UGP	NUMBER OF HITS FOUND > 100 !!!!
UGP2	Pentose and glucuronate interconversions	http://www.genome.jp/dbget-bin/show_pathway?hsa00040+7360
UQcrc1	Oxidative phosphorylation	http://www.genome.jp/dbget-bin/show_pathway?hsa00190+7384
UQcrc2	Oxidative phosphorylation	http://www.genome.jp/dbget-bin/show_pathway?hsa00190+7385
UQCRFS1	Oxidative phosphorylation	http://www.genome.jp/dbget-bin/show_pathway?hsa00190+7386
USP9Y
VAPA	Tight junction	http://www.genome.jp/dbget-bin/show_pathway?hsa04530+9218
VDAC2	Calcium signaling pathway	http://www.genome.jp/dbget-bin/show_pathway?hsa04020+7417
VDAC3	Calcium signaling pathway	http://www.genome.jp/dbget-bin/show_pathway?hsa04020+7419
VDR	Porphyrin and chlorophyll metabolism	http://www.genome.jp/dbget-bin/show_pathway?syn00860+slr1784
Vimentin	Cell Communication	http://www.genome.jp/dbget-bin/show_pathway?hsa01430+7431
WAF1
WNT1	Wnt signaling pathway	http://www.genome.jp/dbget-bin/show_pathway?hsa04310+7471
WNT3	Wnt signaling pathway	http://www.genome.jp/dbget-bin/show_pathway?hsa04310+7473
WNT8	Wnt signaling pathway	http://www.genome.jp/dbget-bin/show_pathway?hsa04310+7478
WT1	NUMBER OF HITS FOUND > 100 !!!!
YWHAB	Cell cycle	http://www.genome.jp/dbget-bin/show_pathway?hsa04110+7529
YY1
ZASP
ZNF216
ZNF238
ZNF7

## Sheet: search KEGG results 1
ABCE1
ACAT	Bile acid biosynthesis	http://www.genome.jp/dbget-bin/show_pathway?map00120+2.3.1.26
ACAT2	Fatty acid metabolism	http://www.genome.jp/dbget-bin/show_pathway?hsa00071+39
Aconitase	Citrate cycle (TCA cycle)	http://www.genome.jp/dbget-bin/show_pathway?sfl00020+SF1280
	Valine, leucine and isoleucine biosynthesis	http://www.genome.jp/dbget-bin/show_pathway?baa00290+BA_1942
ACTA1
ACTA1
ACTN2	Focal adhesion	http://www.genome.jp/dbget-bin/show_pathway?hsa04510+88
ACTN3	Focal adhesion	http://www.genome.jp/dbget-bin/show_pathway?hsa04510+89
ACTN3	Focal adhesion	http://www.genome.jp/dbget-bin/show_pathway?hsa04510+89
ACTR
ACYP2	Glycolysis / Gluconeogenesis	http://www.genome.jp/dbget-bin/show_pathway?hsa00010+98
ADRP
AK1	Purine metabolism	http://www.genome.jp/dbget-bin/show_pathway?hsa00230+203
	Inositol phosphate metabolism	http://www.genome.jp/dbget-bin/show_pathway?ath00562+At5g04870
Akt2	MAPK signaling pathway	http://www.genome.jp/dbget-bin/show_pathway?hsa04010+208
ALDOA	Glycolysis / Gluconeogenesis	http://www.genome.jp/dbget-bin/show_pathway?hsa00010+226
ALDOa	Glycolysis / Gluconeogenesis	http://www.genome.jp/dbget-bin/show_pathway?hsa00010+226
ALDOB	Glycolysis / Gluconeogenesis	http://www.genome.jp/dbget-bin/show_pathway?hsa00010+229
ALDOC	Glycolysis / Gluconeogenesis	http://www.genome.jp/dbget-bin/show_pathway?hsa00010+230
ALDO	NUMBER OF HITS FOUND > 100 !!!!
ALP
integrin alpha 7	Focal adhesion	http://www.genome.jp/dbget-bin/show_pathway?hsa04510+3679
alpha actinin
alpha tropomyosin
AMPD1	Purine metabolism	http://www.genome.jp/dbget-bin/show_pathway?hsa00230+270
Androgen-Receptor
Androgenreceptor
APOBEC2	Atrazine degradation	http://www.genome.jp/dbget-bin/show_pathway?hsa00791+10930
ARF1	Cholera - Infection	http://www.genome.jp/dbget-bin/show_pathway?hsa05110+375
ART3
ATP1A2
ATP2A1	Calcium signaling pathway	http://www.genome.jp/dbget-bin/show_pathway?hsa04020+487
ATP2A2	Calcium signaling pathway	http://www.genome.jp/dbget-bin/show_pathway?hsa04020+488
ATP2B1	Calcium signaling pathway	http://www.genome.jp/dbget-bin/show_pathway?hsa04020+490
ATP5A1	Oxidative phosphorylation	http://www.genome.jp/dbget-bin/show_pathway?hsa00190+498
	ATP synthesis	http://www.genome.jp/dbget-bin/show_pathway?ptr00193+455397
ATP5B	Oxidative phosphorylation	http://www.genome.jp/dbget-bin/show_pathway?hsa00190+506
	ATP synthesis	http://www.genome.jp/dbget-bin/show_pathway?ptr00193+451999
ATP5G2	Oxidative phosphorylation	http://www.genome.jp/dbget-bin/show_pathway?hsa00190+517
	ATP synthesis	http://www.genome.jp/dbget-bin/show_pathway?bta00193+337887
ATP5H	Oxidative phosphorylation	http://www.genome.jp/dbget-bin/show_pathway?hsa00190+10476
	ATP synthesis	http://www.genome.jp/dbget-bin/show_pathway?bta00193+282710
ATP5JD
ATP5JG
ATP5O	Oxidative phosphorylation	http://www.genome.jp/dbget-bin/show_pathway?hsa00190+539
	ATP synthesis	http://www.genome.jp/dbget-bin/show_pathway?bta00193+281640
ATPsynthase5a1
ATPsynthase5B
ATPsynthase5JD
ATPsynthase-delta
BAF53
BAF57
BCRP1
BCRP1
integrin beta 1	Axon guidance	http://www.genome.jp/dbget-bin/show_pathway?hsa04360+3688
	Inositol phosphate metabolism	http://www.genome.jp/dbget-bin/show_pathway?hsa00562+27231
integrin beta 4	Cell Communication	http://www.genome.jp/dbget-bin/show_pathway?hsa01430+3691
beta actin
Catenin beta	Wnt signaling pathway	http://www.genome.jp/dbget-bin/show_pathway?mmu04310+12387
Bin1
BMP2	Cytokine-cytokine receptor interaction	http://www.genome.jp/dbget-bin/show_pathway?hsa04060+650
	Hedgehog signaling pathway	http://www.genome.jp/dbget-bin/show_pathway?rno04340+29373
Bone morphogenetic protein 4	Hedgehog signaling pathway	http://www.genome.jp/dbget-bin/show_pathway?hsa04340+652
BMP4	Hedgehog signaling pathway	http://www.genome.jp/dbget-bin/show_pathway?hsa04340+652
BP	NUMBER OF HITS FOUND > 100 !!!!
BTBD1
BTEB1
BVES
CA3	Nitrogen metabolism	http://www.genome.jp/dbget-bin/show_pathway?hsa00910+761
CALM1	Calcium signaling pathway	http://www.genome.jp/dbget-bin/show_pathway?hsa04020+801
CALM2	Calcium signaling pathway	http://www.genome.jp/dbget-bin/show_pathway?hsa04020+805
Calp Con
Calp con4
CAMK2A	Calcium signaling pathway	http://www.genome.jp/dbget-bin/show_pathway?hsa04020+815
CAP2
CAPZA2
CAT	NUMBER OF HITS FOUND > 100 !!!!
Cathepsin	NUMBER OF HITS FOUND > 100 !!!!
Cathepsin L
CBF1	Notch signaling pathway	http://www.genome.jp/dbget-bin/show_pathway?hsa04330+9541
CBFA1
CCNG1
CCT5
CD9	Hematopoietic cell lineage	http://www.genome.jp/dbget-bin/show_pathway?hsa04640+928
CDK4	Cell cycle	http://www.genome.jp/dbget-bin/show_pathway?hsa04110+1019
CDO
CKM	Urea cycle and metabolism of amino groups	http://www.genome.jp/dbget-bin/show_pathway?hsa00220+1158
CL640	Ubiquinone biosynthesis	http://www.genome.jp/dbget-bin/show_pathway?hsa00130+27235
C-LMOD
CMF1
Col19A1
COL3A1	Cell Communication	http://www.genome.jp/dbget-bin/show_pathway?hsa01430+1281
Collagen	NUMBER OF HITS FOUND > 100 !!!!
Cox4	Oxidative phosphorylation	http://www.genome.jp/dbget-bin/show_pathway?sce00190+YGL187C
Cox5A	Oxidative phosphorylation	http://www.genome.jp/dbget-bin/show_pathway?hsa00190+9377
COX5B	Oxidative phosphorylation	http://www.genome.jp/dbget-bin/show_pathway?hsa00190+1329
COX6B	Oxidative phosphorylation	http://www.genome.jp/dbget-bin/show_pathway?hsa00190+1340
Cox7A	Oxidative phosphorylation	http://www.genome.jp/dbget-bin/show_pathway?hsa00190+1346
CR6
Creatin Kinase
Creatin Kinase beta
CRYAB
CS1
CSDA	Selenoamino acid metabolism	http://www.genome.jp/dbget-bin/show_pathway?ppu00450+PP1529
	Tight junction	http://www.genome.jp/dbget-bin/show_pathway?hsa04530+8531
CSNK2B	Wnt signaling pathway	http://www.genome.jp/dbget-bin/show_pathway?hsa04310+1460
CSRP3
CTBP2	Wnt signaling pathway	http://www.genome.jp/dbget-bin/show_pathway?hsa04310+1488
CTGF1
CTGF2
CTSL
CUL5
CYC	Oxidative phosphorylation	http://www.genome.jp/dbget-bin/show_pathway?cvi00190+CV4386
	Ascorbate and aldarate metabolism	http://www.genome.jp/dbget-bin/show_pathway?atu00053+Atu1569
	Fatty acid metabolism	http://www.genome.jp/dbget-bin/show_pathway?hma00071+rrnAC0073
Dachshund
DARS	Alanine and aspartate metabolism	http://www.genome.jp/dbget-bin/show_pathway?hsa00252+1615
DAXX	MAPK signaling pathway	http://www.genome.jp/dbget-bin/show_pathway?hsa04010+1616
DECR1
Delta	NUMBER OF HITS FOUND > 100 !!!!
Delta1	Lysine degradation	http://www.genome.jp/dbget-bin/show_pathway?map00310+C00450
	Lysine biosynthesis	http://www.genome.jp/dbget-bin/show_pathway?map00300+C03972
	Urea cycle and metabolism of amino groups	http://www.genome.jp/dbget-bin/show_pathway?map00220+1.5.1.2
	Glutamate metabolism	http://www.genome.jp/dbget-bin/show_pathway?map00251+1.5.1.12
Delta4	Androgen and estrogen metabolism	http://www.genome.jp/dbget-bin/show_pathway?rn00150+R01834
	C21-Steroid hormone metabolism	http://www.genome.jp/dbget-bin/show_pathway?rn00140+R02215
	Tyrosine metabolism	http://www.genome.jp/dbget-bin/show_pathway?rn00350+R04379
	Benzoate degradation via hydroxylation	http://www.genome.jp/dbget-bin/show_pathway?rn00362+R04482
	Bile acid biosynthesis	http://www.genome.jp/dbget-bin/show_pathway?rn00120+R04817
Deltex	Notch signaling pathway	http://www.genome.jp/dbget-bin/show_pathway?hsa04330+1840
DES	Androgen and estrogen metabolism	http://www.genome.jp/dbget-bin/show_pathway?bsu00150+BG13518
	Cell Communication	http://www.genome.jp/dbget-bin/show_pathway?hsa01430+1674
	Glycosphingolipid metabolism	http://www.genome.jp/dbget-bin/show_pathway?cme00600+CMP318C
Desmin	Cell Communication	http://www.genome.jp/dbget-bin/show_pathway?hsa01430+1674
Destrin
dHAND
DKFZ
DOC1	Cell cycle	http://www.genome.jp/dbget-bin/show_pathway?sce04110+YGL240W
DPP	ABC transporters - General	http://www.genome.jp/dbget-bin/show_pathway?eco02010+b3544
	TGF-beta signaling pathway	http://www.genome.jp/dbget-bin/show_pathway?hsa04350+4086
	Cell cycle	http://www.genome.jp/dbget-bin/show_pathway?hsa04110+4087
DSIPI
E12e2A
ECH1	Fatty acid metabolism	http://www.genome.jp/dbget-bin/show_pathway?lil00071+LA0073
	Tyrosine metabolism	http://www.genome.jp/dbget-bin/show_pathway?hsa00350+1891
EEF1A1
EIF4A2
EIF4G2
Emering
Engrailed1
ENIGMA
ENO3	Glycolysis / Gluconeogenesis	http://www.genome.jp/dbget-bin/show_pathway?hsa00010+2027
Enolase 1	Glycolysis / Gluconeogenesis	http://www.genome.jp/dbget-bin/show_pathway?ama00010+AM600
Enolase 3	Glycolysis / Gluconeogenesis	http://www.genome.jp/dbget-bin/show_pathway?hsa00010+2027
EPB72
EPO-receptor
EPO receptor
ErbB3	Calcium signaling pathway	http://www.genome.jp/dbget-bin/show_pathway?hsa04020+2065
Eya2
FACL4	Fatty acid metabolism	http://www.genome.jp/dbget-bin/show_pathway?hsa00071+2182
FGF7	MAPK signaling pathway	http://www.genome.jp/dbget-bin/show_pathway?hsa04010+2252
FGFR
FGFR4	MAPK signaling pathway	http://www.genome.jp/dbget-bin/show_pathway?hsa04010+2264
FHL1
FLJ10826
FLJ12525
FLJ12650
FLJ13194
FLJ13611
FLJ14437
FLJ20094
FLJ20281
FLJ23251
Formin-Connexin37
FRZB1
FRZB10
FRZB2
FRZB3
FRZB4
FRZB6
FRZB7
GAPD	Glycolysis / Gluconeogenesis	http://www.genome.jp/dbget-bin/show_pathway?hsa00010+2597
GAPDH	Glycolysis / Gluconeogenesis	http://www.genome.jp/dbget-bin/show_pathway?ecj00010+JW1413
	Carbon fixation	http://www.genome.jp/dbget-bin/show_pathway?map00710+1.2.1.13
GBAS
GLO1	Pyruvate metabolism	http://www.genome.jp/dbget-bin/show_pathway?hsa00620+2739
Glucose transporter 4
GLUL	Glutamate metabolism	http://www.genome.jp/dbget-bin/show_pathway?hsa00251+2752
Glycogeen fosforylase
GNAS1
GNB1
GOLGA4
GOT1	Glutamate metabolism	http://www.genome.jp/dbget-bin/show_pathway?hsa00251+2805
	Alanine and aspartate metabolism	http://www.genome.jp/dbget-bin/show_pathway?gga00252+396261
GPI	NUMBER OF HITS FOUND > 100 !!!!
Gremlin
GRIP1
H11
H3F3A
HBP1
HBP1HMGbox
HDAc5
HDAc binding protein
HGF	Cytokine-cytokine receptor interaction	http://www.genome.jp/dbget-bin/show_pathway?hsa04060+3082
HER2
Herp1
HHADH2
HHADHa
HH
Hip
HIRIP5
HMG1	Biosynthesis of steroids	http://www.genome.jp/dbget-bin/show_pathway?mka00100+MK0355
	Purine metabolism	http://www.genome.jp/dbget-bin/show_pathway?sce00230+YNL151C
HMGCoAR
HoxD1
HSMNP1
HSPB3
HSPC028
HSPC051	Oxidative phosphorylation	http://www.genome.jp/dbget-bin/show_pathway?hsa00190+29796
HSPC152
HSPE1
HTCD37
HUMMLC2B
ID2B
ID3	TGF-beta signaling pathway	http://www.genome.jp/dbget-bin/show_pathway?hsa04350+3399
ID4	TGF-beta signaling pathway	http://www.genome.jp/dbget-bin/show_pathway?hsa04350+3400
IFRD1
IGFIIR
IGFIR
I-mfa
Imfa
IMPA2	Streptomycin biosynthesis	http://www.genome.jp/dbget-bin/show_pathway?hsa00521+3613
iNOS
Insulin like growth factor II receptor
Itch	Ubiquitin mediated proteolysis	http://www.genome.jp/dbget-bin/show_pathway?hsa04120+83737
	Dentatorubropallidoluysian atrophy (DRPLA)	http://www.genome.jp/dbget-bin/show_pathway?mmu05050+16396
ITGAV	Focal adhesion	http://www.genome.jp/dbget-bin/show_pathway?hsa04510+3685
Jagged 1	Notch signaling pathway	http://www.genome.jp/dbget-bin/show_pathway?hsa04330+182
JNK1
JNK	MAPK signaling pathway	http://www.genome.jp/dbget-bin/show_pathway?rno04010+302983
KCNMA1
KIAA0068
KIAA0094
KIAA0164
KIAA0232
KIAA1040
KIAA1143
KIAA1288
KIAA1546
KIAA1596
Laminin A4
Laminin A 4
Laminin Receptor	Ribosome	http://www.genome.jp/dbget-bin/show_pathway?mmu03010+16785
LAMR1	Ribosome	http://www.genome.jp/dbget-bin/show_pathway?hsa03010+3921
LDHA	Pyruvate metabolism	http://www.genome.jp/dbget-bin/show_pathway?eco00620+b1380
	Glycolysis / Gluconeogenesis	http://www.genome.jp/dbget-bin/show_pathway?sma00010+SAV339
LHX1
LOC51087
LOC51189
LOC51637
LOC51725
LOC56901	Oxidative phosphorylation	http://www.genome.jp/dbget-bin/show_pathway?hsa00190+56901
LOC58529
MAGED1
MAPK	Inositol phosphate metabolism	http://www.genome.jp/dbget-bin/show_pathway?ath00562+At2g01450
	MAPK signaling pathway	http://www.genome.jp/dbget-bin/show_pathway?map04010hsa+2.7.1.37
Matrilysin	Wnt signaling pathway	http://www.genome.jp/dbget-bin/show_pathway?hsa04310+4316
MBNL
MCL1
calpain	NUMBER OF HITS FOUND > 100 !!!!
MDG1
MDH1	Citrate cycle (TCA cycle)	http://www.genome.jp/dbget-bin/show_pathway?aae00020+aq_1782
MEF2b
MEF2c	MAPK signaling pathway	http://www.genome.jp/dbget-bin/show_pathway?hsa04010+4208
MEF2x
MEK3
MEK5
MG72
MGC4614
MGEA6
MGP
MGST3	Glutathione metabolism	http://www.genome.jp/dbget-bin/show_pathway?hsa00480+4259
MITR
Miz1	Jak-STAT signaling pathway	http://www.genome.jp/dbget-bin/show_pathway?mmu04630+17344
MLP	MAPK signaling pathway	http://www.genome.jp/dbget-bin/show_pathway?sce04010+YKR095W
MLP1	MAPK signaling pathway	http://www.genome.jp/dbget-bin/show_pathway?sce04010+YKR095W
	Purine metabolism	http://www.genome.jp/dbget-bin/show_pathway?cal00230+orf19.4683
MLP2
Mos	MAPK signaling pathway	http://www.genome.jp/dbget-bin/show_pathway?hsa04010+4342
MOX2
mTEF
mu calpain
MUF1
MVK	Biosynthesis of steroids	http://www.genome.jp/dbget-bin/show_pathway?bba00100+Bd1630
MYBPC1
MyD118
Myf5
Myf6
MYH1
MYH4
MYH7
MYL1	Regulation of actin cytoskeleton	http://www.genome.jp/dbget-bin/show_pathway?hsa04810+4632
MYL2
Mylk	Calcium signaling pathway	http://www.genome.jp/dbget-bin/show_pathway?hsa04020+4638
Myoblast city
MyoD1
Myogenine
MYOM2
MyoR
Myostatin
MYOZ
MYPT1	Focal adhesion	http://www.genome.jp/dbget-bin/show_pathway?hsa04510+4659
NADHoxidasereductase
NDP52
NDUFA1	Oxidative phosphorylation	http://www.genome.jp/dbget-bin/show_pathway?hsa00190+4694
NDUFA4	Oxidative phosphorylation	http://www.genome.jp/dbget-bin/show_pathway?hsa00190+4697
NDUFA6	Oxidative phosphorylation	http://www.genome.jp/dbget-bin/show_pathway?hsa00190+4700
NDUFB5	Oxidative phosphorylation	http://www.genome.jp/dbget-bin/show_pathway?hsa00190+4711
NDUFS1	Oxidative phosphorylation	http://www.genome.jp/dbget-bin/show_pathway?hsa00190+4719
NDUFV2	Oxidative phosphorylation	http://www.genome.jp/dbget-bin/show_pathway?hsa00190+4729
NEB
NEDD1
Nestin	Cell Communication	http://www.genome.jp/dbget-bin/show_pathway?hsa01430+10763
Neuregulin
Neurotrophin	MAPK signaling pathway	http://www.genome.jp/dbget-bin/show_pathway?hsa04010+4908
nFAT	Calcium signaling pathway	http://www.genome.jp/dbget-bin/show_pathway?rno04020+307231
NFATC1	Calcium signaling pathway	http://www.genome.jp/dbget-bin/show_pathway?hsa04020+4772
NFkB	Cytokine-cytokine receptor interaction	http://www.genome.jp/dbget-bin/show_pathway?hsa04060+8792
NIBAN
nNOS-inhibitor
Notch2	Dorso-ventral axis formation	http://www.genome.jp/dbget-bin/show_pathway?hsa04320+4853
Notch3	Dorso-ventral axis formation	http://www.genome.jp/dbget-bin/show_pathway?hsa04320+4854
NRP1	Axon guidance	http://www.genome.jp/dbget-bin/show_pathway?hsa04360+8829
NUDT4
Macho1
P115	Type III secretion system	http://www.genome.jp/dbget-bin/show_pathway?ssn03070+SSO_P115
p202
p27kip1
p300	Calcium signaling pathway	http://www.genome.jp/dbget-bin/show_pathway?hsa04020+2033
	Notch signaling pathway	http://www.genome.jp/dbget-bin/show_pathway?hsa04330+2648
	Basal transcription factors	http://www.genome.jp/dbget-bin/show_pathway?hsa03022+10629
PAIP1
Pax3
Pax7
PCAF	Fatty acid metabolism	http://www.genome.jp/dbget-bin/show_pathway?xcc00071+XCC0366
	Valine, leucine and isoleucine degradation	http://www.genome.jp/dbget-bin/show_pathway?ppu00280+PP1377
	Basal transcription factors	http://www.genome.jp/dbget-bin/show_pathway?hsa03022+10629
	Notch signaling pathway	http://www.genome.jp/dbget-bin/show_pathway?mmu04330+18519
PCBP2
PDGFaR
PDGF
PDHA1	Glycolysis / Gluconeogenesis	http://www.genome.jp/dbget-bin/show_pathway?hal00010+VNG1926G
PDX1	Type II diabetes mellitus	http://www.genome.jp/dbget-bin/show_pathway?rno04930+29535
	Glycolysis / Gluconeogenesis	http://www.genome.jp/dbget-bin/show_pathway?cal00010+orf19.5021
PEG1
PEPCK	Citrate cycle (TCA cycle)	http://www.genome.jp/dbget-bin/show_pathway?aci00020+ACIAD2842
PFKFB3	Fructose and mannose metabolism	http://www.genome.jp/dbget-bin/show_pathway?hsa00051+5209
PFKM	Glycolysis / Gluconeogenesis	http://www.genome.jp/dbget-bin/show_pathway?hsa00010+5213
PGAM	Glycolysis / Gluconeogenesis	http://www.genome.jp/dbget-bin/show_pathway?ecj00010+JW4358
PGAM2	Glycolysis / Gluconeogenesis	http://www.genome.jp/dbget-bin/show_pathway?hsa00010+5224
PGK1	Glycolysis / Gluconeogenesis	http://www.genome.jp/dbget-bin/show_pathway?hsa00010+5230
PGM1	Starch and sucrose metabolism	http://www.genome.jp/dbget-bin/show_pathway?nma00500+NMA2097
	Glycolysis / Gluconeogenesis	http://www.genome.jp/dbget-bin/show_pathway?rpa00010+RPA0340
PI3K	Inositol phosphate metabolism	http://www.genome.jp/dbget-bin/show_pathway?ath00562+At1g60490
PIGA	Glycosylphosphatidylinositol(GPI)-anchor	http://www.genome.jp/dbget-bin/show_pathway?hsa00563+5277
PIN	NUMBER OF HITS FOUND > 100 !!!!
PitX
PK3
PKIA
PKM2	Glycolysis / Gluconeogenesis	http://www.genome.jp/dbget-bin/show_pathway?hsa00010+5315
PKR
PNUTL2
PPAP2A	Glycerolipid metabolism	http://www.genome.jp/dbget-bin/show_pathway?hsa00561+8611
PPARbeta
PPIA
PPM1B	MAPK signaling pathway	http://www.genome.jp/dbget-bin/show_pathway?hsa04010+5495
PPP1CC	Focal adhesion	http://www.genome.jp/dbget-bin/show_pathway?hsa04510+5501
PPP1R1A
pRB
pRBassociated
PRO0082
PRO1038
ProteasomeC9
ProteasomeHSN3
Proteasome p42
PRPL9
PSMA4	Proteasome	http://www.genome.jp/dbget-bin/show_pathway?hsa03050+5685
Psma6	Proteasome	http://www.genome.jp/dbget-bin/show_pathway?hsa03050+5687
PSMB4	Proteasome	http://www.genome.jp/dbget-bin/show_pathway?hsa03050+5692
PSMB5	Proteasome	http://www.genome.jp/dbget-bin/show_pathway?hsa03050+5693
PtCH2	Hedgehog signaling pathway	http://www.genome.jp/dbget-bin/show_pathway?hsa04340+8643
PTP4A2
PTPN21
PURA	NUMBER OF HITS FOUND > 100 !!!!
PXF
PYGM	Starch and sucrose metabolism	http://www.genome.jp/dbget-bin/show_pathway?hsa00500+5837
QK3
QP-c	Oxidative phosphorylation	http://www.genome.jp/dbget-bin/show_pathway?hsa00190+27089
RAB10
RAC1	MAPK signaling pathway	http://www.genome.jp/dbget-bin/show_pathway?hsa04010+5058
RAC2	MAPK signaling pathway	http://www.genome.jp/dbget-bin/show_pathway?hsa04010+5880
RAF1	MAPK signaling pathway	http://www.genome.jp/dbget-bin/show_pathway?hsa04010+5894
RAP1	MAPK signaling pathway	http://www.genome.jp/dbget-bin/show_pathway?hsa04010+5906
RAP1A	MAPK signaling pathway	http://www.genome.jp/dbget-bin/show_pathway?hsa04010+5906
Retinoic acid alpha receptor
REV3L	DNA polymerase	http://www.genome.jp/dbget-bin/show_pathway?hsa03030+5980
RNF14
RPL10A	Ribosome	http://www.genome.jp/dbget-bin/show_pathway?hsa03010+4736
RPL14	Ribosome	http://www.genome.jp/dbget-bin/show_pathway?hin03010+HI0788
RPL30	Ribosome	http://www.genome.jp/dbget-bin/show_pathway?hin03010+HI0796
RPL32	Ribosome	http://www.genome.jp/dbget-bin/show_pathway?hin03010+HI0158
RPL35	Ribosome	http://www.genome.jp/dbget-bin/show_pathway?pmu03010+PM0603
RPL4	Ribosome	http://www.genome.jp/dbget-bin/show_pathway?hin03010+HI0778
RPL5	Ribosome	http://www.genome.jp/dbget-bin/show_pathway?pmu03010+PM1403
RPLP1	Ribosome	http://www.genome.jp/dbget-bin/show_pathway?hsa03010+6176
RPS26	Ribosome	http://www.genome.jp/dbget-bin/show_pathway?hsa03010+6231
RPS28	Ribosome	http://www.genome.jp/dbget-bin/show_pathway?hsa03010+6234
RPS3	Ribosome	http://www.genome.jp/dbget-bin/show_pathway?hin03010+HI0783
RSU1
RTN4
RY1
RYR1	Calcium signaling pathway	http://www.genome.jp/dbget-bin/show_pathway?hsa04020+6261
CRC
S59
SARCOSIN
SDHA	NUMBER OF HITS FOUND > 100 !!!!
SDHB	NUMBER OF HITS FOUND > 100 !!!!
SDHC	NUMBER OF HITS FOUND > 100 !!!!
SEC24A
Serrate
Sin3A
Six1
Six2
SKB1	Androgen and estrogen metabolism	http://www.genome.jp/dbget-bin/show_pathway?hsa00150+10419
SKB1	Androgen and estrogen metabolism	http://www.genome.jp/dbget-bin/show_pathway?hsa00150+10419
ski	Phenylalanine, tyrosine and tryptophan biosynthesis	http://www.genome.jp/dbget-bin/show_pathway?plu00400+plu0090
	Notch signaling pathway	http://www.genome.jp/dbget-bin/show_pathway?hsa04330+22938
SLC25A3
SLC35A3
SLN
SMP1
SMRT
Sonic hedge hog receptor
shh	Hedgehog signaling pathway	http://www.genome.jp/dbget-bin/show_pathway?hsa04340+6469
SP3
SPTBN1
SQLE	Biosynthesis of steroids	http://www.genome.jp/dbget-bin/show_pathway?hsa00100+6713
SRF	MAPK signaling pathway	http://www.genome.jp/dbget-bin/show_pathway?hsa04010+2005
SRP3
ST13
STAT5B	Jak-STAT signaling pathway	http://www.genome.jp/dbget-bin/show_pathway?hsa04630+6777
STMN1	MAPK signaling pathway	http://www.genome.jp/dbget-bin/show_pathway?hsa04010+3925
Su1
SUCLA2	Citrate cycle (TCA cycle)	http://www.genome.jp/dbget-bin/show_pathway?hsa00020+8803
SUI1	NUMBER OF HITS FOUND > 100 !!!!
SW-BTF3
SYCP3
Syndecan	ECM-receptor interaction	http://www.genome.jp/dbget-bin/show_pathway?hsa04512+6382
Syndecan 2	ECM-receptor interaction	http://www.genome.jp/dbget-bin/show_pathway?hsa04512+6383
Target1
Tbx1
Tbx4
Tbx5
TCF1
TCF3	Wnt signaling pathway	http://www.genome.jp/dbget-bin/show_pathway?hsa04310+83439
TCF4
TEF
TERF2
TFG
TGF beta 2
Transforming Growth Factor	NUMBER OF HITS FOUND > 100 !!!!
TGFIIIR
TIS
Titin	Calcium signaling pathway	http://www.genome.jp/dbget-bin/show_pathway?hsa04020+7273
TMSB4X	Regulation of actin cytoskeleton	http://www.genome.jp/dbget-bin/show_pathway?hsa04810+7114
TNF alpha
TNNC2	Calcium signaling pathway	http://www.genome.jp/dbget-bin/show_pathway?hsa04020+7125
TNNI2
TNNT1
TNNT3
TPM1
TPM2
TPM4
TPT1
TRDN
TRIO	Fructose and mannose metabolism	http://www.genome.jp/dbget-bin/show_pathway?map00051+2.7.1.28
TRIP11
Tropomodulin
TTID
TTN	Calcium signaling pathway	http://www.genome.jp/dbget-bin/show_pathway?hsa04020+7273
TWSG
UBA52	Ribosome	http://www.genome.jp/dbget-bin/show_pathway?hsa03010+7311
UBC	Ubiquitin mediated proteolysis	http://www.genome.jp/dbget-bin/show_pathway?cel04120+Y71G12B.15
UCP2
UCP3
UGP	ABC transporters - General	http://www.genome.jp/dbget-bin/show_pathway?eco02010+b3452
UGP2	Pentose and glucuronate interconversions	http://www.genome.jp/dbget-bin/show_pathway?hsa00040+7360
UQcrc1	Oxidative phosphorylation	http://www.genome.jp/dbget-bin/show_pathway?hsa00190+7384
UQcrc2	Oxidative phosphorylation	http://www.genome.jp/dbget-bin/show_pathway?hsa00190+7385
UQCRFS1	Oxidative phosphorylation	http://www.genome.jp/dbget-bin/show_pathway?hsa00190+7386
USP9Y
VAPA	Tight junction	http://www.genome.jp/dbget-bin/show_pathway?hsa04530+9218
VDAC2	Calcium signaling pathway	http://www.genome.jp/dbget-bin/show_pathway?hsa04020+7417
VDAC3	Calcium signaling pathway	http://www.genome.jp/dbget-bin/show_pathway?hsa04020+7419
VDR
Vimentin	Cell Communication	http://www.genome.jp/dbget-bin/show_pathway?hsa01430+7431
WAF1
WNT1	Wnt signaling pathway	http://www.genome.jp/dbget-bin/show_pathway?hsa04310+7471
WNT3	Wnt signaling pathway	http://www.genome.jp/dbget-bin/show_pathway?hsa04310+7473
WNT8
WT1
YWHAB	Cell cycle	http://www.genome.jp/dbget-bin/show_pathway?hsa04110+7529
YY1
ZASP
ZNF216
ZNF238
ZNF7

## Sheet: Extra search
actinin	Focal adhesion	http://www.genome.jp/dbget-bin/show_pathway?hsa04510+81
actinin alpha	Focal adhesion	http://www.genome.jp/dbget-bin/show_pathway?mmu04510+11472
tropomyosin
tropomyosin alpha
Androgen receptor
Ar
ATP5J	Oxidative phosphorylation	http://www.genome.jp/dbget-bin/show_pathway?hsa00190+522
	ATP synthesis	http://www.genome.jp/dbget-bin/show_pathway?bta00193+282690
ATP5J	Oxidative phosphorylation	http://www.genome.jp/dbget-bin/show_pathway?hsa00190+522
	ATP synthesis	http://www.genome.jp/dbget-bin/show_pathway?bta00193+282690
actin beta
ACTB	Cell Communication	http://www.genome.jp/dbget-bin/show_pathway?hsa01430+60
CKB	Urea cycle and metabolism of amino groups	http://www.genome.jp/dbget-bin/show_pathway?hsa00220+1152
	Arginine and proline metabolism	http://www.genome.jp/dbget-bin/show_pathway?gga00330+396248
Creatine Kinase	Urea cycle and metabolism of amino groups	http://www.genome.jp/dbget-bin/show_pathway?hsa00220+1152
	Arginine and proline metabolism	http://www.genome.jp/dbget-bin/show_pathway?gga00330+396248
Creatine Kinase beta
Emerin
EPOR	Cytokine-cytokine receptor interaction	http://www.genome.jp/dbget-bin/show_pathway?hsa04060+2057
Formin	NUMBER OF HITS FOUND > 100 !!!!
Connexin37
HHADH2
HHADHa
HHip	Hedgehog signaling pathway	http://www.genome.jp/dbget-bin/show_pathway?hsa04340+64399
LAMA4	Cell Communication	http://www.genome.jp/dbget-bin/show_pathway?hsa01430+3910
LAMAR
TEF
calpain	NUMBER OF HITS FOUND > 100 !!!!
GADD45B	MAPK signaling pathway	http://www.genome.jp/dbget-bin/show_pathway?hsa04010+4616
CDKN1B	Cell cycle	http://www.genome.jp/dbget-bin/show_pathway?hsa04110+1027
PDGFRA	MAPK signaling pathway	http://www.genome.jp/dbget-bin/show_pathway?hsa04010+5156
RB	NUMBER OF HITS FOUND > 100 !!!!
RARA
SARCOSINE	NUMBER OF HITS FOUND > 100 !!!!
CSRP3
BTF3
TGFb2	MAPK signaling pathway	http://www.genome.jp/dbget-bin/show_pathway?hsa04010+7042
TGFR3
TNFA
P21	NUMBER OF HITS FOUND > 100 !!!!
CIP

## Sheet: Merge search 1 and 2
ABCE1
ACAT	Nicotinate and nicotinamide metabolism	http://www.genome.jp/dbget-bin/show_pathway?bja00760+blr2026
	Fatty acid metabolism	http://www.genome.jp/dbget-bin/show_pathway?hsa00071+38
	Benzoate degradation via CoA ligation	http://www.genome.jp/dbget-bin/show_pathway?hsa00632+23597
	Bisphenol A degradation	http://www.genome.jp/dbget-bin/show_pathway?map00363+C13626
	Bile acid biosynthesis	http://www.genome.jp/dbget-bin/show_pathway?map00120+2.3.1.26
ACAT2	Fatty acid metabolism	http://www.genome.jp/dbget-bin/show_pathway?hsa00071+39
Aconitase	Citrate cycle (TCA cycle)	http://www.genome.jp/dbget-bin/show_pathway?sfl00020+SF1280
	Valine, leucine and isoleucine biosynthesis	http://www.genome.jp/dbget-bin/show_pathway?reu00290+Reut_B4843
	Lysine biosynthesis	http://www.genome.jp/dbget-bin/show_pathway?sce00300+YDR234W
ACTA1
ACTA1
ACTN2	Focal adhesion	http://www.genome.jp/dbget-bin/show_pathway?hsa04510+88
ACTN3	Focal adhesion	http://www.genome.jp/dbget-bin/show_pathway?hsa04510+89
ACTN3	Focal adhesion	http://www.genome.jp/dbget-bin/show_pathway?hsa04510+89
ACTR
ACYP2	Glycolysis / Gluconeogenesis	http://www.genome.jp/dbget-bin/show_pathway?hsa00010+98
ADRP
AK1	NUMBER OF HITS FOUND > 100 !!!!
Akt2	MAPK signaling pathway	http://www.genome.jp/dbget-bin/show_pathway?hsa04010+208
ALDOA	Pentose phosphate pathway	http://www.genome.jp/dbget-bin/show_pathway?bmb00030+BruAb2_0084
	Glycolysis / Gluconeogenesis	http://www.genome.jp/dbget-bin/show_pathway?hsa00010+226
ALDOa	Pentose phosphate pathway	http://www.genome.jp/dbget-bin/show_pathway?bmb00030+BruAb2_0084
	Glycolysis / Gluconeogenesis	http://www.genome.jp/dbget-bin/show_pathway?hsa00010+226
ALDOB	Glycolysis / Gluconeogenesis	http://www.genome.jp/dbget-bin/show_pathway?hsa00010+229
ALDOC	Glycolysis / Gluconeogenesis	http://www.genome.jp/dbget-bin/show_pathway?hsa00010+230
ALDO	NUMBER OF HITS FOUND > 100 !!!!
ALP	NUMBER OF HITS FOUND > 100 !!!!
integrin alpha 7	Focal adhesion	http://www.genome.jp/dbget-bin/show_pathway?hsa04510+3679
alpha actinin
alpha tropomyosin
AMPD1	Purine metabolism	http://www.genome.jp/dbget-bin/show_pathway?hsa00230+270
Androgen-Receptor
Androgenreceptor
APOBEC2	Atrazine degradation	http://www.genome.jp/dbget-bin/show_pathway?hsa00791+10930
ARF1	Cholera - Infection	http://www.genome.jp/dbget-bin/show_pathway?hsa05110+375
ART3
ATP1A2
ATP2A1	Calcium signaling pathway	http://www.genome.jp/dbget-bin/show_pathway?hsa04020+487
ATP2A2	Calcium signaling pathway	http://www.genome.jp/dbget-bin/show_pathway?hsa04020+488
ATP2B1	Calcium signaling pathway	http://www.genome.jp/dbget-bin/show_pathway?hsa04020+490
ATP5A1	Oxidative phosphorylation	http://www.genome.jp/dbget-bin/show_pathway?hsa00190+498
	ATP synthesis	http://www.genome.jp/dbget-bin/show_pathway?ptr00193+455397
ATP5B	Oxidative phosphorylation	http://www.genome.jp/dbget-bin/show_pathway?hsa00190+506
	ATP synthesis	http://www.genome.jp/dbget-bin/show_pathway?ptr00193+451999
ATP5G2	Oxidative phosphorylation	http://www.genome.jp/dbget-bin/show_pathway?hsa00190+517
	ATP synthesis	http://www.genome.jp/dbget-bin/show_pathway?bta00193+337887
ATP5H	Oxidative phosphorylation	http://www.genome.jp/dbget-bin/show_pathway?hsa00190+10476
	ATP synthesis	http://www.genome.jp/dbget-bin/show_pathway?bta00193+282710
ATP5JD
ATP5JG
ATP5O	Oxidative phosphorylation	http://www.genome.jp/dbget-bin/show_pathway?hsa00190+539
	ATP synthesis	http://www.genome.jp/dbget-bin/show_pathway?bta00193+281640
ATPsynthase5a1
ATPsynthase5B
ATPsynthase5JD
ATPsynthase-delta
BAF53
BAF57
BCRP1
BCRP1
integrin beta 1	Axon guidance	http://www.genome.jp/dbget-bin/show_pathway?hsa04360+3688
	Inositol phosphate metabolism	http://www.genome.jp/dbget-bin/show_pathway?hsa00562+27231
integrin beta 4	Cell Communication	http://www.genome.jp/dbget-bin/show_pathway?hsa01430+3691
beta actin
Catenin beta	Wnt signaling pathway	http://www.genome.jp/dbget-bin/show_pathway?mmu04310+12387
Bin1
BMP2	Cytokine-cytokine receptor interaction	http://www.genome.jp/dbget-bin/show_pathway?hsa04060+650
	Hedgehog signaling pathway	http://www.genome.jp/dbget-bin/show_pathway?rno04340+29373
Bone morphogenetic protein 4	Hedgehog signaling pathway	http://www.genome.jp/dbget-bin/show_pathway?hsa04340+652
BMP4	Hedgehog signaling pathway	http://www.genome.jp/dbget-bin/show_pathway?hsa04340+652
BP	NUMBER OF HITS FOUND > 100 !!!!
BTBD1
BTEB1
BVES
CA3	NUMBER OF HITS FOUND > 100 !!!!
CALM1	Calcium signaling pathway	http://www.genome.jp/dbget-bin/show_pathway?hsa04020+801
CALM2	Calcium signaling pathway	http://www.genome.jp/dbget-bin/show_pathway?hsa04020+805
Calp Con
Calp con4
CAMK2A	Calcium signaling pathway	http://www.genome.jp/dbget-bin/show_pathway?hsa04020+815
CAP2
CAPZA2
CAT	NUMBER OF HITS FOUND > 100 !!!!
Cathepsin	NUMBER OF HITS FOUND > 100 !!!!
Cathepsin L
CBF1	Notch signaling pathway	http://www.genome.jp/dbget-bin/show_pathway?hsa04330+9541
CBFA1
CCNG1
CCT5
CD9	NUMBER OF HITS FOUND > 100 !!!!
CDK4	Cell cycle	http://www.genome.jp/dbget-bin/show_pathway?hsa04110+1019
CDO	Cysteine metabolism	http://www.genome.jp/dbget-bin/show_pathway?hsa00272+1036
	Cytokine-cytokine receptor interaction	http://www.genome.jp/dbget-bin/show_pathway?hsa04060+1436
	Retinol metabolism	http://www.genome.jp/dbget-bin/show_pathway?hsa00830+53630
	Androgen and estrogen metabolism	http://www.genome.jp/dbget-bin/show_pathway?hsa00150+83875
CKM	Urea cycle and metabolism of amino groups	http://www.genome.jp/dbget-bin/show_pathway?hsa00220+1158
CL640	Ubiquinone biosynthesis	http://www.genome.jp/dbget-bin/show_pathway?hsa00130+27235
C-LMOD
CMF1	Carbon fixation	http://www.genome.jp/dbget-bin/show_pathway?cme00710+CMF117C
	Tryptophan metabolism	http://www.genome.jp/dbget-bin/show_pathway?cme00380+CMF128C
	Inositol phosphate metabolism	http://www.genome.jp/dbget-bin/show_pathway?cme00562+CMF139C
	Methionine metabolism	http://www.genome.jp/dbget-bin/show_pathway?cme00271+CMF156C
	Folate biosynthesis	http://www.genome.jp/dbget-bin/show_pathway?cme00790+CMF158C
	Glutathione metabolism	http://www.genome.jp/dbget-bin/show_pathway?cme00480+CMF182C
	Glycerolipid metabolism	http://www.genome.jp/dbget-bin/show_pathway?cme00561+CMF185C
Col19A1
COL3A1	Cell Communication	http://www.genome.jp/dbget-bin/show_pathway?hsa01430+1281
Collagen	NUMBER OF HITS FOUND > 100 !!!!
Cox4	Oxidative phosphorylation	http://www.genome.jp/dbget-bin/show_pathway?hsa00190+1327
Cox5A	Oxidative phosphorylation	http://www.genome.jp/dbget-bin/show_pathway?hsa00190+9377
COX5B	Oxidative phosphorylation	http://www.genome.jp/dbget-bin/show_pathway?hsa00190+1329
COX6B	Oxidative phosphorylation	http://www.genome.jp/dbget-bin/show_pathway?hsa00190+1340
Cox7A	Oxidative phosphorylation	http://www.genome.jp/dbget-bin/show_pathway?hsa00190+1346
CR6	Cytokine-cytokine receptor interaction	http://www.genome.jp/dbget-bin/show_pathway?hsa04060+1235
	Neurodegenerative Disorders	http://www.genome.jp/dbget-bin/show_pathway?hsa01510+57679
	Neuroactive ligand-receptor interaction	http://www.genome.jp/dbget-bin/show_pathway?mmu04080+13240
	Oxidative phosphorylation	http://www.genome.jp/dbget-bin/show_pathway?sce00190+YFR033C
Creatin Kinase
Creatin Kinase beta
CRYAB
CS1	NUMBER OF HITS FOUND > 100 !!!!
CSDA	Selenoamino acid metabolism	http://www.genome.jp/dbget-bin/show_pathway?ppu00450+PP1529
	Tight junction	http://www.genome.jp/dbget-bin/show_pathway?hsa04530+8531
CSNK2B	Wnt signaling pathway	http://www.genome.jp/dbget-bin/show_pathway?hsa04310+1460
CSRP3
CTBP2	Wnt signaling pathway	http://www.genome.jp/dbget-bin/show_pathway?hsa04310+1488
CTGF1
CTGF2
CTSL
CUL5
CYC	NUMBER OF HITS FOUND > 100 !!!!
Dachshund
DARS	Alanine and aspartate metabolism	http://www.genome.jp/dbget-bin/show_pathway?hsa00252+1615
DAXX	MAPK signaling pathway	http://www.genome.jp/dbget-bin/show_pathway?hsa04010+1616
DECR1
Delta	NUMBER OF HITS FOUND > 100 !!!!
Delta1	Lysine degradation	http://www.genome.jp/dbget-bin/show_pathway?map00310+C00450
	Lysine biosynthesis	http://www.genome.jp/dbget-bin/show_pathway?map00300+C03972
	Urea cycle and metabolism of amino groups	http://www.genome.jp/dbget-bin/show_pathway?map00220+1.5.1.2
	Glutamate metabolism	http://www.genome.jp/dbget-bin/show_pathway?map00251+1.5.1.12
	Prostaglandin and leukotriene metabolism	http://www.genome.jp/dbget-bin/show_pathway?map00590+1.13.11.31
Delta4	Androgen and estrogen metabolism	http://www.genome.jp/dbget-bin/show_pathway?rn00150+R01834
	C21-Steroid hormone metabolism	http://www.genome.jp/dbget-bin/show_pathway?rn00140+R02215
	Tyrosine metabolism	http://www.genome.jp/dbget-bin/show_pathway?rn00350+R04379
	Benzoate degradation via hydroxylation	http://www.genome.jp/dbget-bin/show_pathway?rn00362+R04482
	Bile acid biosynthesis	http://www.genome.jp/dbget-bin/show_pathway?rn00120+R04817
Deltex	Notch signaling pathway	http://www.genome.jp/dbget-bin/show_pathway?hsa04330+1840
DES	NUMBER OF HITS FOUND > 100 !!!!
Desmin	Cell Communication	http://www.genome.jp/dbget-bin/show_pathway?hsa01430+1674
Destrin
dHAND
DKFZ	NUMBER OF HITS FOUND > 100 !!!!
DOC1	Cell cycle	http://www.genome.jp/dbget-bin/show_pathway?sce04110+YGL240W
DPP	NUMBER OF HITS FOUND > 100 !!!!
DSIPI
E12e2A
ECH1	Fatty acid metabolism	http://www.genome.jp/dbget-bin/show_pathway?lil00071+LA0073
	Tyrosine metabolism	http://www.genome.jp/dbget-bin/show_pathway?hsa00350+1891
EEF1A1
EIF4A2
EIF4G2
Emering
Engrailed1
ENIGMA
ENO3	Glycolysis / Gluconeogenesis	http://www.genome.jp/dbget-bin/show_pathway?hsa00010+2027
Enolase 1	Glycolysis / Gluconeogenesis	http://www.genome.jp/dbget-bin/show_pathway?ama00010+AM600
Enolase 3	Glycolysis / Gluconeogenesis	http://www.genome.jp/dbget-bin/show_pathway?hsa00010+2027
EPB72
EPO-receptor
EPO receptor
ErbB3	Calcium signaling pathway	http://www.genome.jp/dbget-bin/show_pathway?hsa04020+2065
Eya2
FACL4	Fatty acid metabolism	http://www.genome.jp/dbget-bin/show_pathway?hsa00071+2182
FGF7	MAPK signaling pathway	http://www.genome.jp/dbget-bin/show_pathway?hsa04010+2252
FGFR	MAPK signaling pathway	http://www.genome.jp/dbget-bin/show_pathway?hsa04010+2260
FGFR4	MAPK signaling pathway	http://www.genome.jp/dbget-bin/show_pathway?hsa04010+2264
FHL1
FLJ10826
FLJ12525
FLJ12650
FLJ13194
FLJ13611
FLJ14437
FLJ20094
FLJ20281
FLJ23251
Formin-Connexin37
FRZB1
FRZB10
FRZB2
FRZB3
FRZB4
FRZB6
FRZB7
GAPD	Glycolysis / Gluconeogenesis	http://www.genome.jp/dbget-bin/show_pathway?ecj00010+JW1413
	Carbon fixation	http://www.genome.jp/dbget-bin/show_pathway?map00710+1.2.1.13
GAPDH	Glycolysis / Gluconeogenesis	http://www.genome.jp/dbget-bin/show_pathway?ecj00010+JW1413
	Carbon fixation	http://www.genome.jp/dbget-bin/show_pathway?map00710+1.2.1.13
GBAS
GLO1	Pyruvate metabolism	http://www.genome.jp/dbget-bin/show_pathway?hsa00620+2739
Glucose transporter 4
GLUL	Glutamate metabolism	http://www.genome.jp/dbget-bin/show_pathway?hsa00251+2752
Glycogeen fosforylase
GNAS1
GNB1
GOLGA4
GOT1	Glutamate metabolism	http://www.genome.jp/dbget-bin/show_pathway?hsa00251+2805
	Alanine and aspartate metabolism	http://www.genome.jp/dbget-bin/show_pathway?gga00252+396261
GPI	NUMBER OF HITS FOUND > 100 !!!!
Gremlin
GRIP1
H11	NUMBER OF HITS FOUND > 100 !!!!
H3F3A
HBP1
HBP1HMGbox
HDAc5
HDAc binding protein
HGF	Cytokine-cytokine receptor interaction	http://www.genome.jp/dbget-bin/show_pathway?hsa04060+3082
HER2	Bacterial chemotaxis - General	http://www.genome.jp/dbget-bin/show_pathway?cvi02030+CV3437
Herp1
HHADH2
HHADHa
HH	NUMBER OF HITS FOUND > 100 !!!!
Hip	NUMBER OF HITS FOUND > 100 !!!!
HIRIP5
HMG1	Biosynthesis of steroids	http://www.genome.jp/dbget-bin/show_pathway?mka00100+MK0355
	Purine metabolism	http://www.genome.jp/dbget-bin/show_pathway?sce00230+YNL151C
HMGCoAR
HoxD1
HSMNP1
HSPB3
HSPC028
HSPC051	Oxidative phosphorylation	http://www.genome.jp/dbget-bin/show_pathway?hsa00190+29796
HSPC152
HSPE1
HTCD37
HUMMLC2B
ID2B
ID3	TGF-beta signaling pathway	http://www.genome.jp/dbget-bin/show_pathway?hsa04350+3399
ID4	TGF-beta signaling pathway	http://www.genome.jp/dbget-bin/show_pathway?hsa04350+3400
IFRD1
IGFIIR
IGFIR
I-mfa
Imfa
IMPA2	Streptomycin biosynthesis	http://www.genome.jp/dbget-bin/show_pathway?hsa00521+3613
iNOS	NUMBER OF HITS FOUND > 100 !!!!
Insulin like growth factor II receptor
Itch	NUMBER OF HITS FOUND > 100 !!!!
ITGAV	Focal adhesion	http://www.genome.jp/dbget-bin/show_pathway?hsa04510+3685
Jagged 1	Notch signaling pathway	http://www.genome.jp/dbget-bin/show_pathway?hsa04330+182
JNK1
JNK	MAPK signaling pathway	http://www.genome.jp/dbget-bin/show_pathway?rno04010+302983
KCNMA1
KIAA0068
KIAA0094
KIAA0164
KIAA0232
KIAA1040
KIAA1143
KIAA1288
KIAA1546
KIAA1596
Laminin A4
Laminin A 4
Laminin Receptor	Ribosome	http://www.genome.jp/dbget-bin/show_pathway?mmu03010+16785
LAMR1	Ribosome	http://www.genome.jp/dbget-bin/show_pathway?hsa03010+3921
LDHA	Pyruvate metabolism	http://www.genome.jp/dbget-bin/show_pathway?eco00620+b1380
	Glycolysis / Gluconeogenesis	http://www.genome.jp/dbget-bin/show_pathway?sma00010+SAV339
LHX1
LOC51087
LOC51189
LOC51637
LOC51725
LOC56901	Oxidative phosphorylation	http://www.genome.jp/dbget-bin/show_pathway?hsa00190+56901
LOC58529
MAGED1
MAPK	NUMBER OF HITS FOUND > 100 !!!!
Matrilysin	Wnt signaling pathway	http://www.genome.jp/dbget-bin/show_pathway?hsa04310+4316
MBNL
MCL1	Ribosome	http://www.genome.jp/dbget-bin/show_pathway?ath03010+At5g46160
	Urea cycle and metabolism of amino groups	http://www.genome.jp/dbget-bin/show_pathway?ath00220+At5g46180
calpain	NUMBER OF HITS FOUND > 100 !!!!
MDG1
MDH1	Citrate cycle (TCA cycle)	http://www.genome.jp/dbget-bin/show_pathway?aae00020+aq_1782
MEF2b
MEF2c	MAPK signaling pathway	http://www.genome.jp/dbget-bin/show_pathway?hsa04010+4208
MEF2x
MEK3
MEK5
MG72
MGC4614
MGEA6
MGP	Histidine metabolism	http://www.genome.jp/dbget-bin/show_pathway?psp00340+PSPPH_4922
MGST3	Glutathione metabolism	http://www.genome.jp/dbget-bin/show_pathway?hsa00480+4259
MITR	NUMBER OF HITS FOUND > 100 !!!!
Miz1	Jak-STAT signaling pathway	http://www.genome.jp/dbget-bin/show_pathway?mmu04630+17344
MLP	MAPK signaling pathway	http://www.genome.jp/dbget-bin/show_pathway?sce04010+YKR095W
	Purine metabolism	http://www.genome.jp/dbget-bin/show_pathway?cal00230+orf19.4683
MLP1	MAPK signaling pathway	http://www.genome.jp/dbget-bin/show_pathway?sce04010+YKR095W
	Purine metabolism	http://www.genome.jp/dbget-bin/show_pathway?cal00230+orf19.4683
MLP2
Mos	NUMBER OF HITS FOUND > 100 !!!!
MOX2	Porphyrin and chlorophyll metabolism	http://www.genome.jp/dbget-bin/show_pathway?hsa00860+3163
mTEF
mu calpain
MUF1
MVK	Biosynthesis of steroids	http://www.genome.jp/dbget-bin/show_pathway?bba00100+Bd1630
MYBPC1
MyD118
Myf5
Myf6
MYH1	Tight junction	http://www.genome.jp/dbget-bin/show_pathway?hsa04530+4628
	Regulation of actin cytoskeleton	http://www.genome.jp/dbget-bin/show_pathway?rno04810+308572
	Ribosome	http://www.genome.jp/dbget-bin/show_pathway?ath03010+At5g40040
MYH4
MYH7
MYL1	Regulation of actin cytoskeleton	http://www.genome.jp/dbget-bin/show_pathway?hsa04810+4632
MYL2
Mylk	Calcium signaling pathway	http://www.genome.jp/dbget-bin/show_pathway?hsa04020+4638
	Tryptophan metabolism	http://www.genome.jp/dbget-bin/show_pathway?map00380+C02406
	Glyoxylate and dicarboxylate metabolism	http://www.genome.jp/dbget-bin/show_pathway?rn00630+R01959
Myoblast city
MyoD1
Myogenine
MYOM2
MyoR
Myostatin
MYOZ
MYPT1	Focal adhesion	http://www.genome.jp/dbget-bin/show_pathway?hsa04510+4659
NADHoxidasereductase
NDP52
NDUFA1	Oxidative phosphorylation	http://www.genome.jp/dbget-bin/show_pathway?hsa00190+4694
NDUFA4	Oxidative phosphorylation	http://www.genome.jp/dbget-bin/show_pathway?hsa00190+4697
NDUFA6	Oxidative phosphorylation	http://www.genome.jp/dbget-bin/show_pathway?hsa00190+4700
NDUFB5	Oxidative phosphorylation	http://www.genome.jp/dbget-bin/show_pathway?hsa00190+4711
NDUFS1	Oxidative phosphorylation	http://www.genome.jp/dbget-bin/show_pathway?hsa00190+4719
NDUFV2	Oxidative phosphorylation	http://www.genome.jp/dbget-bin/show_pathway?hsa00190+4729
NEB	NUMBER OF HITS FOUND > 100 !!!!
NEDD1
Nestin	Cell Communication	http://www.genome.jp/dbget-bin/show_pathway?hsa01430+10763
Neuregulin
Neurotrophin	MAPK signaling pathway	http://www.genome.jp/dbget-bin/show_pathway?hsa04010+4908
nFAT	Calcium signaling pathway	http://www.genome.jp/dbget-bin/show_pathway?hsa04020+4772
	MAPK signaling pathway	http://www.genome.jp/dbget-bin/show_pathway?hsa04010+4773
NFATC1	Calcium signaling pathway	http://www.genome.jp/dbget-bin/show_pathway?hsa04020+4772
NFkB	MAPK signaling pathway	http://www.genome.jp/dbget-bin/show_pathway?hsa04010+4790
	Calcium signaling pathway	http://www.genome.jp/dbget-bin/show_pathway?hsa04020+4792
	T cell receptor signaling pathway	http://www.genome.jp/dbget-bin/show_pathway?hsa04660+4793
	Cytokine-cytokine receptor interaction	http://www.genome.jp/dbget-bin/show_pathway?hsa04060+8792
NIBAN
nNOS-inhibitor
Notch2	Dorso-ventral axis formation	http://www.genome.jp/dbget-bin/show_pathway?hsa04320+4853
Notch3	Dorso-ventral axis formation	http://www.genome.jp/dbget-bin/show_pathway?hsa04320+4854
NRP1	Axon guidance	http://www.genome.jp/dbget-bin/show_pathway?hsa04360+8829
NUDT4
Macho1
P115	NUMBER OF HITS FOUND > 100 !!!!
p202	NUMBER OF HITS FOUND > 100 !!!!
p27kip1
p300	NUMBER OF HITS FOUND > 100 !!!!
PAIP1
Pax3
Pax7
PCAF	Fatty acid metabolism	http://www.genome.jp/dbget-bin/show_pathway?xcc00071+XCC0366
	Valine, leucine and isoleucine degradation	http://www.genome.jp/dbget-bin/show_pathway?ppu00280+PP1377
	Basal transcription factors	http://www.genome.jp/dbget-bin/show_pathway?hsa03022+10629
	Notch signaling pathway	http://www.genome.jp/dbget-bin/show_pathway?mmu04330+18519
PCBP2
PDGFaR
PDGF	MAPK signaling pathway	http://www.genome.jp/dbget-bin/show_pathway?hsa04010+5155
	Cytokine-cytokine receptor interaction	http://www.genome.jp/dbget-bin/show_pathway?hsa04060+56034
	Focal adhesion	http://www.genome.jp/dbget-bin/show_pathway?hsa04510+80310
PDHA1	Glycolysis / Gluconeogenesis	http://www.genome.jp/dbget-bin/show_pathway?hal00010+VNG1926G
PDX1	Type II diabetes mellitus	http://www.genome.jp/dbget-bin/show_pathway?rno04930+29535
	Glycolysis / Gluconeogenesis	http://www.genome.jp/dbget-bin/show_pathway?cal00010+orf19.5021
PEG1
PEPCK	Citrate cycle (TCA cycle)	http://www.genome.jp/dbget-bin/show_pathway?aci00020+ACIAD2842
PFKFB3	Fructose and mannose metabolism	http://www.genome.jp/dbget-bin/show_pathway?hsa00051+5209
PFKM	Glycolysis / Gluconeogenesis	http://www.genome.jp/dbget-bin/show_pathway?hsa00010+5213
PGAM	Glycolysis / Gluconeogenesis	http://www.genome.jp/dbget-bin/show_pathway?ecj00010+JW4358
PGAM2	Glycolysis / Gluconeogenesis	http://www.genome.jp/dbget-bin/show_pathway?hsa00010+5224
PGK1	Glycolysis / Gluconeogenesis	http://www.genome.jp/dbget-bin/show_pathway?hsa00010+5230
PGM1	Starch and sucrose metabolism	http://www.genome.jp/dbget-bin/show_pathway?nma00500+NMA2097
	Glycolysis / Gluconeogenesis	http://www.genome.jp/dbget-bin/show_pathway?rpa00010+RPA0340
PI3K	Inositol phosphate metabolism	http://www.genome.jp/dbget-bin/show_pathway?ath00562+At1g60490
PIGA	Glycosylphosphatidylinositol(GPI)-anchor	http://www.genome.jp/dbget-bin/show_pathway?hsa00563+5277
	Flavonoid biosynthesis	http://www.genome.jp/dbget-bin/show_pathway?map00941+C12136
PIN	NUMBER OF HITS FOUND > 100 !!!!
PitX	TGF-beta signaling pathway	http://www.genome.jp/dbget-bin/show_pathway?hsa04350+5308
PK3	Glycerolipid metabolism	http://www.genome.jp/dbget-bin/show_pathway?sma00561+SAV7201
	MAPK signaling pathway	http://www.genome.jp/dbget-bin/show_pathway?hsa04010+5595
	Ribosome	http://www.genome.jp/dbget-bin/show_pathway?spo03010+SPBC2F12.07c
PKIA
PKM2	Glycolysis / Gluconeogenesis	http://www.genome.jp/dbget-bin/show_pathway?hsa00010+5315
PKR
PNUTL2
PPAP2A	Glycerolipid metabolism	http://www.genome.jp/dbget-bin/show_pathway?hsa00561+8611
PPARbeta
PPIA	NUMBER OF HITS FOUND > 100 !!!!
PPM1B	MAPK signaling pathway	http://www.genome.jp/dbget-bin/show_pathway?hsa04010+5495
PPP1CC	Focal adhesion	http://www.genome.jp/dbget-bin/show_pathway?hsa04510+5501
PPP1R1A
pRB	NUMBER OF HITS FOUND > 100 !!!!
pRBassociated
PRO0082
PRO1038	Glutamate metabolism	http://www.genome.jp/dbget-bin/show_pathway?pma00251+Pro1038
ProteasomeC9
ProteasomeHSN3
Proteasome p42
PRPL9
PSMA4	Proteasome	http://www.genome.jp/dbget-bin/show_pathway?hsa03050+5685
Psma6	Proteasome	http://www.genome.jp/dbget-bin/show_pathway?hsa03050+5687
PSMB4	Proteasome	http://www.genome.jp/dbget-bin/show_pathway?hsa03050+5692
PSMB5	Proteasome	http://www.genome.jp/dbget-bin/show_pathway?hsa03050+5693
PtCH2	Hedgehog signaling pathway	http://www.genome.jp/dbget-bin/show_pathway?hsa04340+8643
PTP4A2
PTPN21
PURA	NUMBER OF HITS FOUND > 100 !!!!
PXF
PYGM	Starch and sucrose metabolism	http://www.genome.jp/dbget-bin/show_pathway?hsa00500+5837
QK3
QP-c	Oxidative phosphorylation	http://www.genome.jp/dbget-bin/show_pathway?hsa00190+27089
RAB10
RAC1	MAPK signaling pathway	http://www.genome.jp/dbget-bin/show_pathway?hsa04010+5058
	Purine metabolism	http://www.genome.jp/dbget-bin/show_pathway?rno00230+298098
RAC2	MAPK signaling pathway	http://www.genome.jp/dbget-bin/show_pathway?hsa04010+5880
RAF1	MAPK signaling pathway	http://www.genome.jp/dbget-bin/show_pathway?hsa04010+5894
RAP1	NUMBER OF HITS FOUND > 100 !!!!
RAP1A	MAPK signaling pathway	http://www.genome.jp/dbget-bin/show_pathway?hsa04010+5906
Retinoic acid alpha receptor
REV3L	DNA polymerase	http://www.genome.jp/dbget-bin/show_pathway?hsa03030+5980
RNF14
RPL10A	Ribosome	http://www.genome.jp/dbget-bin/show_pathway?hsa03010+4736
RPL14	Ribosome	http://www.genome.jp/dbget-bin/show_pathway?hin03010+HI0788
RPL30	Ribosome	http://www.genome.jp/dbget-bin/show_pathway?hin03010+HI0796
RPL32	Ribosome	http://www.genome.jp/dbget-bin/show_pathway?hin03010+HI0158
RPL35	Ribosome	http://www.genome.jp/dbget-bin/show_pathway?pmu03010+PM0603
RPL4	NUMBER OF HITS FOUND > 100 !!!!
RPL5	Ribosome	http://www.genome.jp/dbget-bin/show_pathway?pmu03010+PM1403
RPLP1	Ribosome	http://www.genome.jp/dbget-bin/show_pathway?hsa03010+6176
RPS26	Ribosome	http://www.genome.jp/dbget-bin/show_pathway?sso03010+SSO6179
RPS28	Ribosome	http://www.genome.jp/dbget-bin/show_pathway?mka03010+MK1445
RPS3	Ribosome	http://www.genome.jp/dbget-bin/show_pathway?hin03010+HI0783
RSU1
RTN4
RY1	Type IV secretion system	http://www.genome.jp/dbget-bin/show_pathway?ypm03080+pCRY10
	Circadian rhythm	http://www.genome.jp/dbget-bin/show_pathway?hsa04710+1407
	Neuroactive ligand-receptor interaction	http://www.genome.jp/dbget-bin/show_pathway?hsa04080+5028
	Jak-STAT signaling pathway	http://www.genome.jp/dbget-bin/show_pathway?hsa04630+10252
RYR1	Calcium signaling pathway	http://www.genome.jp/dbget-bin/show_pathway?hsa04020+6261
CRC	NUMBER OF HITS FOUND > 100 !!!!
S59
SARCOSIN	NUMBER OF HITS FOUND > 100 !!!!
SDHA	NUMBER OF HITS FOUND > 100 !!!!
SDHB	NUMBER OF HITS FOUND > 100 !!!!
SDHC	NUMBER OF HITS FOUND > 100 !!!!
SEC24A
Serrate
Sin3A
Six1
Six2
SKB1	Androgen and estrogen metabolism	http://www.genome.jp/dbget-bin/show_pathway?hsa00150+10419
SKB1	Androgen and estrogen metabolism	http://www.genome.jp/dbget-bin/show_pathway?hsa00150+10419
ski	NUMBER OF HITS FOUND > 100 !!!!
SLC25A3
SLC35A3
SLN	Two-component system - Organism-specific	http://www.genome.jp/dbget-bin/show_pathway?sce02021+YDL235C
	MAPK signaling pathway	http://www.genome.jp/dbget-bin/show_pathway?sce04010+YER118C
	Inositol phosphate metabolism	http://www.genome.jp/dbget-bin/show_pathway?sce00562+YNR031C
SMP1
SMRT
Sonic hedge hog receptor
shh	Methionine metabolism	http://www.genome.jp/dbget-bin/show_pathway?mbo00271+Mb3276c
	Hedgehog signaling pathway	http://www.genome.jp/dbget-bin/show_pathway?hsa04340+6469
	Glutathione metabolism	http://www.genome.jp/dbget-bin/show_pathway?ecu00480+ECU02_0440
SP3	NUMBER OF HITS FOUND > 100 !!!!
SPTBN1
SQLE	Biosynthesis of steroids	http://www.genome.jp/dbget-bin/show_pathway?hsa00100+6713
SRF	Glycosphingolipid metabolism	http://www.genome.jp/dbget-bin/show_pathway?stm00600+STM4426
	Two-component system - General	http://www.genome.jp/dbget-bin/show_pathway?bsu02020+BG10381
	Type II secretion system	http://www.genome.jp/dbget-bin/show_pathway?bsu03090+BG10379
	Nonribosomal peptide structures	http://www.genome.jp/dbget-bin/show_pathway?bsu01054+BG10168
	Benzoate degradation via CoA ligation	http://www.genome.jp/dbget-bin/show_pathway?bsu00632+BG10171
	MAPK signaling pathway	http://www.genome.jp/dbget-bin/show_pathway?hsa04010+2005
SRP3
ST13	NUMBER OF HITS FOUND > 100 !!!!
STAT5B	Jak-STAT signaling pathway	http://www.genome.jp/dbget-bin/show_pathway?hsa04630+6777
STMN1	MAPK signaling pathway	http://www.genome.jp/dbget-bin/show_pathway?hsa04010+3925
Su1	NUMBER OF HITS FOUND > 100 !!!!
SUCLA2	Citrate cycle (TCA cycle)	http://www.genome.jp/dbget-bin/show_pathway?hsa00020+8803
SUI1	NUMBER OF HITS FOUND > 100 !!!!
SW-BTF3
SYCP3
Syndecan	ECM-receptor interaction	http://www.genome.jp/dbget-bin/show_pathway?hsa04512+6382
Syndecan 2	ECM-receptor interaction	http://www.genome.jp/dbget-bin/show_pathway?hsa04512+6383
Target1
Tbx1
Tbx4
Tbx5
TCF1
TCF3	Wnt signaling pathway	http://www.genome.jp/dbget-bin/show_pathway?hsa04310+83439
TCF4
TEF	Starch and sucrose metabolism	http://www.genome.jp/dbget-bin/show_pathway?sme00500+SMb21058
	Pentose and glucuronate interconversions	http://www.genome.jp/dbget-bin/show_pathway?sme00040+SMb21239
TERF2
TFG	Basal transcription factors	http://www.genome.jp/dbget-bin/show_pathway?sce03022+YGR005C
TGF beta 2
Transforming Growth Factor	NUMBER OF HITS FOUND > 100 !!!!
TGFIIIR
TIS	NUMBER OF HITS FOUND > 100 !!!!
Titin	Two-component system - General	http://www.genome.jp/dbget-bin/show_pathway?sec02020+SC1928
	Calcium signaling pathway	http://www.genome.jp/dbget-bin/show_pathway?hsa04020+7273
TMSB4X	Regulation of actin cytoskeleton	http://www.genome.jp/dbget-bin/show_pathway?hsa04810+7114
TNF alpha
TNNC2	Calcium signaling pathway	http://www.genome.jp/dbget-bin/show_pathway?hsa04020+7125
TNNI2
TNNT1
TNNT3
TPM1
TPM2
TPM4
TPT1
TRDN
TRIO	NUMBER OF HITS FOUND > 100 !!!!
TRIP11
Tropomodulin
TTID
TTN	Tight junction	http://www.genome.jp/dbget-bin/show_pathway?hsa04530+2017
	Calcium signaling pathway	http://www.genome.jp/dbget-bin/show_pathway?hsa04020+7273
TWSG
UBA52	Ribosome	http://www.genome.jp/dbget-bin/show_pathway?hsa03010+7311
UBC	NUMBER OF HITS FOUND > 100 !!!!
UCP2
UCP3
UGP	NUMBER OF HITS FOUND > 100 !!!!
UGP2	Pentose and glucuronate interconversions	http://www.genome.jp/dbget-bin/show_pathway?hsa00040+7360
UQcrc1	Oxidative phosphorylation	http://www.genome.jp/dbget-bin/show_pathway?hsa00190+7384
UQcrc2	Oxidative phosphorylation	http://www.genome.jp/dbget-bin/show_pathway?hsa00190+7385
UQCRFS1	Oxidative phosphorylation	http://www.genome.jp/dbget-bin/show_pathway?hsa00190+7386
USP9Y
VAPA	Tight junction	http://www.genome.jp/dbget-bin/show_pathway?hsa04530+9218
VDAC2	Calcium signaling pathway	http://www.genome.jp/dbget-bin/show_pathway?hsa04020+7417
VDAC3	Calcium signaling pathway	http://www.genome.jp/dbget-bin/show_pathway?hsa04020+7419
VDR	Porphyrin and chlorophyll metabolism	http://www.genome.jp/dbget-bin/show_pathway?syn00860+slr1784
Vimentin	Cell Communication	http://www.genome.jp/dbget-bin/show_pathway?hsa01430+7431
WAF1
WNT1	Wnt signaling pathway	http://www.genome.jp/dbget-bin/show_pathway?hsa04310+7471
WNT3	Wnt signaling pathway	http://www.genome.jp/dbget-bin/show_pathway?hsa04310+7473
WNT8	Wnt signaling pathway	http://www.genome.jp/dbget-bin/show_pathway?hsa04310+7478
WT1	NUMBER OF HITS FOUND > 100 !!!!
YWHAB	Cell cycle	http://www.genome.jp/dbget-bin/show_pathway?hsa04110+7529
YY1
ZASP
ZNF216
ZNF238
ZNF7
ABCE1
ACAT	Bile acid biosynthesis	http://www.genome.jp/dbget-bin/show_pathway?map00120+2.3.1.26
ACAT2	Fatty acid metabolism	http://www.genome.jp/dbget-bin/show_pathway?hsa00071+39
Aconitase	Citrate cycle (TCA cycle)	http://www.genome.jp/dbget-bin/show_pathway?sfl00020+SF1280
	Valine, leucine and isoleucine biosynthesis	http://www.genome.jp/dbget-bin/show_pathway?baa00290+BA_1942
ACTA1
ACTA1
ACTN2	Focal adhesion	http://www.genome.jp/dbget-bin/show_pathway?hsa04510+88
ACTN3	Focal adhesion	http://www.genome.jp/dbget-bin/show_pathway?hsa04510+89
ACTN3	Focal adhesion	http://www.genome.jp/dbget-bin/show_pathway?hsa04510+89
ACTR
ACYP2	Glycolysis / Gluconeogenesis	http://www.genome.jp/dbget-bin/show_pathway?hsa00010+98
ADRP
AK1	Purine metabolism	http://www.genome.jp/dbget-bin/show_pathway?hsa00230+203
	Inositol phosphate metabolism	http://www.genome.jp/dbget-bin/show_pathway?ath00562+At5g04870
Akt2	MAPK signaling pathway	http://www.genome.jp/dbget-bin/show_pathway?hsa04010+208
ALDOA	Glycolysis / Gluconeogenesis	http://www.genome.jp/dbget-bin/show_pathway?hsa00010+226
ALDOa	Glycolysis / Gluconeogenesis	http://www.genome.jp/dbget-bin/show_pathway?hsa00010+226
ALDOB	Glycolysis / Gluconeogenesis	http://www.genome.jp/dbget-bin/show_pathway?hsa00010+229
ALDOC	Glycolysis / Gluconeogenesis	http://www.genome.jp/dbget-bin/show_pathway?hsa00010+230
ALDO	NUMBER OF HITS FOUND > 100 !!!!
ALP
integrin alpha 7	Focal adhesion	http://www.genome.jp/dbget-bin/show_pathway?hsa04510+3679
alpha actinin
alpha tropomyosin
AMPD1	Purine metabolism	http://www.genome.jp/dbget-bin/show_pathway?hsa00230+270
Androgen-Receptor
Androgenreceptor
APOBEC2	Atrazine degradation	http://www.genome.jp/dbget-bin/show_pathway?hsa00791+10930
ARF1	Cholera - Infection	http://www.genome.jp/dbget-bin/show_pathway?hsa05110+375
ART3
ATP1A2
ATP2A1	Calcium signaling pathway	http://www.genome.jp/dbget-bin/show_pathway?hsa04020+487
ATP2A2	Calcium signaling pathway	http://www.genome.jp/dbget-bin/show_pathway?hsa04020+488
ATP2B1	Calcium signaling pathway	http://www.genome.jp/dbget-bin/show_pathway?hsa04020+490
ATP5A1	Oxidative phosphorylation	http://www.genome.jp/dbget-bin/show_pathway?hsa00190+498
	ATP synthesis	http://www.genome.jp/dbget-bin/show_pathway?ptr00193+455397
ATP5B	Oxidative phosphorylation	http://www.genome.jp/dbget-bin/show_pathway?hsa00190+506
	ATP synthesis	http://www.genome.jp/dbget-bin/show_pathway?ptr00193+451999
ATP5G2	Oxidative phosphorylation	http://www.genome.jp/dbget-bin/show_pathway?hsa00190+517
	ATP synthesis	http://www.genome.jp/dbget-bin/show_pathway?bta00193+337887
ATP5H	Oxidative phosphorylation	http://www.genome.jp/dbget-bin/show_pathway?hsa00190+10476
	ATP synthesis	http://www.genome.jp/dbget-bin/show_pathway?bta00193+282710
ATP5JD
ATP5JG
ATP5O	Oxidative phosphorylation	http://www.genome.jp/dbget-bin/show_pathway?hsa00190+539
	ATP synthesis	http://www.genome.jp/dbget-bin/show_pathway?bta00193+281640
ATPsynthase5a1
ATPsynthase5B
ATPsynthase5JD
ATPsynthase-delta
BAF53
BAF57
BCRP1
BCRP1
integrin beta 1	Axon guidance	http://www.genome.jp/dbget-bin/show_pathway?hsa04360+3688
	Inositol phosphate metabolism	http://www.genome.jp/dbget-bin/show_pathway?hsa00562+27231
integrin beta 4	Cell Communication	http://www.genome.jp/dbget-bin/show_pathway?hsa01430+3691
beta actin
Catenin beta	Wnt signaling pathway	http://www.genome.jp/dbget-bin/show_pathway?mmu04310+12387
Bin1
BMP2	Cytokine-cytokine receptor interaction	http://www.genome.jp/dbget-bin/show_pathway?hsa04060+650
	Hedgehog signaling pathway	http://www.genome.jp/dbget-bin/show_pathway?rno04340+29373
Bone morphogenetic protein 4	Hedgehog signaling pathway	http://www.genome.jp/dbget-bin/show_pathway?hsa04340+652
BMP4	Hedgehog signaling pathway	http://www.genome.jp/dbget-bin/show_pathway?hsa04340+652
BP	NUMBER OF HITS FOUND > 100 !!!!
BTBD1
BTEB1
BVES
CA3	Nitrogen metabolism	http://www.genome.jp/dbget-bin/show_pathway?hsa00910+761
CALM1	Calcium signaling pathway	http://www.genome.jp/dbget-bin/show_pathway?hsa04020+801
CALM2	Calcium signaling pathway	http://www.genome.jp/dbget-bin/show_pathway?hsa04020+805
Calp Con
Calp con4
CAMK2A	Calcium signaling pathway	http://www.genome.jp/dbget-bin/show_pathway?hsa04020+815
CAP2
CAPZA2
CAT	NUMBER OF HITS FOUND > 100 !!!!
Cathepsin	NUMBER OF HITS FOUND > 100 !!!!
Cathepsin L
CBF1	Notch signaling pathway	http://www.genome.jp/dbget-bin/show_pathway?hsa04330+9541
CBFA1
CCNG1
CCT5
CD9	Hematopoietic cell lineage	http://www.genome.jp/dbget-bin/show_pathway?hsa04640+928
CDK4	Cell cycle	http://www.genome.jp/dbget-bin/show_pathway?hsa04110+1019
CDO
CKM	Urea cycle and metabolism of amino groups	http://www.genome.jp/dbget-bin/show_pathway?hsa00220+1158
CL640	Ubiquinone biosynthesis	http://www.genome.jp/dbget-bin/show_pathway?hsa00130+27235
C-LMOD
CMF1
Col19A1
COL3A1	Cell Communication	http://www.genome.jp/dbget-bin/show_pathway?hsa01430+1281
Collagen	NUMBER OF HITS FOUND > 100 !!!!
Cox4	Oxidative phosphorylation	http://www.genome.jp/dbget-bin/show_pathway?sce00190+YGL187C
Cox5A	Oxidative phosphorylation	http://www.genome.jp/dbget-bin/show_pathway?hsa00190+9377
COX5B	Oxidative phosphorylation	http://www.genome.jp/dbget-bin/show_pathway?hsa00190+1329
COX6B	Oxidative phosphorylation	http://www.genome.jp/dbget-bin/show_pathway?hsa00190+1340
Cox7A	Oxidative phosphorylation	http://www.genome.jp/dbget-bin/show_pathway?hsa00190+1346
CR6
Creatin Kinase
Creatin Kinase beta
CRYAB
CS1
CSDA	Selenoamino acid metabolism	http://www.genome.jp/dbget-bin/show_pathway?ppu00450+PP1529
	Tight junction	http://www.genome.jp/dbget-bin/show_pathway?hsa04530+8531
CSNK2B	Wnt signaling pathway	http://www.genome.jp/dbget-bin/show_pathway?hsa04310+1460
CSRP3
CTBP2	Wnt signaling pathway	http://www.genome.jp/dbget-bin/show_pathway?hsa04310+1488
CTGF1
CTGF2
CTSL
CUL5
CYC	Oxidative phosphorylation	http://www.genome.jp/dbget-bin/show_pathway?cvi00190+CV4386
	Ascorbate and aldarate metabolism	http://www.genome.jp/dbget-bin/show_pathway?atu00053+Atu1569
	Fatty acid metabolism	http://www.genome.jp/dbget-bin/show_pathway?hma00071+rrnAC0073
Dachshund
DARS	Alanine and aspartate metabolism	http://www.genome.jp/dbget-bin/show_pathway?hsa00252+1615
DAXX	MAPK signaling pathway	http://www.genome.jp/dbget-bin/show_pathway?hsa04010+1616
DECR1
Delta	NUMBER OF HITS FOUND > 100 !!!!
Delta1	Lysine degradation	http://www.genome.jp/dbget-bin/show_pathway?map00310+C00450
	Lysine biosynthesis	http://www.genome.jp/dbget-bin/show_pathway?map00300+C03972
	Urea cycle and metabolism of amino groups	http://www.genome.jp/dbget-bin/show_pathway?map00220+1.5.1.2
	Glutamate metabolism	http://www.genome.jp/dbget-bin/show_pathway?map00251+1.5.1.12
Delta4	Androgen and estrogen metabolism	http://www.genome.jp/dbget-bin/show_pathway?rn00150+R01834
	C21-Steroid hormone metabolism	http://www.genome.jp/dbget-bin/show_pathway?rn00140+R02215
	Tyrosine metabolism	http://www.genome.jp/dbget-bin/show_pathway?rn00350+R04379
	Benzoate degradation via hydroxylation	http://www.genome.jp/dbget-bin/show_pathway?rn00362+R04482
	Bile acid biosynthesis	http://www.genome.jp/dbget-bin/show_pathway?rn00120+R04817
Deltex	Notch signaling pathway	http://www.genome.jp/dbget-bin/show_pathway?hsa04330+1840
DES	Androgen and estrogen metabolism	http://www.genome.jp/dbget-bin/show_pathway?bsu00150+BG13518
	Cell Communication	http://www.genome.jp/dbget-bin/show_pathway?hsa01430+1674
	Glycosphingolipid metabolism	http://www.genome.jp/dbget-bin/show_pathway?cme00600+CMP318C
Desmin	Cell Communication	http://www.genome.jp/dbget-bin/show_pathway?hsa01430+1674
Destrin
dHAND
DKFZ
DOC1	Cell cycle	http://www.genome.jp/dbget-bin/show_pathway?sce04110+YGL240W
DPP	ABC transporters - General	http://www.genome.jp/dbget-bin/show_pathway?eco02010+b3544
	TGF-beta signaling pathway	http://www.genome.jp/dbget-bin/show_pathway?hsa04350+4086
	Cell cycle	http://www.genome.jp/dbget-bin/show_pathway?hsa04110+4087
DSIPI
E12e2A
ECH1	Fatty acid metabolism	http://www.genome.jp/dbget-bin/show_pathway?lil00071+LA0073
	Tyrosine metabolism	http://www.genome.jp/dbget-bin/show_pathway?hsa00350+1891
EEF1A1
EIF4A2
EIF4G2
Emering
Engrailed1
ENIGMA
ENO3	Glycolysis / Gluconeogenesis	http://www.genome.jp/dbget-bin/show_pathway?hsa00010+2027
Enolase 1	Glycolysis / Gluconeogenesis	http://www.genome.jp/dbget-bin/show_pathway?ama00010+AM600
Enolase 3	Glycolysis / Gluconeogenesis	http://www.genome.jp/dbget-bin/show_pathway?hsa00010+2027
EPB72
EPO-receptor
EPO receptor
ErbB3	Calcium signaling pathway	http://www.genome.jp/dbget-bin/show_pathway?hsa04020+2065
Eya2
FACL4	Fatty acid metabolism	http://www.genome.jp/dbget-bin/show_pathway?hsa00071+2182
FGF7	MAPK signaling pathway	http://www.genome.jp/dbget-bin/show_pathway?hsa04010+2252
FGFR
FGFR4	MAPK signaling pathway	http://www.genome.jp/dbget-bin/show_pathway?hsa04010+2264
FHL1
FLJ10826
FLJ12525
FLJ12650
FLJ13194
FLJ13611
FLJ14437
FLJ20094
FLJ20281
FLJ23251
Formin-Connexin37
FRZB1
FRZB10
FRZB2
FRZB3
FRZB4
FRZB6
FRZB7
GAPD	Glycolysis / Gluconeogenesis	http://www.genome.jp/dbget-bin/show_pathway?hsa00010+2597
GAPDH	Glycolysis / Gluconeogenesis	http://www.genome.jp/dbget-bin/show_pathway?ecj00010+JW1413
	Carbon fixation	http://www.genome.jp/dbget-bin/show_pathway?map00710+1.2.1.13
GBAS
GLO1	Pyruvate metabolism	http://www.genome.jp/dbget-bin/show_pathway?hsa00620+2739
Glucose transporter 4
GLUL	Glutamate metabolism	http://www.genome.jp/dbget-bin/show_pathway?hsa00251+2752
Glycogeen fosforylase
GNAS1
GNB1
GOLGA4
GOT1	Glutamate metabolism	http://www.genome.jp/dbget-bin/show_pathway?hsa00251+2805
	Alanine and aspartate metabolism	http://www.genome.jp/dbget-bin/show_pathway?gga00252+396261
GPI	NUMBER OF HITS FOUND > 100 !!!!
Gremlin
GRIP1
H11
H3F3A
HBP1
HBP1HMGbox
HDAc5
HDAc binding protein
HGF	Cytokine-cytokine receptor interaction	http://www.genome.jp/dbget-bin/show_pathway?hsa04060+3082
HER2
Herp1
HHADH2
HHADHa
HH
Hip
HIRIP5
HMG1	Biosynthesis of steroids	http://www.genome.jp/dbget-bin/show_pathway?mka00100+MK0355
	Purine metabolism	http://www.genome.jp/dbget-bin/show_pathway?sce00230+YNL151C
HMGCoAR
HoxD1
HSMNP1
HSPB3
HSPC028
HSPC051	Oxidative phosphorylation	http://www.genome.jp/dbget-bin/show_pathway?hsa00190+29796
HSPC152
HSPE1
HTCD37
HUMMLC2B
ID2B
ID3	TGF-beta signaling pathway	http://www.genome.jp/dbget-bin/show_pathway?hsa04350+3399
ID4	TGF-beta signaling pathway	http://www.genome.jp/dbget-bin/show_pathway?hsa04350+3400
IFRD1
IGFIIR
IGFIR
I-mfa
Imfa
IMPA2	Streptomycin biosynthesis	http://www.genome.jp/dbget-bin/show_pathway?hsa00521+3613
iNOS
Insulin like growth factor II receptor
Itch	Ubiquitin mediated proteolysis	http://www.genome.jp/dbget-bin/show_pathway?hsa04120+83737
	Dentatorubropallidoluysian atrophy (DRPLA)	http://www.genome.jp/dbget-bin/show_pathway?mmu05050+16396
ITGAV	Focal adhesion	http://www.genome.jp/dbget-bin/show_pathway?hsa04510+3685
Jagged 1	Notch signaling pathway	http://www.genome.jp/dbget-bin/show_pathway?hsa04330+182
JNK1
JNK	MAPK signaling pathway	http://www.genome.jp/dbget-bin/show_pathway?rno04010+302983
KCNMA1
KIAA0068
KIAA0094
KIAA0164
KIAA0232
KIAA1040
KIAA1143
KIAA1288
KIAA1546
KIAA1596
Laminin A4
Laminin A 4
Laminin Receptor	Ribosome	http://www.genome.jp/dbget-bin/show_pathway?mmu03010+16785
LAMR1	Ribosome	http://www.genome.jp/dbget-bin/show_pathway?hsa03010+3921
LDHA	Pyruvate metabolism	http://www.genome.jp/dbget-bin/show_pathway?eco00620+b1380
	Glycolysis / Gluconeogenesis	http://www.genome.jp/dbget-bin/show_pathway?sma00010+SAV339
LHX1
LOC51087
LOC51189
LOC51637
LOC51725
LOC56901	Oxidative phosphorylation	http://www.genome.jp/dbget-bin/show_pathway?hsa00190+56901
LOC58529
MAGED1
MAPK	Inositol phosphate metabolism	http://www.genome.jp/dbget-bin/show_pathway?ath00562+At2g01450
	MAPK signaling pathway	http://www.genome.jp/dbget-bin/show_pathway?map04010hsa+2.7.1.37
Matrilysin	Wnt signaling pathway	http://www.genome.jp/dbget-bin/show_pathway?hsa04310+4316
MBNL
MCL1
calpain	NUMBER OF HITS FOUND > 100 !!!!
MDG1
MDH1	Citrate cycle (TCA cycle)	http://www.genome.jp/dbget-bin/show_pathway?aae00020+aq_1782
MEF2b
MEF2c	MAPK signaling pathway	http://www.genome.jp/dbget-bin/show_pathway?hsa04010+4208
MEF2x
MEK3
MEK5
MG72
MGC4614
MGEA6
MGP
MGST3	Glutathione metabolism	http://www.genome.jp/dbget-bin/show_pathway?hsa00480+4259
MITR
Miz1	Jak-STAT signaling pathway	http://www.genome.jp/dbget-bin/show_pathway?mmu04630+17344
MLP	MAPK signaling pathway	http://www.genome.jp/dbget-bin/show_pathway?sce04010+YKR095W
MLP1	MAPK signaling pathway	http://www.genome.jp/dbget-bin/show_pathway?sce04010+YKR095W
	Purine metabolism	http://www.genome.jp/dbget-bin/show_pathway?cal00230+orf19.4683
MLP2
Mos	MAPK signaling pathway	http://www.genome.jp/dbget-bin/show_pathway?hsa04010+4342
MOX2
mTEF
mu calpain
MUF1
MVK	Biosynthesis of steroids	http://www.genome.jp/dbget-bin/show_pathway?bba00100+Bd1630
MYBPC1
MyD118
Myf5
Myf6
MYH1
MYH4
MYH7
MYL1	Regulation of actin cytoskeleton	http://www.genome.jp/dbget-bin/show_pathway?hsa04810+4632
MYL2
Mylk	Calcium signaling pathway	http://www.genome.jp/dbget-bin/show_pathway?hsa04020+4638
Myoblast city
MyoD1
Myogenine
MYOM2
MyoR
Myostatin
MYOZ
MYPT1	Focal adhesion	http://www.genome.jp/dbget-bin/show_pathway?hsa04510+4659
NADHoxidasereductase
NDP52
NDUFA1	Oxidative phosphorylation	http://www.genome.jp/dbget-bin/show_pathway?hsa00190+4694
NDUFA4	Oxidative phosphorylation	http://www.genome.jp/dbget-bin/show_pathway?hsa00190+4697
NDUFA6	Oxidative phosphorylation	http://www.genome.jp/dbget-bin/show_pathway?hsa00190+4700
NDUFB5	Oxidative phosphorylation	http://www.genome.jp/dbget-bin/show_pathway?hsa00190+4711
NDUFS1	Oxidative phosphorylation	http://www.genome.jp/dbget-bin/show_pathway?hsa00190+4719
NDUFV2	Oxidative phosphorylation	http://www.genome.jp/dbget-bin/show_pathway?hsa00190+4729
NEB
NEDD1
Nestin	Cell Communication	http://www.genome.jp/dbget-bin/show_pathway?hsa01430+10763
Neuregulin
Neurotrophin	MAPK signaling pathway	http://www.genome.jp/dbget-bin/show_pathway?hsa04010+4908
nFAT	Calcium signaling pathway	http://www.genome.jp/dbget-bin/show_pathway?rno04020+307231
NFATC1	Calcium signaling pathway	http://www.genome.jp/dbget-bin/show_pathway?hsa04020+4772
NFkB	Cytokine-cytokine receptor interaction	http://www.genome.jp/dbget-bin/show_pathway?hsa04060+8792
NIBAN
nNOS-inhibitor
Notch2	Dorso-ventral axis formation	http://www.genome.jp/dbget-bin/show_pathway?hsa04320+4853
Notch3	Dorso-ventral axis formation	http://www.genome.jp/dbget-bin/show_pathway?hsa04320+4854
NRP1	Axon guidance	http://www.genome.jp/dbget-bin/show_pathway?hsa04360+8829
NUDT4
Macho1
P115	Type III secretion system	http://www.genome.jp/dbget-bin/show_pathway?ssn03070+SSO_P115
p202
p27kip1
p300	Calcium signaling pathway	http://www.genome.jp/dbget-bin/show_pathway?hsa04020+2033
	Notch signaling pathway	http://www.genome.jp/dbget-bin/show_pathway?hsa04330+2648
	Basal transcription factors	http://www.genome.jp/dbget-bin/show_pathway?hsa03022+10629
PAIP1
Pax3
Pax7
PCAF	Fatty acid metabolism	http://www.genome.jp/dbget-bin/show_pathway?xcc00071+XCC0366
	Valine, leucine and isoleucine degradation	http://www.genome.jp/dbget-bin/show_pathway?ppu00280+PP1377
	Basal transcription factors	http://www.genome.jp/dbget-bin/show_pathway?hsa03022+10629
	Notch signaling pathway	http://www.genome.jp/dbget-bin/show_pathway?mmu04330+18519
PCBP2
PDGFaR
PDGF
PDHA1	Glycolysis / Gluconeogenesis	http://www.genome.jp/dbget-bin/show_pathway?hal00010+VNG1926G
PDX1	Type II diabetes mellitus	http://www.genome.jp/dbget-bin/show_pathway?rno04930+29535
	Glycolysis / Gluconeogenesis	http://www.genome.jp/dbget-bin/show_pathway?cal00010+orf19.5021
PEG1
PEPCK	Citrate cycle (TCA cycle)	http://www.genome.jp/dbget-bin/show_pathway?aci00020+ACIAD2842
PFKFB3	Fructose and mannose metabolism	http://www.genome.jp/dbget-bin/show_pathway?hsa00051+5209
PFKM	Glycolysis / Gluconeogenesis	http://www.genome.jp/dbget-bin/show_pathway?hsa00010+5213
PGAM	Glycolysis / Gluconeogenesis	http://www.genome.jp/dbget-bin/show_pathway?ecj00010+JW4358
PGAM2	Glycolysis / Gluconeogenesis	http://www.genome.jp/dbget-bin/show_pathway?hsa00010+5224
PGK1	Glycolysis / Gluconeogenesis	http://www.genome.jp/dbget-bin/show_pathway?hsa00010+5230
PGM1	Starch and sucrose metabolism	http://www.genome.jp/dbget-bin/show_pathway?nma00500+NMA2097
	Glycolysis / Gluconeogenesis	http://www.genome.jp/dbget-bin/show_pathway?rpa00010+RPA0340
PI3K	Inositol phosphate metabolism	http://www.genome.jp/dbget-bin/show_pathway?ath00562+At1g60490
PIGA	Glycosylphosphatidylinositol(GPI)-anchor	http://www.genome.jp/dbget-bin/show_pathway?hsa00563+5277
PIN	NUMBER OF HITS FOUND > 100 !!!!
PitX
PK3
PKIA
PKM2	Glycolysis / Gluconeogenesis	http://www.genome.jp/dbget-bin/show_pathway?hsa00010+5315
PKR
PNUTL2
PPAP2A	Glycerolipid metabolism	http://www.genome.jp/dbget-bin/show_pathway?hsa00561+8611
PPARbeta
PPIA
PPM1B	MAPK signaling pathway	http://www.genome.jp/dbget-bin/show_pathway?hsa04010+5495
PPP1CC	Focal adhesion	http://www.genome.jp/dbget-bin/show_pathway?hsa04510+5501
PPP1R1A
pRB
pRBassociated
PRO0082
PRO1038
ProteasomeC9
ProteasomeHSN3
Proteasome p42
PRPL9
PSMA4	Proteasome	http://www.genome.jp/dbget-bin/show_pathway?hsa03050+5685
Psma6	Proteasome	http://www.genome.jp/dbget-bin/show_pathway?hsa03050+5687
PSMB4	Proteasome	http://www.genome.jp/dbget-bin/show_pathway?hsa03050+5692
PSMB5	Proteasome	http://www.genome.jp/dbget-bin/show_pathway?hsa03050+5693
PtCH2	Hedgehog signaling pathway	http://www.genome.jp/dbget-bin/show_pathway?hsa04340+8643
PTP4A2
PTPN21
PURA	NUMBER OF HITS FOUND > 100 !!!!
PXF
PYGM	Starch and sucrose metabolism	http://www.genome.jp/dbget-bin/show_pathway?hsa00500+5837
QK3
QP-c	Oxidative phosphorylation	http://www.genome.jp/dbget-bin/show_pathway?hsa00190+27089
RAB10
RAC1	MAPK signaling pathway	http://www.genome.jp/dbget-bin/show_pathway?hsa04010+5058
RAC2	MAPK signaling pathway	http://www.genome.jp/dbget-bin/show_pathway?hsa04010+5880
RAF1	MAPK signaling pathway	http://www.genome.jp/dbget-bin/show_pathway?hsa04010+5894
RAP1	MAPK signaling pathway	http://www.genome.jp/dbget-bin/show_pathway?hsa04010+5906
RAP1A	MAPK signaling pathway	http://www.genome.jp/dbget-bin/show_pathway?hsa04010+5906
Retinoic acid alpha receptor
REV3L	DNA polymerase	http://www.genome.jp/dbget-bin/show_pathway?hsa03030+5980
RNF14
RPL10A	Ribosome	http://www.genome.jp/dbget-bin/show_pathway?hsa03010+4736
RPL14	Ribosome	http://www.genome.jp/dbget-bin/show_pathway?hin03010+HI0788
RPL30	Ribosome	http://www.genome.jp/dbget-bin/show_pathway?hin03010+HI0796
RPL32	Ribosome	http://www.genome.jp/dbget-bin/show_pathway?hin03010+HI0158
RPL35	Ribosome	http://www.genome.jp/dbget-bin/show_pathway?pmu03010+PM0603
RPL4	Ribosome	http://www.genome.jp/dbget-bin/show_pathway?hin03010+HI0778
RPL5	Ribosome	http://www.genome.jp/dbget-bin/show_pathway?pmu03010+PM1403
RPLP1	Ribosome	http://www.genome.jp/dbget-bin/show_pathway?hsa03010+6176
RPS26	Ribosome	http://www.genome.jp/dbget-bin/show_pathway?hsa03010+6231
RPS28	Ribosome	http://www.genome.jp/dbget-bin/show_pathway?hsa03010+6234
RPS3	Ribosome	http://www.genome.jp/dbget-bin/show_pathway?hin03010+HI0783
RSU1
RTN4
RY1
RYR1	Calcium signaling pathway	http://www.genome.jp/dbget-bin/show_pathway?hsa04020+6261
CRC
S59
SARCOSIN
SDHA	NUMBER OF HITS FOUND > 100 !!!!
SDHB	NUMBER OF HITS FOUND > 100 !!!!
SDHC	NUMBER OF HITS FOUND > 100 !!!!
SEC24A
Serrate
Sin3A
Six1
Six2
SKB1	Androgen and estrogen metabolism	http://www.genome.jp/dbget-bin/show_pathway?hsa00150+10419
SKB1	Androgen and estrogen metabolism	http://www.genome.jp/dbget-bin/show_pathway?hsa00150+10419
ski	Phenylalanine, tyrosine and tryptophan biosynthesis	http://www.genome.jp/dbget-bin/show_pathway?plu00400+plu0090
	Notch signaling pathway	http://www.genome.jp/dbget-bin/show_pathway?hsa04330+22938
SLC25A3
SLC35A3
SLN
SMP1
SMRT
Sonic hedge hog receptor
shh	Hedgehog signaling pathway	http://www.genome.jp/dbget-bin/show_pathway?hsa04340+6469
SP3
SPTBN1
SQLE	Biosynthesis of steroids	http://www.genome.jp/dbget-bin/show_pathway?hsa00100+6713
SRF	MAPK signaling pathway	http://www.genome.jp/dbget-bin/show_pathway?hsa04010+2005
SRP3
ST13
STAT5B	Jak-STAT signaling pathway	http://www.genome.jp/dbget-bin/show_pathway?hsa04630+6777
STMN1	MAPK signaling pathway	http://www.genome.jp/dbget-bin/show_pathway?hsa04010+3925
Su1
SUCLA2	Citrate cycle (TCA cycle)	http://www.genome.jp/dbget-bin/show_pathway?hsa00020+8803
SUI1	NUMBER OF HITS FOUND > 100 !!!!
SW-BTF3
SYCP3
Syndecan	ECM-receptor interaction	http://www.genome.jp/dbget-bin/show_pathway?hsa04512+6382
Syndecan 2	ECM-receptor interaction	http://www.genome.jp/dbget-bin/show_pathway?hsa04512+6383
Target1
Tbx1
Tbx4
Tbx5
TCF1
TCF3	Wnt signaling pathway	http://www.genome.jp/dbget-bin/show_pathway?hsa04310+83439
TCF4
TEF
TERF2
TFG
TGF beta 2
Transforming Growth Factor	NUMBER OF HITS FOUND > 100 !!!!
TGFIIIR
TIS
Titin	Calcium signaling pathway	http://www.genome.jp/dbget-bin/show_pathway?hsa04020+7273
TMSB4X	Regulation of actin cytoskeleton	http://www.genome.jp/dbget-bin/show_pathway?hsa04810+7114
TNF alpha
TNNC2	Calcium signaling pathway	http://www.genome.jp/dbget-bin/show_pathway?hsa04020+7125
TNNI2
TNNT1
TNNT3
TPM1
TPM2
TPM4
TPT1
TRDN
TRIO	Fructose and mannose metabolism	http://www.genome.jp/dbget-bin/show_pathway?map00051+2.7.1.28
TRIP11
Tropomodulin
TTID
TTN	Calcium signaling pathway	http://www.genome.jp/dbget-bin/show_pathway?hsa04020+7273
TWSG
UBA52	Ribosome	http://www.genome.jp/dbget-bin/show_pathway?hsa03010+7311
UBC	Ubiquitin mediated proteolysis	http://www.genome.jp/dbget-bin/show_pathway?cel04120+Y71G12B.15
UCP2
UCP3
UGP	ABC transporters - General	http://www.genome.jp/dbget-bin/show_pathway?eco02010+b3452
UGP2	Pentose and glucuronate interconversions	http://www.genome.jp/dbget-bin/show_pathway?hsa00040+7360
UQcrc1	Oxidative phosphorylation	http://www.genome.jp/dbget-bin/show_pathway?hsa00190+7384
UQcrc2	Oxidative phosphorylation	http://www.genome.jp/dbget-bin/show_pathway?hsa00190+7385
UQCRFS1	Oxidative phosphorylation	http://www.genome.jp/dbget-bin/show_pathway?hsa00190+7386
USP9Y
VAPA	Tight junction	http://www.genome.jp/dbget-bin/show_pathway?hsa04530+9218
VDAC2	Calcium signaling pathway	http://www.genome.jp/dbget-bin/show_pathway?hsa04020+7417
VDAC3	Calcium signaling pathway	http://www.genome.jp/dbget-bin/show_pathway?hsa04020+7419
VDR
Vimentin	Cell Communication	http://www.genome.jp/dbget-bin/show_pathway?hsa01430+7431
WAF1
WNT1	Wnt signaling pathway	http://www.genome.jp/dbget-bin/show_pathway?hsa04310+7471
WNT3	Wnt signaling pathway	http://www.genome.jp/dbget-bin/show_pathway?hsa04310+7473
WNT8
WT1
YWHAB	Cell cycle	http://www.genome.jp/dbget-bin/show_pathway?hsa04110+7529
YY1
ZASP
ZNF216
ZNF238
ZNF7
actinin	Focal adhesion	http://www.genome.jp/dbget-bin/show_pathway?hsa04510+81
actinin alpha	Focal adhesion	http://www.genome.jp/dbget-bin/show_pathway?mmu04510+11472
tropomyosin
tropomyosin alpha
Androgen receptor
Ar
ATP5J	Oxidative phosphorylation	http://www.genome.jp/dbget-bin/show_pathway?hsa00190+522
	ATP synthesis	http://www.genome.jp/dbget-bin/show_pathway?bta00193+282690
ATP5J	Oxidative phosphorylation	http://www.genome.jp/dbget-bin/show_pathway?hsa00190+522
	ATP synthesis	http://www.genome.jp/dbget-bin/show_pathway?bta00193+282690
actin beta
ACTB	Cell Communication	http://www.genome.jp/dbget-bin/show_pathway?hsa01430+60
CKB	Urea cycle and metabolism of amino groups	http://www.genome.jp/dbget-bin/show_pathway?hsa00220+1152
	Arginine and proline metabolism	http://www.genome.jp/dbget-bin/show_pathway?gga00330+396248
Creatine Kinase	Urea cycle and metabolism of amino groups	http://www.genome.jp/dbget-bin/show_pathway?hsa00220+1152
	Arginine and proline metabolism	http://www.genome.jp/dbget-bin/show_pathway?gga00330+396248
Creatine Kinase beta
Emerin
EPOR	Cytokine-cytokine receptor interaction	http://www.genome.jp/dbget-bin/show_pathway?hsa04060+2057
Formin	NUMBER OF HITS FOUND > 100 !!!!
Connexin37
HHADH2
HHADHa
HHip	Hedgehog signaling pathway	http://www.genome.jp/dbget-bin/show_pathway?hsa04340+64399
LAMA4	Cell Communication	http://www.genome.jp/dbget-bin/show_pathway?hsa01430+3910
LAMAR
TEF
calpain	NUMBER OF HITS FOUND > 100 !!!!
GADD45B	MAPK signaling pathway	http://www.genome.jp/dbget-bin/show_pathway?hsa04010+4616
CDKN1B	Cell cycle	http://www.genome.jp/dbget-bin/show_pathway?hsa04110+1027
PDGFRA	MAPK signaling pathway	http://www.genome.jp/dbget-bin/show_pathway?hsa04010+5156
RB	NUMBER OF HITS FOUND > 100 !!!!
RARA
SARCOSINE	NUMBER OF HITS FOUND > 100 !!!!
CSRP3
BTF3
TGFb2	MAPK signaling pathway	http://www.genome.jp/dbget-bin/show_pathway?hsa04010+7042
TGFR3
TNFA
P21	NUMBER OF HITS FOUND > 100 !!!!
CIP

## Sheet: Gene-Pathway combinations
Gene	Pathway	Link
ACAT	Benzoate degradation via CoA ligation	http://www.genome.jp/dbget-bin/show_pathway?hsa00632+23597
ACAT	Bile acid biosynthesis	http://www.genome.jp/dbget-bin/show_pathway?map00120+2.3.1.26
ACAT	Bisphenol A degradation	http://www.genome.jp/dbget-bin/show_pathway?map00363+C13626
ACAT	Fatty acid metabolism	http://www.genome.jp/dbget-bin/show_pathway?hsa00071+38
ACAT	Nicotinate and nicotinamide metabolism	http://www.genome.jp/dbget-bin/show_pathway?bja00760+blr2026
ACAT2	Fatty acid metabolism	http://www.genome.jp/dbget-bin/show_pathway?hsa00071+39
Aconitase	Citrate cycle (TCA cycle)	http://www.genome.jp/dbget-bin/show_pathway?sfl00020+SF1280
Aconitase	Lysine biosynthesis	http://www.genome.jp/dbget-bin/show_pathway?sce00300+YDR234W
Aconitase	Valine, leucine and isoleucine biosynthesis	http://www.genome.jp/dbget-bin/show_pathway?reu00290+Reut_B4843
ACTB	Cell Communication	http://www.genome.jp/dbget-bin/show_pathway?hsa01430+60
actinin	Focal adhesion	http://www.genome.jp/dbget-bin/show_pathway?hsa04510+81
actinin alpha	Focal adhesion	http://www.genome.jp/dbget-bin/show_pathway?mmu04510+11472
ACTN2	Focal adhesion	http://www.genome.jp/dbget-bin/show_pathway?hsa04510+88
ACTN3	Focal adhesion	http://www.genome.jp/dbget-bin/show_pathway?hsa04510+89
ACYP2	Glycolysis / Gluconeogenesis	http://www.genome.jp/dbget-bin/show_pathway?hsa00010+98
AK1	Inositol phosphate metabolism	http://www.genome.jp/dbget-bin/show_pathway?ath00562+At5g04870
AK1	Purine metabolism	http://www.genome.jp/dbget-bin/show_pathway?hsa00230+203
Akt2	MAPK signaling pathway	http://www.genome.jp/dbget-bin/show_pathway?hsa04010+208
ALDOA	Glycolysis / Gluconeogenesis	http://www.genome.jp/dbget-bin/show_pathway?hsa00010+226
ALDOA	Pentose phosphate pathway	http://www.genome.jp/dbget-bin/show_pathway?bmb00030+BruAb2_0084
ALDOB	Glycolysis / Gluconeogenesis	http://www.genome.jp/dbget-bin/show_pathway?hsa00010+229
ALDOC	Glycolysis / Gluconeogenesis	http://www.genome.jp/dbget-bin/show_pathway?hsa00010+230
AMPD1	Purine metabolism	http://www.genome.jp/dbget-bin/show_pathway?hsa00230+270
APOBEC2	Atrazine degradation	http://www.genome.jp/dbget-bin/show_pathway?hsa00791+10930
ARF1	Cholera - Infection	http://www.genome.jp/dbget-bin/show_pathway?hsa05110+375
ATP2A1	Calcium signaling pathway	http://www.genome.jp/dbget-bin/show_pathway?hsa04020+487
ATP2A2	Calcium signaling pathway	http://www.genome.jp/dbget-bin/show_pathway?hsa04020+488
ATP2B1	Calcium signaling pathway	http://www.genome.jp/dbget-bin/show_pathway?hsa04020+490
ATP5A1	ATP synthesis	http://www.genome.jp/dbget-bin/show_pathway?ptr00193+455397
ATP5A1	Oxidative phosphorylation	http://www.genome.jp/dbget-bin/show_pathway?hsa00190+498
ATP5B	ATP synthesis	http://www.genome.jp/dbget-bin/show_pathway?ptr00193+451999
ATP5B	Oxidative phosphorylation	http://www.genome.jp/dbget-bin/show_pathway?hsa00190+506
ATP5G2	ATP synthesis	http://www.genome.jp/dbget-bin/show_pathway?bta00193+337887
ATP5G2	Oxidative phosphorylation	http://www.genome.jp/dbget-bin/show_pathway?hsa00190+517
ATP5H	ATP synthesis	http://www.genome.jp/dbget-bin/show_pathway?bta00193+282710
ATP5H	Oxidative phosphorylation	http://www.genome.jp/dbget-bin/show_pathway?hsa00190+10476
ATP5J	ATP synthesis	http://www.genome.jp/dbget-bin/show_pathway?bta00193+282690
ATP5J	Oxidative phosphorylation	http://www.genome.jp/dbget-bin/show_pathway?hsa00190+522
ATP5O	ATP synthesis	http://www.genome.jp/dbget-bin/show_pathway?bta00193+281640
ATP5O	Oxidative phosphorylation	http://www.genome.jp/dbget-bin/show_pathway?hsa00190+539
BMP2	Cytokine-cytokine receptor interaction	http://www.genome.jp/dbget-bin/show_pathway?hsa04060+650
BMP2	Hedgehog signaling pathway	http://www.genome.jp/dbget-bin/show_pathway?rno04340+29373
BMP4	Hedgehog signaling pathway	http://www.genome.jp/dbget-bin/show_pathway?hsa04340+652
Bone morphogenetic protein 4	Hedgehog signaling pathway	http://www.genome.jp/dbget-bin/show_pathway?hsa04340+652
CA3	Nitrogen metabolism	http://www.genome.jp/dbget-bin/show_pathway?hsa00910+761
CALM1	Calcium signaling pathway	http://www.genome.jp/dbget-bin/show_pathway?hsa04020+801
CALM2	Calcium signaling pathway	http://www.genome.jp/dbget-bin/show_pathway?hsa04020+805
CAMK2A	Calcium signaling pathway	http://www.genome.jp/dbget-bin/show_pathway?hsa04020+815
Catenin beta	Wnt signaling pathway	http://www.genome.jp/dbget-bin/show_pathway?mmu04310+12387
CBF1	Notch signaling pathway	http://www.genome.jp/dbget-bin/show_pathway?hsa04330+9541
CD9	Hematopoietic cell lineage	http://www.genome.jp/dbget-bin/show_pathway?hsa04640+928
CDK4	Cell cycle	http://www.genome.jp/dbget-bin/show_pathway?hsa04110+1019
CDKN1B	Cell cycle	http://www.genome.jp/dbget-bin/show_pathway?hsa04110+1027
CDO	Androgen and estrogen metabolism	http://www.genome.jp/dbget-bin/show_pathway?hsa00150+83875
CDO	Cysteine metabolism	http://www.genome.jp/dbget-bin/show_pathway?hsa00272+1036
CDO	Cytokine-cytokine receptor interaction	http://www.genome.jp/dbget-bin/show_pathway?hsa04060+1436
CDO	Retinol metabolism	http://www.genome.jp/dbget-bin/show_pathway?hsa00830+53630
CKB	Arginine and proline metabolism	http://www.genome.jp/dbget-bin/show_pathway?gga00330+396248
CKB	Urea cycle and metabolism of amino groups	http://www.genome.jp/dbget-bin/show_pathway?hsa00220+1152
CKM	Urea cycle and metabolism of amino groups	http://www.genome.jp/dbget-bin/show_pathway?hsa00220+1158
CL640	Ubiquinone biosynthesis	http://www.genome.jp/dbget-bin/show_pathway?hsa00130+27235
CMF1	Carbon fixation	http://www.genome.jp/dbget-bin/show_pathway?cme00710+CMF117C
CMF1	Folate biosynthesis	http://www.genome.jp/dbget-bin/show_pathway?cme00790+CMF158C
CMF1	Glutathione metabolism	http://www.genome.jp/dbget-bin/show_pathway?cme00480+CMF182C
CMF1	Glycerolipid metabolism	http://www.genome.jp/dbget-bin/show_pathway?cme00561+CMF185C
CMF1	Inositol phosphate metabolism	http://www.genome.jp/dbget-bin/show_pathway?cme00562+CMF139C
CMF1	Methionine metabolism	http://www.genome.jp/dbget-bin/show_pathway?cme00271+CMF156C
CMF1	Tryptophan metabolism	http://www.genome.jp/dbget-bin/show_pathway?cme00380+CMF128C
COL3A1	Cell Communication	http://www.genome.jp/dbget-bin/show_pathway?hsa01430+1281
Cox4	Oxidative phosphorylation	http://www.genome.jp/dbget-bin/show_pathway?hsa00190+1327
Cox5A	Oxidative phosphorylation	http://www.genome.jp/dbget-bin/show_pathway?hsa00190+9377
COX5B	Oxidative phosphorylation	http://www.genome.jp/dbget-bin/show_pathway?hsa00190+1329
Cox7A	Oxidative phosphorylation	http://www.genome.jp/dbget-bin/show_pathway?hsa00190+1346
CR6	Cytokine-cytokine receptor interaction	http://www.genome.jp/dbget-bin/show_pathway?hsa04060+1235
CR6	Neuroactive ligand-receptor interaction	http://www.genome.jp/dbget-bin/show_pathway?mmu04080+13240
CR6	Neurodegenerative Disorders	http://www.genome.jp/dbget-bin/show_pathway?hsa01510+57679
CR6	Oxidative phosphorylation	http://www.genome.jp/dbget-bin/show_pathway?sce00190+YFR033C
Creatine Kinase	Arginine and proline metabolism	http://www.genome.jp/dbget-bin/show_pathway?gga00330+396248
Creatine Kinase	Urea cycle and metabolism of amino groups	http://www.genome.jp/dbget-bin/show_pathway?hsa00220+1152
CSDA	Selenoamino acid metabolism	http://www.genome.jp/dbget-bin/show_pathway?ppu00450+PP1529
CSDA	Tight junction	http://www.genome.jp/dbget-bin/show_pathway?hsa04530+8531
CSNK2B	Wnt signaling pathway	http://www.genome.jp/dbget-bin/show_pathway?hsa04310+1460
CTBP2	Wnt signaling pathway	http://www.genome.jp/dbget-bin/show_pathway?hsa04310+1488
CYC	Ascorbate and aldarate metabolism	http://www.genome.jp/dbget-bin/show_pathway?atu00053+Atu1569
CYC	Fatty acid metabolism	http://www.genome.jp/dbget-bin/show_pathway?hma00071+rrnAC0073
CYC	Oxidative phosphorylation	http://www.genome.jp/dbget-bin/show_pathway?cvi00190+CV4386
DARS	Alanine and aspartate metabolism	http://www.genome.jp/dbget-bin/show_pathway?hsa00252+1615
DAXX	MAPK signaling pathway	http://www.genome.jp/dbget-bin/show_pathway?hsa04010+1616
Delta1	Glutamate metabolism	http://www.genome.jp/dbget-bin/show_pathway?map00251+1.5.1.12
Delta1	Lysine biosynthesis	http://www.genome.jp/dbget-bin/show_pathway?map00300+C03972
Delta1	Lysine degradation	http://www.genome.jp/dbget-bin/show_pathway?map00310+C00450
Delta1	Prostaglandin and leukotriene metabolism	http://www.genome.jp/dbget-bin/show_pathway?map00590+1.13.11.31
Delta1	Urea cycle and metabolism of amino groups	http://www.genome.jp/dbget-bin/show_pathway?map00220+1.5.1.2
Delta4	Androgen and estrogen metabolism	http://www.genome.jp/dbget-bin/show_pathway?rn00150+R01834
Delta4	Benzoate degradation via hydroxylation	http://www.genome.jp/dbget-bin/show_pathway?rn00362+R04482
Delta4	Bile acid biosynthesis	http://www.genome.jp/dbget-bin/show_pathway?rn00120+R04817
Delta4	C21-Steroid hormone metabolism	http://www.genome.jp/dbget-bin/show_pathway?rn00140+R02215
Delta4	Tyrosine metabolism	http://www.genome.jp/dbget-bin/show_pathway?rn00350+R04379
Deltex	Notch signaling pathway	http://www.genome.jp/dbget-bin/show_pathway?hsa04330+1840
DES	Androgen and estrogen metabolism	http://www.genome.jp/dbget-bin/show_pathway?bsu00150+BG13518
DES	Cell Communication	http://www.genome.jp/dbget-bin/show_pathway?hsa01430+1674
DES	Glycosphingolipid metabolism	http://www.genome.jp/dbget-bin/show_pathway?cme00600+CMP318C
Desmin	Cell Communication	http://www.genome.jp/dbget-bin/show_pathway?hsa01430+1674
DOC1	Cell cycle	http://www.genome.jp/dbget-bin/show_pathway?sce04110+YGL240W
DPP	ABC transporters - General	http://www.genome.jp/dbget-bin/show_pathway?eco02010+b3544
DPP	Cell cycle	http://www.genome.jp/dbget-bin/show_pathway?hsa04110+4087
DPP	TGF-beta signaling pathway	http://www.genome.jp/dbget-bin/show_pathway?hsa04350+4086
ECH1	Fatty acid metabolism	http://www.genome.jp/dbget-bin/show_pathway?lil00071+LA0073
ECH1	Tyrosine metabolism	http://www.genome.jp/dbget-bin/show_pathway?hsa00350+1891
ECH2	Tyrosine metabolism	http://www.genome.jp/dbget-bin/show_pathway?hsa00350+1891
ENO3	Glycolysis / Gluconeogenesis	http://www.genome.jp/dbget-bin/show_pathway?hsa00010+2027
Enolase 1	Glycolysis / Gluconeogenesis	http://www.genome.jp/dbget-bin/show_pathway?ama00010+AM600
Enolase 3	Glycolysis / Gluconeogenesis	http://www.genome.jp/dbget-bin/show_pathway?hsa00010+2027
EPOR	Cytokine-cytokine receptor interaction	http://www.genome.jp/dbget-bin/show_pathway?hsa04060+2057
ErbB3	Calcium signaling pathway	http://www.genome.jp/dbget-bin/show_pathway?hsa04020+2065
FACL4	Fatty acid metabolism	http://www.genome.jp/dbget-bin/show_pathway?hsa00071+2182
FGF7	MAPK signaling pathway	http://www.genome.jp/dbget-bin/show_pathway?hsa04010+2252
FGFR	MAPK signaling pathway	http://www.genome.jp/dbget-bin/show_pathway?hsa04010+2260
FGFR4	MAPK signaling pathway	http://www.genome.jp/dbget-bin/show_pathway?hsa04010+2264
GADD45B	MAPK signaling pathway	http://www.genome.jp/dbget-bin/show_pathway?hsa04010+4616
GAPD	Carbon fixation	http://www.genome.jp/dbget-bin/show_pathway?map00710+1.2.1.13
GAPD	Glycolysis / Gluconeogenesis	http://www.genome.jp/dbget-bin/show_pathway?ecj00010+JW1413
GAPDH	Carbon fixation	http://www.genome.jp/dbget-bin/show_pathway?map00710+1.2.1.13
GAPDH	Glycolysis / Gluconeogenesis	http://www.genome.jp/dbget-bin/show_pathway?ecj00010+JW1413
GLO1	Pyruvate metabolism	http://www.genome.jp/dbget-bin/show_pathway?hsa00620+2739
GLUL	Glutamate metabolism	http://www.genome.jp/dbget-bin/show_pathway?hsa00251+2752
GOT1	Alanine and aspartate metabolism	http://www.genome.jp/dbget-bin/show_pathway?gga00252+396261
GOT1	Glutamate metabolism	http://www.genome.jp/dbget-bin/show_pathway?hsa00251+2805
HER2	Bacterial chemotaxis - General	http://www.genome.jp/dbget-bin/show_pathway?cvi02030+CV3437
HGF	Cytokine-cytokine receptor interaction	http://www.genome.jp/dbget-bin/show_pathway?hsa04060+3082
HHip	Hedgehog signaling pathway	http://www.genome.jp/dbget-bin/show_pathway?hsa04340+64399
HMG1	Biosynthesis of steroids	http://www.genome.jp/dbget-bin/show_pathway?mka00100+MK0355
HMG1	Purine metabolism	http://www.genome.jp/dbget-bin/show_pathway?sce00230+YNL151C
HSPC051	Oxidative phosphorylation	http://www.genome.jp/dbget-bin/show_pathway?hsa00190+29796
ID3	TGF-beta signaling pathway	http://www.genome.jp/dbget-bin/show_pathway?hsa04350+3399
ID4	TGF-beta signaling pathway	http://www.genome.jp/dbget-bin/show_pathway?hsa04350+3400
IMPA2	Streptomycin biosynthesis	http://www.genome.jp/dbget-bin/show_pathway?hsa00521+3613
integrin alpha 7	Focal adhesion	http://www.genome.jp/dbget-bin/show_pathway?hsa04510+3679
integrin beta 1	Axon guidance	http://www.genome.jp/dbget-bin/show_pathway?hsa04360+3688
integrin beta 1	Inositol phosphate metabolism	http://www.genome.jp/dbget-bin/show_pathway?hsa00562+27231
integrin beta 4	Cell Communication	http://www.genome.jp/dbget-bin/show_pathway?hsa01430+3691
Itch	Dentatorubropallidoluysian atrophy (DRPLA)	http://www.genome.jp/dbget-bin/show_pathway?mmu05050+16396
Itch	Ubiquitin mediated proteolysis	http://www.genome.jp/dbget-bin/show_pathway?hsa04120+83737
ITGAV	Focal adhesion	http://www.genome.jp/dbget-bin/show_pathway?hsa04510+3685
Jagged 1	Notch signaling pathway	http://www.genome.jp/dbget-bin/show_pathway?hsa04330+182
JNK	MAPK signaling pathway	http://www.genome.jp/dbget-bin/show_pathway?rno04010+302983
LAMA4	Cell Communication	http://www.genome.jp/dbget-bin/show_pathway?hsa01430+3910
Laminin Receptor	Ribosome	http://www.genome.jp/dbget-bin/show_pathway?mmu03010+16785
LAMR1	Ribosome	http://www.genome.jp/dbget-bin/show_pathway?hsa03010+3921
LDHA	Glycolysis / Gluconeogenesis	http://www.genome.jp/dbget-bin/show_pathway?sma00010+SAV339
LDHA	Pyruvate metabolism	http://www.genome.jp/dbget-bin/show_pathway?eco00620+b1380
LOC56901	Oxidative phosphorylation	http://www.genome.jp/dbget-bin/show_pathway?hsa00190+56901
MAPK	Inositol phosphate metabolism	http://www.genome.jp/dbget-bin/show_pathway?ath00562+At2g01450
MAPK	MAPK signaling pathway	http://www.genome.jp/dbget-bin/show_pathway?map04010hsa+2.7.1.37
Matrilysin	Wnt signaling pathway	http://www.genome.jp/dbget-bin/show_pathway?hsa04310+4316
MCL1	Ribosome	http://www.genome.jp/dbget-bin/show_pathway?ath03010+At5g46160
MCL1	Urea cycle and metabolism of amino groups	http://www.genome.jp/dbget-bin/show_pathway?ath00220+At5g46180
MDH1	Citrate cycle (TCA cycle)	http://www.genome.jp/dbget-bin/show_pathway?aae00020+aq_1782
MEF2c	MAPK signaling pathway	http://www.genome.jp/dbget-bin/show_pathway?hsa04010+4208
MGP	Histidine metabolism	http://www.genome.jp/dbget-bin/show_pathway?psp00340+PSPPH_4922
MGST3	Glutathione metabolism	http://www.genome.jp/dbget-bin/show_pathway?hsa00480+4259
Miz1	Jak-STAT signaling pathway	http://www.genome.jp/dbget-bin/show_pathway?mmu04630+17344
MLP	MAPK signaling pathway	http://www.genome.jp/dbget-bin/show_pathway?sce04010+YKR095W
MLP	Purine metabolism	http://www.genome.jp/dbget-bin/show_pathway?cal00230+orf19.4683
MLP1	MAPK signaling pathway	http://www.genome.jp/dbget-bin/show_pathway?sce04010+YKR095W
MLP1	Purine metabolism	http://www.genome.jp/dbget-bin/show_pathway?cal00230+orf19.4683
Mos	MAPK signaling pathway	http://www.genome.jp/dbget-bin/show_pathway?hsa04010+4342
MOX2	Porphyrin and chlorophyll metabolism	http://www.genome.jp/dbget-bin/show_pathway?hsa00860+3163
MVK	Biosynthesis of steroids	http://www.genome.jp/dbget-bin/show_pathway?bba00100+Bd1630
MYH1	Regulation of actin cytoskeleton	http://www.genome.jp/dbget-bin/show_pathway?rno04810+308572
MYH1	Ribosome	http://www.genome.jp/dbget-bin/show_pathway?ath03010+At5g40040
MYH1	Tight junction	http://www.genome.jp/dbget-bin/show_pathway?hsa04530+4628
MYL1	Regulation of actin cytoskeleton	http://www.genome.jp/dbget-bin/show_pathway?hsa04810+4632
Mylk	Calcium signaling pathway	http://www.genome.jp/dbget-bin/show_pathway?hsa04020+4638
Mylk	Glyoxylate and dicarboxylate metabolism	http://www.genome.jp/dbget-bin/show_pathway?rn00630+R01959
Mylk	Tryptophan metabolism	http://www.genome.jp/dbget-bin/show_pathway?map00380+C02406
MYPT1	Focal adhesion	http://www.genome.jp/dbget-bin/show_pathway?hsa04510+4659
NDUFA1	Oxidative phosphorylation	http://www.genome.jp/dbget-bin/show_pathway?hsa00190+4694
NDUFA4	Oxidative phosphorylation	http://www.genome.jp/dbget-bin/show_pathway?hsa00190+4697
NDUFA6	Oxidative phosphorylation	http://www.genome.jp/dbget-bin/show_pathway?hsa00190+4700
NDUFB5	Oxidative phosphorylation	http://www.genome.jp/dbget-bin/show_pathway?hsa00190+4711
NDUFS1	Oxidative phosphorylation	http://www.genome.jp/dbget-bin/show_pathway?hsa00190+4719
NDUFV2	Oxidative phosphorylation	http://www.genome.jp/dbget-bin/show_pathway?hsa00190+4729
Nestin	Cell Communication	http://www.genome.jp/dbget-bin/show_pathway?hsa01430+10763
Neurotrophin	MAPK signaling pathway	http://www.genome.jp/dbget-bin/show_pathway?hsa04010+4908
nFAT	Calcium signaling pathway	http://www.genome.jp/dbget-bin/show_pathway?hsa04020+4772
nFAT	MAPK signaling pathway	http://www.genome.jp/dbget-bin/show_pathway?hsa04010+4773
NFATC1	Calcium signaling pathway	http://www.genome.jp/dbget-bin/show_pathway?hsa04020+4772
NFkB	Calcium signaling pathway	http://www.genome.jp/dbget-bin/show_pathway?hsa04020+4792
NFkB	Cytokine-cytokine receptor interaction	http://www.genome.jp/dbget-bin/show_pathway?hsa04060+8792
NFkB	MAPK signaling pathway	http://www.genome.jp/dbget-bin/show_pathway?hsa04010+4790
NFkB	T cell receptor signaling pathway	http://www.genome.jp/dbget-bin/show_pathway?hsa04660+4793
Notch2	Dorso-ventral axis formation	http://www.genome.jp/dbget-bin/show_pathway?hsa04320+4853
Notch3	Dorso-ventral axis formation	http://www.genome.jp/dbget-bin/show_pathway?hsa04320+4854
NRP1	Axon guidance	http://www.genome.jp/dbget-bin/show_pathway?hsa04360+8829
P115	Type III secretion system	http://www.genome.jp/dbget-bin/show_pathway?ssn03070+SSO_P115
p300	Basal transcription factors	http://www.genome.jp/dbget-bin/show_pathway?hsa03022+10629
p300	Calcium signaling pathway	http://www.genome.jp/dbget-bin/show_pathway?hsa04020+2033
p300	Notch signaling pathway	http://www.genome.jp/dbget-bin/show_pathway?hsa04330+2648
PCAF	Basal transcription factors	http://www.genome.jp/dbget-bin/show_pathway?hsa03022+10629
PCAF	Fatty acid metabolism	http://www.genome.jp/dbget-bin/show_pathway?xcc00071+XCC0366
PCAF	Notch signaling pathway	http://www.genome.jp/dbget-bin/show_pathway?mmu04330+18519
PCAF	Valine, leucine and isoleucine degradation	http://www.genome.jp/dbget-bin/show_pathway?ppu00280+PP1377
PDGF	Cytokine-cytokine receptor interaction	http://www.genome.jp/dbget-bin/show_pathway?hsa04060+56034
PDGF	Focal adhesion	http://www.genome.jp/dbget-bin/show_pathway?hsa04510+80310
PDGF	MAPK signaling pathway	http://www.genome.jp/dbget-bin/show_pathway?hsa04010+5155
PDGFRA	MAPK signaling pathway	http://www.genome.jp/dbget-bin/show_pathway?hsa04010+5156
PDHA1	Glycolysis / Gluconeogenesis	http://www.genome.jp/dbget-bin/show_pathway?hal00010+VNG1926G
PDX1	Glycolysis / Gluconeogenesis	http://www.genome.jp/dbget-bin/show_pathway?cal00010+orf19.5021
PDX1	Type II diabetes mellitus	http://www.genome.jp/dbget-bin/show_pathway?rno04930+29535
PEPCK	Citrate cycle (TCA cycle)	http://www.genome.jp/dbget-bin/show_pathway?aci00020+ACIAD2842
PFKFB3	Fructose and mannose metabolism	http://www.genome.jp/dbget-bin/show_pathway?hsa00051+5209
PFKM	Glycolysis / Gluconeogenesis	http://www.genome.jp/dbget-bin/show_pathway?hsa00010+5213
PGAM	Glycolysis / Gluconeogenesis	http://www.genome.jp/dbget-bin/show_pathway?ecj00010+JW4358
PGAM2	Glycolysis / Gluconeogenesis	http://www.genome.jp/dbget-bin/show_pathway?hsa00010+5224
PGK1	Glycolysis / Gluconeogenesis	http://www.genome.jp/dbget-bin/show_pathway?hsa00010+5230
PGM1	Glycolysis / Gluconeogenesis	http://www.genome.jp/dbget-bin/show_pathway?rpa00010+RPA0340
PGM1	Starch and sucrose metabolism	http://www.genome.jp/dbget-bin/show_pathway?nma00500+NMA2097
PI3K	Inositol phosphate metabolism	http://www.genome.jp/dbget-bin/show_pathway?ath00562+At1g60490
PIGA	Flavonoid biosynthesis	http://www.genome.jp/dbget-bin/show_pathway?map00941+C12136
PIGA	Glycosylphosphatidylinositol(GPI)-anchor	http://www.genome.jp/dbget-bin/show_pathway?hsa00563+5277
PitX	TGF-beta signaling pathway	http://www.genome.jp/dbget-bin/show_pathway?hsa04350+5308
PK3	Glycerolipid metabolism	http://www.genome.jp/dbget-bin/show_pathway?sma00561+SAV7201
PK3	MAPK signaling pathway	http://www.genome.jp/dbget-bin/show_pathway?hsa04010+5595
PK3	Ribosome	http://www.genome.jp/dbget-bin/show_pathway?spo03010+SPBC2F12.07c
PKM2	Glycolysis / Gluconeogenesis	http://www.genome.jp/dbget-bin/show_pathway?hsa00010+5315
PPAP2A	Glycerolipid metabolism	http://www.genome.jp/dbget-bin/show_pathway?hsa00561+8611
PPM1B	MAPK signaling pathway	http://www.genome.jp/dbget-bin/show_pathway?hsa04010+5495
PPP1CC	Focal adhesion	http://www.genome.jp/dbget-bin/show_pathway?hsa04510+5501
PRO1038	Glutamate metabolism	http://www.genome.jp/dbget-bin/show_pathway?pma00251+Pro1038
PSMA4	Proteasome	http://www.genome.jp/dbget-bin/show_pathway?hsa03050+5685
Psma6	Proteasome	http://www.genome.jp/dbget-bin/show_pathway?hsa03050+5687
PSMB4	Proteasome	http://www.genome.jp/dbget-bin/show_pathway?hsa03050+5692
PSMB5	Proteasome	http://www.genome.jp/dbget-bin/show_pathway?hsa03050+5693
PtCH2	Hedgehog signaling pathway	http://www.genome.jp/dbget-bin/show_pathway?hsa04340+8643
PYGM	Starch and sucrose metabolism	http://www.genome.jp/dbget-bin/show_pathway?hsa00500+5837
QP-c	Oxidative phosphorylation	http://www.genome.jp/dbget-bin/show_pathway?hsa00190+27089
RAC1	MAPK signaling pathway	http://www.genome.jp/dbget-bin/show_pathway?hsa04010+5058
RAC1	Purine metabolism	http://www.genome.jp/dbget-bin/show_pathway?rno00230+298098
RAC2	MAPK signaling pathway	http://www.genome.jp/dbget-bin/show_pathway?hsa04010+5880
RAF1	MAPK signaling pathway	http://www.genome.jp/dbget-bin/show_pathway?hsa04010+5894
RAP1	MAPK signaling pathway	http://www.genome.jp/dbget-bin/show_pathway?hsa04010+5906
RAP1A	MAPK signaling pathway	http://www.genome.jp/dbget-bin/show_pathway?hsa04010+5906
REV3L	DNA polymerase	http://www.genome.jp/dbget-bin/show_pathway?hsa03030+5980
RPL10A	Ribosome	http://www.genome.jp/dbget-bin/show_pathway?hsa03010+4736
RPL14	Ribosome	http://www.genome.jp/dbget-bin/show_pathway?hin03010+HI0788
RPL30	Ribosome	http://www.genome.jp/dbget-bin/show_pathway?hin03010+HI0796
RPL32	Ribosome	http://www.genome.jp/dbget-bin/show_pathway?hin03010+HI0158
RPL35	Ribosome	http://www.genome.jp/dbget-bin/show_pathway?pmu03010+PM0603
RPL4	Ribosome	http://www.genome.jp/dbget-bin/show_pathway?hin03010+HI0778
RPL5	Ribosome	http://www.genome.jp/dbget-bin/show_pathway?pmu03010+PM1403
RPLP1	Ribosome	http://www.genome.jp/dbget-bin/show_pathway?hsa03010+6176
RPS26	Ribosome	http://www.genome.jp/dbget-bin/show_pathway?sso03010+SSO6179
RPS28	Ribosome	http://www.genome.jp/dbget-bin/show_pathway?mka03010+MK1445
RPS3	Ribosome	http://www.genome.jp/dbget-bin/show_pathway?hin03010+HI0783
RY1	Circadian rhythm	http://www.genome.jp/dbget-bin/show_pathway?hsa04710+1407
RY1	Jak-STAT signaling pathway	http://www.genome.jp/dbget-bin/show_pathway?hsa04630+10252
RY1	Neuroactive ligand-receptor interaction	http://www.genome.jp/dbget-bin/show_pathway?hsa04080+5028
RY1	Type IV secretion system	http://www.genome.jp/dbget-bin/show_pathway?ypm03080+pCRY10
RYR1	Calcium signaling pathway	http://www.genome.jp/dbget-bin/show_pathway?hsa04020+6261
shh	Glutathione metabolism	http://www.genome.jp/dbget-bin/show_pathway?ecu00480+ECU02_0440
shh	Hedgehog signaling pathway	http://www.genome.jp/dbget-bin/show_pathway?hsa04340+6469
shh	Methionine metabolism	http://www.genome.jp/dbget-bin/show_pathway?mbo00271+Mb3276c
SKB1	Androgen and estrogen metabolism	http://www.genome.jp/dbget-bin/show_pathway?hsa00150+10419
ski	Notch signaling pathway	http://www.genome.jp/dbget-bin/show_pathway?hsa04330+22938
ski	Phenylalanine, tyrosine and tryptophan biosynthesis	http://www.genome.jp/dbget-bin/show_pathway?plu00400+plu0090
SLN	Inositol phosphate metabolism	http://www.genome.jp/dbget-bin/show_pathway?sce00562+YNR031C
SLN	MAPK signaling pathway	http://www.genome.jp/dbget-bin/show_pathway?sce04010+YER118C
SLN	Two-component system - Organism-specific	http://www.genome.jp/dbget-bin/show_pathway?sce02021+YDL235C
SQLE	Biosynthesis of steroids	http://www.genome.jp/dbget-bin/show_pathway?hsa00100+6713
SRF	Benzoate degradation via CoA ligation	http://www.genome.jp/dbget-bin/show_pathway?bsu00632+BG10171
SRF	Glycosphingolipid metabolism	http://www.genome.jp/dbget-bin/show_pathway?stm00600+STM4426
SRF	MAPK signaling pathway	http://www.genome.jp/dbget-bin/show_pathway?hsa04010+2005
SRF	Nonribosomal peptide structures	http://www.genome.jp/dbget-bin/show_pathway?bsu01054+BG10168
SRF	Two-component system - General	http://www.genome.jp/dbget-bin/show_pathway?bsu02020+BG10381
SRF	Type II secretion system	http://www.genome.jp/dbget-bin/show_pathway?bsu03090+BG10379
STAT5B	Jak-STAT signaling pathway	http://www.genome.jp/dbget-bin/show_pathway?hsa04630+6777
STMN1	MAPK signaling pathway	http://www.genome.jp/dbget-bin/show_pathway?hsa04010+3925
SUCLA2	Citrate cycle (TCA cycle)	http://www.genome.jp/dbget-bin/show_pathway?hsa00020+8803
Syndecan	ECM-receptor interaction	http://www.genome.jp/dbget-bin/show_pathway?hsa04512+6382
Syndecan 2	ECM-receptor interaction	http://www.genome.jp/dbget-bin/show_pathway?hsa04512+6383
TCF3	Wnt signaling pathway	http://www.genome.jp/dbget-bin/show_pathway?hsa04310+83439
TEF	Pentose and glucuronate interconversions	http://www.genome.jp/dbget-bin/show_pathway?sme00040+SMb21239
TEF	Starch and sucrose metabolism	http://www.genome.jp/dbget-bin/show_pathway?sme00500+SMb21058
TFG	Basal transcription factors	http://www.genome.jp/dbget-bin/show_pathway?sce03022+YGR005C
TGFb2	MAPK signaling pathway	http://www.genome.jp/dbget-bin/show_pathway?hsa04010+7042
Titin	Calcium signaling pathway	http://www.genome.jp/dbget-bin/show_pathway?hsa04020+7273
Titin	Two-component system - General	http://www.genome.jp/dbget-bin/show_pathway?sec02020+SC1928
TMSB4X	Regulation of actin cytoskeleton	http://www.genome.jp/dbget-bin/show_pathway?hsa04810+7114
TNNC2	Calcium signaling pathway	http://www.genome.jp/dbget-bin/show_pathway?hsa04020+7125
TRIO	Fructose and mannose metabolism	http://www.genome.jp/dbget-bin/show_pathway?map00051+2.7.1.28
TTN	Calcium signaling pathway	http://www.genome.jp/dbget-bin/show_pathway?hsa04020+7273
TTN	Tight junction	http://www.genome.jp/dbget-bin/show_pathway?hsa04530+2017
UBA52	Ribosome	http://www.genome.jp/dbget-bin/show_pathway?hsa03010+7311
UBC	Ubiquitin mediated proteolysis	http://www.genome.jp/dbget-bin/show_pathway?cel04120+Y71G12B.15
UGP	ABC transporters - General	http://www.genome.jp/dbget-bin/show_pathway?eco02010+b3452
UGP2	Pentose and glucuronate interconversions	http://www.genome.jp/dbget-bin/show_pathway?hsa00040+7360
UQcrc1	Oxidative phosphorylation	http://www.genome.jp/dbget-bin/show_pathway?hsa00190+7384
UQcrc2	Oxidative phosphorylation	http://www.genome.jp/dbget-bin/show_pathway?hsa00190+7385
UQCRFS1	Oxidative phosphorylation	http://www.genome.jp/dbget-bin/show_pathway?hsa00190+7386
VAPA	Tight junction	http://www.genome.jp/dbget-bin/show_pathway?hsa04530+9218
VDAC2	Calcium signaling pathway	http://www.genome.jp/dbget-bin/show_pathway?hsa04020+7417
VDAC3	Calcium signaling pathway	http://www.genome.jp/dbget-bin/show_pathway?hsa04020+7419
VDR	Porphyrin and chlorophyll metabolism	http://www.genome.jp/dbget-bin/show_pathway?syn00860+slr1784
Vimentin	Cell Communication	http://www.genome.jp/dbget-bin/show_pathway?hsa01430+7431
WNT1	Wnt signaling pathway	http://www.genome.jp/dbget-bin/show_pathway?hsa04310+7471
WNT3	Wnt signaling pathway	http://www.genome.jp/dbget-bin/show_pathway?hsa04310+7473
WNT8	Wnt signaling pathway	http://www.genome.jp/dbget-bin/show_pathway?hsa04310+7478
YWHAB	Cell cycle	http://www.genome.jp/dbget-bin/show_pathway?hsa04110+7529

## Sheet: select pathways info
Gene name microarray	KEGG name	N in pathway	Pathway	Link	Usefulness	*	information of 1 gene in a pathway too lmited to analyse
DPP	OppA	1	ABC transporters - General	http://www.genome.jp/dbget-bin/show_pathway?eco02010+b3544	--		informative gene
UGP	UgpA	1	ABC transporters - General	http://www.genome.jp/dbget-bin/show_pathway?eco02010+b3452	--		no added information
DARS	6.1.1.12	2	Alanine and aspartate metabolism	http://www.genome.jp/dbget-bin/show_pathway?hsa00252+1615	--
GOT1	2.6.1.1	1	Alanine and aspartate metabolism	http://www.genome.jp/dbget-bin/show_pathway?gga00252+396261	--
CDO	1.14.99.-	3	Androgen and estrogen metabolism	http://www.genome.jp/dbget-bin/show_pathway?hsa00150+83875	--
Delta4	1.3.99.5	1	Androgen and estrogen metabolism	http://www.genome.jp/dbget-bin/show_pathway?rn00150+R01834	--
DES	1.14.99.-	3	Androgen and estrogen metabolism	http://www.genome.jp/dbget-bin/show_pathway?bsu00150+BG13518	--
SKB1	2.1.1.-	1	Androgen and estrogen metabolism	http://www.genome.jp/dbget-bin/show_pathway?hsa00150+10419	--
CKB	2.7.3.2	1	Arginine and proline metabolism	http://www.genome.jp/dbget-bin/show_pathway?gga00330+396248	--
Creatine Kinase	2.7.3.2	1	Arginine and proline metabolism	http://www.genome.jp/dbget-bin/show_pathway?gga00330+396248	--
CYC	1.14.-.-	1	Ascorbate and aldarate metabolism	http://www.genome.jp/dbget-bin/show_pathway?atu00053+Atu1569	*
ATP5A1	alpha	1	ATP synthesis	http://www.genome.jp/dbget-bin/show_pathway?ptr00193+455397	++
ATP5B	beta	1	ATP synthesis	http://www.genome.jp/dbget-bin/show_pathway?ptr00193+451999	++
ATP5G2	c	1	ATP synthesis	http://www.genome.jp/dbget-bin/show_pathway?bta00193+337887	++
ATP5H	d	1	ATP synthesis	http://www.genome.jp/dbget-bin/show_pathway?bta00193+282710	++
ATP5J	f6	1	ATP synthesis	http://www.genome.jp/dbget-bin/show_pathway?bta00193+282690	++
ATP5O	OSCP	1	ATP synthesis	http://www.genome.jp/dbget-bin/show_pathway?bta00193+281640	++
APOBEC2	3.5.4.-	3	Atrazine degradation	http://www.genome.jp/dbget-bin/show_pathway?hsa00791+10930	*
integrin beta 1	ITGB	1	Axon guidance	http://www.genome.jp/dbget-bin/show_pathway?hsa04360+3688	--
NRP1	NRP1	1	Axon guidance	http://www.genome.jp/dbget-bin/show_pathway?hsa04360+8829	--
HER2	CheR	1	Bacterial chemotaxis - General	http://www.genome.jp/dbget-bin/show_pathway?cvi02030+CV3437	*
p300	TFIID5	1	Basal transcription factors	http://www.genome.jp/dbget-bin/show_pathway?hsa03022+10629	--
PCAF	TFIID5	1	Basal transcription factors	http://www.genome.jp/dbget-bin/show_pathway?hsa03022+10629	--
TFG	TFIID2	1	Basal transcription factors	http://www.genome.jp/dbget-bin/show_pathway?sce03022+YGR005C	--
ACAT	3.1.2.-	1	Benzoate degradation via CoA ligation	http://www.genome.jp/dbget-bin/show_pathway?hsa00632+23597	--
SRF	3.1.2.-	1	Benzoate degradation via CoA ligation	http://www.genome.jp/dbget-bin/show_pathway?bsu00632+BG10171	--
Delta4	5.3.3.10	1	Benzoate degradation via hydroxylation	http://www.genome.jp/dbget-bin/show_pathway?rn00362+R04482	*
ACAT	2.3.1.26	1	Bile acid biosynthesis	http://www.genome.jp/dbget-bin/show_pathway?map00120+2.3.1.26	+?
Delta4	1.3.99.6 + 1.3.1.3	1 + 1	Bile acid biosynthesis	http://www.genome.jp/dbget-bin/show_pathway?rn00120+R04817	+?
HMG1	1.1.1.34	1	Biosynthesis of steroids	http://www.genome.jp/dbget-bin/show_pathway?mka00100+MK0355	+?
MVK	2.7.1.36	1	Biosynthesis of steroids	http://www.genome.jp/dbget-bin/show_pathway?bba00100+Bd1630	+?
SQLE	1.1.499.7	1	Biosynthesis of steroids	http://www.genome.jp/dbget-bin/show_pathway?hsa00100+6713	+?
ACAT	false positive!!	0	Bisphenol A degradation	http://www.genome.jp/dbget-bin/show_pathway?map00363+C13626	*
Delta4	1.3.99.6	1	C21-Steroid hormone metabolism	http://www.genome.jp/dbget-bin/show_pathway?rn00140+R02215	*
ATP2A1	SERCA	1	Calcium signaling pathway	http://www.genome.jp/dbget-bin/show_pathway?hsa04020+487	++
ATP2A2	SERCA	1	Calcium signaling pathway	http://www.genome.jp/dbget-bin/show_pathway?hsa04020+488	++
ATP2B1	PMCA	1	Calcium signaling pathway	http://www.genome.jp/dbget-bin/show_pathway?hsa04020+490	++
CALM1	CALM	1	Calcium signaling pathway	http://www.genome.jp/dbget-bin/show_pathway?hsa04020+801	++
CALM2	CALM	1	Calcium signaling pathway	http://www.genome.jp/dbget-bin/show_pathway?hsa04020+805	++
CAMK2A	CAMK	1	Calcium signaling pathway	http://www.genome.jp/dbget-bin/show_pathway?hsa04020+815	++
ErbB3	PTK	1	Calcium signaling pathway	http://www.genome.jp/dbget-bin/show_pathway?hsa04020+2065	++
Mylk	MLCK	1	Calcium signaling pathway	http://www.genome.jp/dbget-bin/show_pathway?hsa04020+4638	++
nFAT	?	0	Calcium signaling pathway	http://www.genome.jp/dbget-bin/show_pathway?hsa04020+4772	++
NFATC1	?	0	Calcium signaling pathway	http://www.genome.jp/dbget-bin/show_pathway?hsa04020+4772	++
NFkB	?	0	Calcium signaling pathway	http://www.genome.jp/dbget-bin/show_pathway?hsa04020+4792	++
p300	?	0	Calcium signaling pathway	http://www.genome.jp/dbget-bin/show_pathway?hsa04020+2033	++
RYR1	RYR	1	Calcium signaling pathway	http://www.genome.jp/dbget-bin/show_pathway?hsa04020+6261	++
Titin	MLCK	1	Calcium signaling pathway	http://www.genome.jp/dbget-bin/show_pathway?hsa04020+7273	++
TNNC2	TnC	1	Calcium signaling pathway	http://www.genome.jp/dbget-bin/show_pathway?hsa04020+7125	++
TTN	MLCK	1	Calcium signaling pathway	http://www.genome.jp/dbget-bin/show_pathway?hsa04020+7273	++
VDAC2	VDAC	1	Calcium signaling pathway	http://www.genome.jp/dbget-bin/show_pathway?hsa04020+7417	++
VDAC3	VDAC	1	Calcium signaling pathway	http://www.genome.jp/dbget-bin/show_pathway?hsa04020+7419	++
CMF1	2.7.1.19	1	Carbon fixation	http://www.genome.jp/dbget-bin/show_pathway?cme00710+CMF117C	--
GAPD	1.2.1.13	1	Carbon fixation	http://www.genome.jp/dbget-bin/show_pathway?map00710+1.2.1.13	--
GAPDH	1.2.1.13	1	Carbon fixation	http://www.genome.jp/dbget-bin/show_pathway?map00710+1.2.1.13	--
ACTB	Actin	2	Cell Communication	http://www.genome.jp/dbget-bin/show_pathway?hsa01430+60	+?
COL3A1	ECM	1	Cell Communication	http://www.genome.jp/dbget-bin/show_pathway?hsa01430+1281	+?
DES	IF	1	Cell Communication	http://www.genome.jp/dbget-bin/show_pathway?hsa01430+1674	+?
Desmin	IF	1	Cell Communication	http://www.genome.jp/dbget-bin/show_pathway?hsa01430+1674	+?
integrin beta 4	ITGB4	1	Cell Communication	http://www.genome.jp/dbget-bin/show_pathway?hsa01430+3691	+?
LAMA4	ECM	1	Cell Communication	http://www.genome.jp/dbget-bin/show_pathway?hsa01430+3910	+?
Nestin	IF	1	Cell Communication	http://www.genome.jp/dbget-bin/show_pathway?hsa01430+10763	+?
Vimentin	IF	1	Cell Communication	http://www.genome.jp/dbget-bin/show_pathway?hsa01430+7431	+?
CDK4	CDK4,6	1	Cell cycle	http://www.genome.jp/dbget-bin/show_pathway?hsa04110+1019	+?
CDKN1B	KIP1,2	1	Cell cycle	http://www.genome.jp/dbget-bin/show_pathway?hsa04110+1027	+?
DOC1	?	?	Cell cycle	http://www.genome.jp/dbget-bin/show_pathway?sce04110+YGL240W	+?
DPP	Smad2,3	1	Cell cycle	http://www.genome.jp/dbget-bin/show_pathway?hsa04110+4087	+?
YWHAB	14-3-3	1	Cell cycle	http://www.genome.jp/dbget-bin/show_pathway?hsa04110+7529	+?
ARF1	ARF	1	Cholera - Infection	http://www.genome.jp/dbget-bin/show_pathway?hsa05110+375	*
RY1	Cry	4	Circadian rhythm	http://www.genome.jp/dbget-bin/show_pathway?hsa04710+1407	*
Aconitase	4.2.1.3	3	Citrate cycle (TCA cycle)	http://www.genome.jp/dbget-bin/show_pathway?sfl00020+SF1280	--
MDH1	1.1.1.37	1	Citrate cycle (TCA cycle)	http://www.genome.jp/dbget-bin/show_pathway?aae00020+aq_1782	--
PEPCK	4.1.1.32	1	Citrate cycle (TCA cycle)	http://www.genome.jp/dbget-bin/show_pathway?aci00020+ACIAD2842	--
SUCLA2	6.2.1.5	1	Citrate cycle (TCA cycle)	http://www.genome.jp/dbget-bin/show_pathway?hsa00020+8803	--
CDO	1.13.11.20	1	Cysteine metabolism	http://www.genome.jp/dbget-bin/show_pathway?hsa00272+1036	*
BMP2	BMP2	1	Cytokine-cytokine receptor interaction	http://www.genome.jp/dbget-bin/show_pathway?hsa04060+650	--
CDO	CSF1R	1	Cytokine-cytokine receptor interaction	http://www.genome.jp/dbget-bin/show_pathway?hsa04060+1436	--
CR6	CCR6	1	Cytokine-cytokine receptor interaction	http://www.genome.jp/dbget-bin/show_pathway?hsa04060+1235	--
EPOR	EPOR	1	Cytokine-cytokine receptor interaction	http://www.genome.jp/dbget-bin/show_pathway?hsa04060+2057	--
HGF	HGF	1	Cytokine-cytokine receptor interaction	http://www.genome.jp/dbget-bin/show_pathway?hsa04060+3082	--
NFkB	SF11A	1	Cytokine-cytokine receptor interaction	http://www.genome.jp/dbget-bin/show_pathway?hsa04060+8792	--
PDGF	PDGFC	1	Cytokine-cytokine receptor interaction	http://www.genome.jp/dbget-bin/show_pathway?hsa04060+56034	--
Itch	AIP + DPLRA	1 + 1	Dentatorubropallidoluysian atrophy (DRPLA)	http://www.genome.jp/dbget-bin/show_pathway?mmu05050+16396	*
REV3L	Epsilon1	1	DNA polymerase	http://www.genome.jp/dbget-bin/show_pathway?hsa03030+5980	*
Notch2	Notch	1	Dorso-ventral axis formation	http://www.genome.jp/dbget-bin/show_pathway?hsa04320+4853	--
Notch3	Notch	1	Dorso-ventral axis formation	http://www.genome.jp/dbget-bin/show_pathway?hsa04320+4854	--
Syndecan	Syndecan	1	ECM-receptor interaction	http://www.genome.jp/dbget-bin/show_pathway?hsa04512+6382	--
Syndecan 2	Syndecan	1	ECM-receptor interaction	http://www.genome.jp/dbget-bin/show_pathway?hsa04512+6383	--
ACAT	2.3.1.9	2	Fatty acid metabolism	http://www.genome.jp/dbget-bin/show_pathway?hsa00071+38	+?
ACAT2	2.3.1.9	2	Fatty acid metabolism	http://www.genome.jp/dbget-bin/show_pathway?hsa00071+39	+?
CYC	1.14.14.1	1	Fatty acid metabolism	http://www.genome.jp/dbget-bin/show_pathway?hma00071+rrnAC0073	+?
ECH1	4.2.1.17	7	Fatty acid metabolism	http://www.genome.jp/dbget-bin/show_pathway?lil00071+LA0073	+?
FACL4	6.2.1.3	1	Fatty acid metabolism	http://www.genome.jp/dbget-bin/show_pathway?hsa00071+2182	+?
PCAF	2.3.1.16	7	Fatty acid metabolism	http://www.genome.jp/dbget-bin/show_pathway?xcc00071+XCC0366	+?
PIGA	false positive!!	0	Flavonoid biosynthesis	http://www.genome.jp/dbget-bin/show_pathway?map00941+C12136	*
actinin	Actinin	1	Focal adhesion	http://www.genome.jp/dbget-bin/show_pathway?hsa04510+81	+?	b-cat?
actinin alpha	Actinin	1	Focal adhesion	http://www.genome.jp/dbget-bin/show_pathway?mmu04510+11472	+?
ACTN2	Actinin	1	Focal adhesion	http://www.genome.jp/dbget-bin/show_pathway?hsa04510+88	+?
ACTN3	Actinin	1	Focal adhesion	http://www.genome.jp/dbget-bin/show_pathway?hsa04510+89	+?
integrin alpha 7	ITGA	1	Focal adhesion	http://www.genome.jp/dbget-bin/show_pathway?hsa04510+3679	+?
ITGAV	ITGA	1	Focal adhesion	http://www.genome.jp/dbget-bin/show_pathway?hsa04510+3685	+?
MYPT1	MLCP	1	Focal adhesion	http://www.genome.jp/dbget-bin/show_pathway?hsa04510+4659	+?
PDGF	GF	1	Focal adhesion	http://www.genome.jp/dbget-bin/show_pathway?hsa04510+80310	+?
PPP1CC	MLCP	1	Focal adhesion	http://www.genome.jp/dbget-bin/show_pathway?hsa04510+5501	+?
CMF1	4.1.2.25	1	Folate biosynthesis	http://www.genome.jp/dbget-bin/show_pathway?cme00790+CMF158C	*
PFKFB3	3.1.3.46 + 2.7.1.105	1 + 1	Fructose and mannose metabolism	http://www.genome.jp/dbget-bin/show_pathway?hsa00051+5209	--
TRIO	2.7.1.28	1	Fructose and mannose metabolism	http://www.genome.jp/dbget-bin/show_pathway?map00051+2.7.1.28	--
Delta1	1.5.1.12	1	Glutamate metabolism	http://www.genome.jp/dbget-bin/show_pathway?map00251+1.5.1.12	--
GLUL	6.3.1.2	1	Glutamate metabolism	http://www.genome.jp/dbget-bin/show_pathway?hsa00251+2752	--
GOT1	2.6.1.1	1	Glutamate metabolism	http://www.genome.jp/dbget-bin/show_pathway?hsa00251+2805	--
PRO1038	6.3.1.2	1	Glutamate metabolism	http://www.genome.jp/dbget-bin/show_pathway?pma00251+Pro1038	--
CMF1	3.4.11.2	1	Glutathione metabolism	http://www.genome.jp/dbget-bin/show_pathway?cme00480+CMF182C	+?
MGST3	2.5.1.18	1	Glutathione metabolism	http://www.genome.jp/dbget-bin/show_pathway?hsa00480+4259	+?
shh	1.11.1.9	1	Glutathione metabolism	http://www.genome.jp/dbget-bin/show_pathway?ecu00480+ECU02_0440	+?
CMF1	2.3.1.51	1	Glycerolipid metabolism	http://www.genome.jp/dbget-bin/show_pathway?cme00561+CMF185C	+?
PK3	2.7.1.30	1	Glycerolipid metabolism	http://www.genome.jp/dbget-bin/show_pathway?sma00561+SAV7201	+?
PPAP2A	3.1.3.4	1	Glycerolipid metabolism	http://www.genome.jp/dbget-bin/show_pathway?hsa00561+8611	+?
ACYP2	3.6.1.7	1	Glycolysis / Gluconeogenesis	http://www.genome.jp/dbget-bin/show_pathway?hsa00010+98	++
ALDOA	4.1.2.13	1	Glycolysis / Gluconeogenesis	http://www.genome.jp/dbget-bin/show_pathway?hsa00010+226	++
ALDOB	4.1.2.13	1	Glycolysis / Gluconeogenesis	http://www.genome.jp/dbget-bin/show_pathway?hsa00010+229	++
ALDOC	4.1.2.13	1	Glycolysis / Gluconeogenesis	http://www.genome.jp/dbget-bin/show_pathway?hsa00010+230	++
ENO3	4.2.1.11	1	Glycolysis / Gluconeogenesis	http://www.genome.jp/dbget-bin/show_pathway?hsa00010+2027	++
Enolase 1	4.2.1.11	1	Glycolysis / Gluconeogenesis	http://www.genome.jp/dbget-bin/show_pathway?ama00010+AM600	++
Enolase 3	4.2.1.11	1	Glycolysis / Gluconeogenesis	http://www.genome.jp/dbget-bin/show_pathway?hsa00010+2027	++
GAPD	1.2.1.12	1	Glycolysis / Gluconeogenesis	http://www.genome.jp/dbget-bin/show_pathway?ecj00010+JW1413	++
GAPDH	1.2.1.12	1	Glycolysis / Gluconeogenesis	http://www.genome.jp/dbget-bin/show_pathway?ecj00010+JW1413	++
LDHA	1.1.1.27	1	Glycolysis / Gluconeogenesis	http://www.genome.jp/dbget-bin/show_pathway?sma00010+SAV339	++
PDHA1	1.2.4.1	2	Glycolysis / Gluconeogenesis	http://www.genome.jp/dbget-bin/show_pathway?hal00010+VNG1926G	++
PDX1	2.3.1.12	1	Glycolysis / Gluconeogenesis	http://www.genome.jp/dbget-bin/show_pathway?cal00010+orf19.5021	++
PFKM	2.7.1.11	1	Glycolysis / Gluconeogenesis	http://www.genome.jp/dbget-bin/show_pathway?hsa00010+5213	++
PGAM	5.4.2.1	1	Glycolysis / Gluconeogenesis	http://www.genome.jp/dbget-bin/show_pathway?ecj00010+JW4358	++
PGAM2	5.4.2.4 + 3.1.3.13	3 + 1	Glycolysis / Gluconeogenesis	http://www.genome.jp/dbget-bin/show_pathway?hsa00010+5224	++
PGK1	2.7.2.3	1	Glycolysis / Gluconeogenesis	http://www.genome.jp/dbget-bin/show_pathway?hsa00010+5230	++
PGM1	5.4.2.1	1	Glycolysis / Gluconeogenesis	http://www.genome.jp/dbget-bin/show_pathway?rpa00010+RPA0340	++
PKM2	2.7.1.40	1	Glycolysis / Gluconeogenesis	http://www.genome.jp/dbget-bin/show_pathway?hsa00010+5315	++
DES	DEGS	1	Glycosphingolipid metabolism	http://www.genome.jp/dbget-bin/show_pathway?cme00600+CMP318C	--
SRF	3.2.1.45	1	Glycosphingolipid metabolism	http://www.genome.jp/dbget-bin/show_pathway?stm00600+STM4426	--
PIGA	2.4.1.198	1	Glycosylphosphatidylinositol(GPI)-anchor	http://www.genome.jp/dbget-bin/show_pathway?hsa00563+5277	*
Mylk	3.5.1.9	1	Glyoxylate and dicarboxylate metabolism	http://www.genome.jp/dbget-bin/show_pathway?rn00630+R01959	*
BMP2	Dpp	1	Hedgehog signaling pathway	http://www.genome.jp/dbget-bin/show_pathway?rno04340+29373	+?
BMP4	Dpp	1	Hedgehog signaling pathway	http://www.genome.jp/dbget-bin/show_pathway?hsa04340+652	+?
Bone morphogenetic protein 4	Dpp	1	Hedgehog signaling pathway	http://www.genome.jp/dbget-bin/show_pathway?hsa04340+652	+?
HHip	Hip	1	Hedgehog signaling pathway	http://www.genome.jp/dbget-bin/show_pathway?hsa04340+64399	+?
PtCH2	Ptc	2	Hedgehog signaling pathway	http://www.genome.jp/dbget-bin/show_pathway?hsa04340+8643	+?
shh	Hh	1	Hedgehog signaling pathway	http://www.genome.jp/dbget-bin/show_pathway?hsa04340+6469	+?
CD9	CD9	2	Hematopoietic cell lineage	http://www.genome.jp/dbget-bin/show_pathway?hsa04640+928	*
MGP	2.4.2.- False positive?	1	Histidine metabolism	http://www.genome.jp/dbget-bin/show_pathway?psp00340+PSPPH_4922	*
AK1	2.7.1.-	1	Inositol phosphate metabolism	http://www.genome.jp/dbget-bin/show_pathway?ath00562+At5g04870	--
CMF1	2.7.1.-	1	Inositol phosphate metabolism	http://www.genome.jp/dbget-bin/show_pathway?cme00562+CMF139C	--
integrin beta 1	2.7.1.-	1	Inositol phosphate metabolism	http://www.genome.jp/dbget-bin/show_pathway?hsa00562+27231	--
MAPK	2.7.1.-	1	Inositol phosphate metabolism	http://www.genome.jp/dbget-bin/show_pathway?ath00562+At2g01450	--
PI3K	2.7.1.137	1	Inositol phosphate metabolism	http://www.genome.jp/dbget-bin/show_pathway?ath00562+At1g60490	--
SLN	2.7.1.-	1	Inositol phosphate metabolism	http://www.genome.jp/dbget-bin/show_pathway?sce00562+YNR031C	--
Miz1	PIAS	1	Jak-STAT signaling pathway	http://www.genome.jp/dbget-bin/show_pathway?mmu04630+17344	+?
RY1	Sprouty	1	Jak-STAT signaling pathway	http://www.genome.jp/dbget-bin/show_pathway?hsa04630+10252	+?
STAT5B	STAT	1	Jak-STAT signaling pathway	http://www.genome.jp/dbget-bin/show_pathway?hsa04630+6777	+?
Aconitase	4.2.1.36	2	Lysine biosynthesis	http://www.genome.jp/dbget-bin/show_pathway?sce00300+YDR234W
Delta1	false positive!!	0	Lysine biosynthesis	http://www.genome.jp/dbget-bin/show_pathway?map00300+C03972	valse positieve
Delta1	false positive!!	0	Lysine degradation	http://www.genome.jp/dbget-bin/show_pathway?map00310+C00450
Akt2	AKT	1	MAPK signaling pathway	http://www.genome.jp/dbget-bin/show_pathway?hsa04010+208	++
DAXX	DAXX	1	MAPK signaling pathway	http://www.genome.jp/dbget-bin/show_pathway?hsa04010+1616	++
FGF7	FGF	1	MAPK signaling pathway	http://www.genome.jp/dbget-bin/show_pathway?hsa04010+2252	++
FGFR	FGFR	1	MAPK signaling pathway	http://www.genome.jp/dbget-bin/show_pathway?hsa04010+2260	++
FGFR4	FGFR	1	MAPK signaling pathway	http://www.genome.jp/dbget-bin/show_pathway?hsa04010+2264	++
GADD45B	GADD45	1	MAPK signaling pathway	http://www.genome.jp/dbget-bin/show_pathway?hsa04010+4616	++
JNK	JIP3	1	MAPK signaling pathway	http://www.genome.jp/dbget-bin/show_pathway?rno04010+302983	++
MAPK	pathway	?	MAPK signaling pathway	http://www.genome.jp/dbget-bin/show_pathway?map04010hsa+2.7.1.37	++
MEF2c	MEF2C	1	MAPK signaling pathway	http://www.genome.jp/dbget-bin/show_pathway?hsa04010+4208	++
MLP	mlp1	1	MAPK signaling pathway	http://www.genome.jp/dbget-bin/show_pathway?sce04010+YKR095W	++
MLP1	mlp1	1	MAPK signaling pathway	http://www.genome.jp/dbget-bin/show_pathway?sce04010+YKR095W	++
Mos	Mos	1	MAPK signaling pathway	http://www.genome.jp/dbget-bin/show_pathway?hsa04010+4342	++
Neurotrophin	NT3/4	1	MAPK signaling pathway	http://www.genome.jp/dbget-bin/show_pathway?hsa04010+4908	++
nFAT	NFAT-2	1	MAPK signaling pathway	http://www.genome.jp/dbget-bin/show_pathway?hsa04010+4773	++
NFkB	NFkB	1	MAPK signaling pathway	http://www.genome.jp/dbget-bin/show_pathway?hsa04010+4790	++
PDGF	PDGF	1	MAPK signaling pathway	http://www.genome.jp/dbget-bin/show_pathway?hsa04010+5155	++
PDGFRA	PDGFR	1	MAPK signaling pathway	http://www.genome.jp/dbget-bin/show_pathway?hsa04010+5156	++
PK3	ERK	1	MAPK signaling pathway	http://www.genome.jp/dbget-bin/show_pathway?hsa04010+5595	++
PPM1B	PP2CB	1	MAPK signaling pathway	http://www.genome.jp/dbget-bin/show_pathway?hsa04010+5495	++
RAC1	PAK1/2	1	MAPK signaling pathway	http://www.genome.jp/dbget-bin/show_pathway?hsa04010+5058	++
RAC2	Cdc42/Rac	1	MAPK signaling pathway	http://www.genome.jp/dbget-bin/show_pathway?hsa04010+5880	++
RAF1	Raf1	1	MAPK signaling pathway	http://www.genome.jp/dbget-bin/show_pathway?hsa04010+5894	++
RAP1	Rap1	1	MAPK signaling pathway	http://www.genome.jp/dbget-bin/show_pathway?hsa04010+5906	++
RAP1A	Rap1	1	MAPK signaling pathway	http://www.genome.jp/dbget-bin/show_pathway?hsa04010+5906	++
SLN	Sho1 - false positive?	2?	MAPK signaling pathway	http://www.genome.jp/dbget-bin/show_pathway?sce04010+YER118C	++
SRF	Sap1a	2	MAPK signaling pathway	http://www.genome.jp/dbget-bin/show_pathway?hsa04010+2005	++
STMN1	STMN1	1	MAPK signaling pathway	http://www.genome.jp/dbget-bin/show_pathway?hsa04010+3925	++
TGFb2	TGFB	1	MAPK signaling pathway	http://www.genome.jp/dbget-bin/show_pathway?hsa04010+7042	++
CMF1	2.5.1.48	5	Methionine metabolism	http://www.genome.jp/dbget-bin/show_pathway?cme00271+CMF156C	*
shh	3.3.1.1	1	Methionine metabolism	http://www.genome.jp/dbget-bin/show_pathway?mbo00271+Mb3276c	*
CR6	DEFA4	1	Neuroactive ligand-receptor interaction	http://www.genome.jp/dbget-bin/show_pathway?mmu04080+13240	--
RY1	P2RY	1	Neuroactive ligand-receptor interaction	http://www.genome.jp/dbget-bin/show_pathway?hsa04080+5028	--
CR6	false positive!!	0	Neurodegenerative Disorders	http://www.genome.jp/dbget-bin/show_pathway?hsa01510+57679	*
ACAT	3.5.1.-	1	Nicotinate and nicotinamide metabolism	http://www.genome.jp/dbget-bin/show_pathway?bja00760+blr2026	*
CA3	4.2.1.1	1	Nitrogen metabolism	http://www.genome.jp/dbget-bin/show_pathway?hsa00910+761	*
SRF	SrfAA	1	Nonribosomal peptide structures	http://www.genome.jp/dbget-bin/show_pathway?bsu01054+BG10168	*
CBF1	CIR	1	Notch signaling pathway	http://www.genome.jp/dbget-bin/show_pathway?hsa04330+9541	++	notch??
Deltex	Deltex	1	Notch signaling pathway	http://www.genome.jp/dbget-bin/show_pathway?hsa04330+1840	++
Jagged 1	Serrate	1	Notch signaling pathway	http://www.genome.jp/dbget-bin/show_pathway?hsa04330+182	++
p300	HATs	1	Notch signaling pathway	http://www.genome.jp/dbget-bin/show_pathway?hsa04330+2648	++
PCAF	HATs	1	Notch signaling pathway	http://www.genome.jp/dbget-bin/show_pathway?mmu04330+18519	++
ski	SKIP	1	Notch signaling pathway	http://www.genome.jp/dbget-bin/show_pathway?hsa04330+22938	++
ATP5A1	3.6.3.14-alpha	1 / 1	Oxidative phosphorylation	http://www.genome.jp/dbget-bin/show_pathway?hsa00190+498	++
ATP5B	3.6.3.14-beta	1 / 1	Oxidative phosphorylation	http://www.genome.jp/dbget-bin/show_pathway?hsa00190+506	++
ATP5G2	3.6.3.14-c	1 / 1	Oxidative phosphorylation	http://www.genome.jp/dbget-bin/show_pathway?hsa00190+517	++
ATP5H	3.6.3.14-d	1 / 1	Oxidative phosphorylation	http://www.genome.jp/dbget-bin/show_pathway?hsa00190+10476	++
ATP5J	3.6.3.14-f6	1 / 1	Oxidative phosphorylation	http://www.genome.jp/dbget-bin/show_pathway?hsa00190+522	++
ATP5O	3.6.3.14-OSCP	1 / 1	Oxidative phosphorylation	http://www.genome.jp/dbget-bin/show_pathway?hsa00190+539	++
Cox4	1.9.3.1-COX4	1 / 1	Oxidative phosphorylation	http://www.genome.jp/dbget-bin/show_pathway?hsa00190+1327	++
Cox5A	1.9.3.1-COX5A	1 / 1	Oxidative phosphorylation	http://www.genome.jp/dbget-bin/show_pathway?hsa00190+9377	++
COX5B	1.9.3.1-COX5B	1 / 1	Oxidative phosphorylation	http://www.genome.jp/dbget-bin/show_pathway?hsa00190+1329	++
Cox7A	1.9.3.1-COX7A	1 / 1	Oxidative phosphorylation	http://www.genome.jp/dbget-bin/show_pathway?hsa00190+1346	++
CR6	1.10.2.2-QCR6	1 / 1	Oxidative phosphorylation	http://www.genome.jp/dbget-bin/show_pathway?sce00190+YFR033C	++
CYC	1.9.3.1	1	Oxidative phosphorylation	http://www.genome.jp/dbget-bin/show_pathway?cvi00190+CV4386	++
HSPC051	1.10.2.2-QCR9	1 / 1	Oxidative phosphorylation	http://www.genome.jp/dbget-bin/show_pathway?hsa00190+29796	++
LOC56901	1.6.5.3 + 1.6.99.3-Ndufa4	1 + 1 / 1	Oxidative phosphorylation	http://www.genome.jp/dbget-bin/show_pathway?hsa00190+56901	++
NDUFA1	1.6.5.3 + 1.6.99.3-Ndufa1	1 + 1 / 1	Oxidative phosphorylation	http://www.genome.jp/dbget-bin/show_pathway?hsa00190+4694	++
NDUFA4	1.6.5.3 + 1.6.99.3-Ndufa4	1 + 1 / 1	Oxidative phosphorylation	http://www.genome.jp/dbget-bin/show_pathway?hsa00190+4697	++
NDUFA6	1.6.5.3 + 1.6.99.3-Ndufa6	1 + 1 / 1	Oxidative phosphorylation	http://www.genome.jp/dbget-bin/show_pathway?hsa00190+4700	++
NDUFB5	1.6.5.3 + 1.6.99.3-Ndufa5	1 + 1 / 1	Oxidative phosphorylation	http://www.genome.jp/dbget-bin/show_pathway?hsa00190+4711	++
NDUFS1	1.6.5.3 + 1.6.99.3-Ndufas1	1 + 1 / 1	Oxidative phosphorylation	http://www.genome.jp/dbget-bin/show_pathway?hsa00190+4719	++
NDUFV2	1.6.5.3 + 1.6.99.3-Ndufav2	1 + 1 / 1	Oxidative phosphorylation	http://www.genome.jp/dbget-bin/show_pathway?hsa00190+4729	++
QP-c	1.10.2.2-QCR8	1 / 1	Oxidative phosphorylation	http://www.genome.jp/dbget-bin/show_pathway?hsa00190+27089	++
UQcrc1	1.10.2.2-COR1	1 / 1	Oxidative phosphorylation	http://www.genome.jp/dbget-bin/show_pathway?hsa00190+7384	++
UQcrc2	1.10.2.2-QCR2	1 / 1	Oxidative phosphorylation	http://www.genome.jp/dbget-bin/show_pathway?hsa00190+7385	++
UQCRFS1	1.10.2.2-ISP	1 / 1	Oxidative phosphorylation	http://www.genome.jp/dbget-bin/show_pathway?hsa00190+7386	++
TEF	4.2.2.2	1	Pentose and glucuronate interconversions	http://www.genome.jp/dbget-bin/show_pathway?sme00040+SMb21239	--
UGP2	2.7.7.9	1	Pentose and glucuronate interconversions	http://www.genome.jp/dbget-bin/show_pathway?hsa00040+7360	--
ALDOA	4.1.2.14	1	Pentose phosphate pathway	http://www.genome.jp/dbget-bin/show_pathway?bmb00030+BruAb2_0084	*
ski	2.7.1.71	1	Phenylalanine, tyrosine and tryptophan biosynthesis	http://www.genome.jp/dbget-bin/show_pathway?plu00400+plu0090	*
MOX2	1.14.99.3	1	Porphyrin and chlorophyll metabolism	http://www.genome.jp/dbget-bin/show_pathway?hsa00860+3163	+?
VDR	1.3.1.24	1	Porphyrin and chlorophyll metabolism	http://www.genome.jp/dbget-bin/show_pathway?syn00860+slr1784	+?
Delta1	1.13.11.31	1	Prostaglandin and leukotriene metabolism	http://www.genome.jp/dbget-bin/show_pathway?map00590+1.13.11.31	*
PSMA4	alpha3	1 + 1	Proteasome	http://www.genome.jp/dbget-bin/show_pathway?hsa03050+5685	++
Psma6	alpha1	1 + 1	Proteasome	http://www.genome.jp/dbget-bin/show_pathway?hsa03050+5687	++
PSMB4	beta7	1 + 1	Proteasome	http://www.genome.jp/dbget-bin/show_pathway?hsa03050+5692	++
PSMB5	beta5	1 + 1	Proteasome	http://www.genome.jp/dbget-bin/show_pathway?hsa03050+5693	++
AK1	2.7.4.3	2	Purine metabolism	http://www.genome.jp/dbget-bin/show_pathway?hsa00230+203	--
AMPD1	3.5.4.6	1	Purine metabolism	http://www.genome.jp/dbget-bin/show_pathway?hsa00230+270	--
HMG1	2.7.7.6	2	Purine metabolism	http://www.genome.jp/dbget-bin/show_pathway?sce00230+YNL151C	--
MLP	3.6.4.1	1	Purine metabolism	http://www.genome.jp/dbget-bin/show_pathway?cal00230+orf19.4683	--
MLP1	3.6.4.1	1	Purine metabolism	http://www.genome.jp/dbget-bin/show_pathway?cal00230+orf19.4683	--
RAC1	2.7.7.7	2	Purine metabolism	http://www.genome.jp/dbget-bin/show_pathway?rno00230+298098	--
GLO1	4.4.1.5	1	Pyruvate metabolism	http://www.genome.jp/dbget-bin/show_pathway?hsa00620+2739	--
LDHA	1.1.1.28	1	Pyruvate metabolism	http://www.genome.jp/dbget-bin/show_pathway?eco00620+b1380	--
MYH1	MyosinII	1	Regulation of actin cytoskeleton	http://www.genome.jp/dbget-bin/show_pathway?rno04810+308572	--
MYL1	MLC	1	Regulation of actin cytoskeleton	http://www.genome.jp/dbget-bin/show_pathway?hsa04810+4632	--
TMSB4X	TMSB4	1	Regulation of actin cytoskeleton	http://www.genome.jp/dbget-bin/show_pathway?hsa04810+7114	--
CDO	1.14.99.36	1	Retinol metabolism	http://www.genome.jp/dbget-bin/show_pathway?hsa00830+53630	*
Laminin Receptor	SAe	1	Ribosome	http://www.genome.jp/dbget-bin/show_pathway?mmu03010+16785	++
LAMR1	SAe	1	Ribosome	http://www.genome.jp/dbget-bin/show_pathway?hsa03010+3921	++
MCL1	L14	1	Ribosome	http://www.genome.jp/dbget-bin/show_pathway?ath03010+At5g46160	++
MYH1	LP1,LP2	1	Ribosome	http://www.genome.jp/dbget-bin/show_pathway?ath03010+At5g40040	++
PK3	L8e	1	Ribosome	http://www.genome.jp/dbget-bin/show_pathway?spo03010+SPBC2F12.07c	++
RPL10A	L1-Ae	1	Ribosome	http://www.genome.jp/dbget-bin/show_pathway?hsa03010+4736	++
RPL14	L14	1	Ribosome	http://www.genome.jp/dbget-bin/show_pathway?hin03010+HI0788	++
RPL30	L30	1	Ribosome	http://www.genome.jp/dbget-bin/show_pathway?hin03010+HI0796	++
RPL32	L32	1	Ribosome	http://www.genome.jp/dbget-bin/show_pathway?hin03010+HI0158	++
RPL35	L35	1	Ribosome	http://www.genome.jp/dbget-bin/show_pathway?pmu03010+PM0603	++
RPL4	L4	1	Ribosome	http://www.genome.jp/dbget-bin/show_pathway?hin03010+HI0778	++
RPL5	L5	1	Ribosome	http://www.genome.jp/dbget-bin/show_pathway?pmu03010+PM1403	++
RPLP1	LP1,LP2	1	Ribosome	http://www.genome.jp/dbget-bin/show_pathway?hsa03010+6176	++
RPS26	S26e	1	Ribosome	http://www.genome.jp/dbget-bin/show_pathway?sso03010+SSO6179	++
RPS28	S28e	1	Ribosome	http://www.genome.jp/dbget-bin/show_pathway?mka03010+MK1445	++
RPS3	S3	1	Ribosome	http://www.genome.jp/dbget-bin/show_pathway?hin03010+HI0783	++
UBA52	L403	1	Ribosome	http://www.genome.jp/dbget-bin/show_pathway?hsa03010+7311	++
CSDA	false positive!!	0	Selenoamino acid metabolism	http://www.genome.jp/dbget-bin/show_pathway?ppu00450+PP1529	*
PGM1	5.4.2.6	1	Starch and sucrose metabolism	http://www.genome.jp/dbget-bin/show_pathway?nma00500+NMA2097	--
PYGM	2.4.1.1	1	Starch and sucrose metabolism	http://www.genome.jp/dbget-bin/show_pathway?hsa00500+5837	--
TEF	2.7.7.33	1	Starch and sucrose metabolism	http://www.genome.jp/dbget-bin/show_pathway?sme00500+SMb21058	--
IMPA2	3.1.3.25	1	Streptomycin biosynthesis	http://www.genome.jp/dbget-bin/show_pathway?hsa00521+3613	*
NFkB	IkB-false positve?	1	T cell receptor signaling pathway	http://www.genome.jp/dbget-bin/show_pathway?hsa04660+4793	*
DPP	Smad1,5/8	2	TGF-beta signaling pathway	http://www.genome.jp/dbget-bin/show_pathway?hsa04350+4086	+?
ID3	Id	1	TGF-beta signaling pathway	http://www.genome.jp/dbget-bin/show_pathway?hsa04350+3399	+?
ID4	Id	1	TGF-beta signaling pathway	http://www.genome.jp/dbget-bin/show_pathway?hsa04350+3400	+?
PitX	Pitx2	1	TGF-beta signaling pathway	http://www.genome.jp/dbget-bin/show_pathway?hsa04350+5308	+?
CSDA	ZONAB	1	Tight junction	http://www.genome.jp/dbget-bin/show_pathway?hsa04530+8531	--
MYH1	Myosin	1	Tight junction	http://www.genome.jp/dbget-bin/show_pathway?hsa04530+4628	--
TTN	Contactin	1	Tight junction	http://www.genome.jp/dbget-bin/show_pathway?hsa04530+2017	--
VAPA	VAP33	1	Tight junction	http://www.genome.jp/dbget-bin/show_pathway?hsa04530+9218	--
CMF1	3.7.1.3	3	Tryptophan metabolism	http://www.genome.jp/dbget-bin/show_pathway?cme00380+CMF128C	--
Mylk	? False positive?	0	Tryptophan metabolism	http://www.genome.jp/dbget-bin/show_pathway?map00380+C02406	--
SRF	ComA	1	Two-component system - General	http://www.genome.jp/dbget-bin/show_pathway?bsu02020+BG10381	--
Titin	CheA	1	Two-component system - General	http://www.genome.jp/dbget-bin/show_pathway?sec02020+SC1928	--
SLN	Ypd1	1	Two-component system - Organism-specific	http://www.genome.jp/dbget-bin/show_pathway?sce02021+YDL235C	*
PDX1	false positive?	3 x 1	Type II diabetes mellitus	http://www.genome.jp/dbget-bin/show_pathway?rno04930+29535	*
SRF	ComQ	1	Type II secretion system	http://www.genome.jp/dbget-bin/show_pathway?bsu03090+BG10379	*
P115	YscR	1	Type III secretion system	http://www.genome.jp/dbget-bin/show_pathway?ssn03070+SSO_P115	*
RY1	?	0	Type IV secretion system	http://www.genome.jp/dbget-bin/show_pathway?ypm03080+pCRY10	*
Delta4	5.3.3.10	1	Tyrosine metabolism	http://www.genome.jp/dbget-bin/show_pathway?rn00350+R04379	--
ECH1	HPAG	1	Tyrosine metabolism	http://www.genome.jp/dbget-bin/show_pathway?hsa00350+1891	--
ECH2	HPAG	1	Tyrosine metabolism	http://www.genome.jp/dbget-bin/show_pathway?hsa00350+1891	--
CL640	2.5.1.-	1	Ubiquinone biosynthesis	http://www.genome.jp/dbget-bin/show_pathway?hsa00130+27235	*
Itch	Herc1	1	Ubiquitin mediated proteolysis	http://www.genome.jp/dbget-bin/show_pathway?hsa04120+83737	--
UBC	CDC34	2	Ubiquitin mediated proteolysis	http://www.genome.jp/dbget-bin/show_pathway?cel04120+Y71G12B.15	--
CKB	2.7.3.2	1	Urea cycle and metabolism of amino groups	http://www.genome.jp/dbget-bin/show_pathway?hsa00220+1152	--
CKM	2.7.3.2	1	Urea cycle and metabolism of amino groups	http://www.genome.jp/dbget-bin/show_pathway?hsa00220+1158	--
Creatine Kinase	2.7.3.2	1	Urea cycle and metabolism of amino groups	http://www.genome.jp/dbget-bin/show_pathway?hsa00220+1152	--
Delta1	1.5.1.2	1	Urea cycle and metabolism of amino groups	http://www.genome.jp/dbget-bin/show_pathway?map00220+1.5.1.2	--
MCL1	2.6.1.13	1	Urea cycle and metabolism of amino groups	http://www.genome.jp/dbget-bin/show_pathway?ath00220+At5g46180	--
Aconitase	4.2.1.33	2	Valine, leucine and isoleucine biosynthesis	http://www.genome.jp/dbget-bin/show_pathway?reu00290+Reut_B4843	*
PCAF	? False positive?	0	Valine, leucine and isoleucine degradation	http://www.genome.jp/dbget-bin/show_pathway?ppu00280+PP1377	*
Catenin beta	beta-Catenin	1	Wnt signaling pathway	http://www.genome.jp/dbget-bin/show_pathway?mmu04310+12387	++
CSNK2B	CK2	1	Wnt signaling pathway	http://www.genome.jp/dbget-bin/show_pathway?hsa04310+1460	++
CTBP2	CtBP	1	Wnt signaling pathway	http://www.genome.jp/dbget-bin/show_pathway?hsa04310+1488	++
Matrilysin	Uterin	1	Wnt signaling pathway	http://www.genome.jp/dbget-bin/show_pathway?hsa04310+4316	++
TCF3	TCF	1	Wnt signaling pathway	http://www.genome.jp/dbget-bin/show_pathway?hsa04310+83439	++
WNT1	Wnt	1	Wnt signaling pathway	http://www.genome.jp/dbget-bin/show_pathway?hsa04310+7471	++
WNT3	Wnt	1	Wnt signaling pathway	http://www.genome.jp/dbget-bin/show_pathway?hsa04310+7473	++
WNT8	Wnt	1	Wnt signaling pathway	http://www.genome.jp/dbget-bin/show_pathway?hsa04310+7478	++

## Sheet: gene-pathway data
gene	pathway	gene	d21	d35	d49	d63	d77	d91	gene	d21sel	d35sel	d49sel	d63sel	d77sel	d91sel	gene	d21somm	d35somm	d49somm	d63somm	d77somm	d91somm
ATP1A2	ATP synthesis	ATP1A2	NA	NA	NA	NA	NA	NA	ATP1A2	-0.405325	-1.6916		-0.793875	-0.4365	-0.663833	ATP1A2	-0.405325	-2.09693	-2.09693	-2.8908	-3.3273	-3.99113
ATP1A2 AZ2E06	ATP synthesis	ATP1A2 AZ2E06	0.3394	0.4447	-0.9731	-0.9761	-0.8475	-1.2871	ATP1A2 AZ2E06	0.269138	0.14655	-0.107225	-0.0133875	0.267725	0.149363	ATP1A2 AZ2E06	0.269138	0.415687	0.308462	0.295075	0.5628	0.712163
ATP5A1	ATP synthesis	ATP5A1	NA	NA	NA	NA	NA	NA	ATP5A1			-0.0948	-0.1997			ATP5A1	0	0	-0.0948	-0.2945	-0.2945	-0.2945
ATP5A1	ATP synthesis	ATP5A1 01A08d	0.9648	0.0709	-0.2491	-1.186	-1.7785	-1.827	ATP5A1 01A08d	-0.04644	-0.47045	-0.726975	-0.4138	-0.852888	-0.674933	ATP5A1 01A08d	-0.04644	-0.51689	-1.24386	-1.65766	-2.51055	-3.18549
ATP5B	ATP synthesis	ATP5B 04B12c	1.2412	0.0502	-0.3028	-1.0579	-1.1358	-0.2926	ATP5B 04B12c	-0.419825	-0.282612	-0.2442	-0.2426	-0.311325	-0.2724	ATP5B 04B12c	-0.419825	-0.702437	-0.946637	-1.18924	-1.50056	-1.77296
ATP5G2	ATP synthesis	ATP5G2	NA	NA	NA	NA	NA	NA	ATP5G2	0.11245	0.4822	0.62375	0.708375	1.08095	0.221375	ATP5G2	0.11245	0.59465	1.2184	1.92678	3.00773	3.2291
ATP5G2	ATP synthesis	ATP5G2 02B09b	-0.6537	-0.9898	-1.308	-1.8792	-2.2674	-2.1286	ATP5G2 02B09b	-0.0707875	-0.34715	-0.676775	0.0722375	-0.271663	-0.0691	ATP5G2 02B09b	-0.0707875	-0.417938	-1.09471	-1.02248	-1.29414	-1.36324
ATP5H	ATP synthesis	ATP5H	0.5859	-0.3381	-0.3953	0.2609	0.2798	0.1403	ATP5H	-1.02212	-1.07442	-0.648643	-0.7812	-0.7092	-0.475283	ATP5H	-1.02212	-2.09653	-2.74518	-3.52638	-4.23558	-4.71086
ATP5J	ATP synthesis	ATP5JD 05B03c	1.3747	-0.0104	-0.0076	-0.2081	-0.1647	-1.1865	ATP5JD 05B03c	-0.96845	-0.59155	-0.368717	-0.70038	-0.581788	-0.37984	ATP5JD 05B03c	-0.96845	-1.56	-1.92872	-2.6291	-3.21088	-3.59072
ATP5J	ATP synthesis	ATP5JD 05B03c	1.3747	-0.0104	-0.0076	-0.2081	-0.1647	-1.1865	ATP5JD 05B03c	-0.96845	-0.59155	-0.368717	-0.70038	-0.581788	-0.37984	ATP5JD 05B03c	-0.96845	-1.56	-1.92872	-2.6291	-3.21088	-3.59072
ATP5O	ATP synthesis	ATP5O 09A09d	NA	NA	NA	NA	NA	NA	ATP5O 09A09d	-0.754875	-0.3872	-1.26303	-0.780575	-1.64345	-1.7373	ATP5O 09A09d	-0.754875	-1.14207	-2.40511	-3.18568	-4.82913	-6.56643
ACAT	Bile acid biosynthesis	ACAT	NA	NA	NA	NA	NA	NA	ACAT					-1.0634	0.6852	ACAT	0	0	0	0	-1.0634	-0.3782
Delta	Bile acid biosynthesis	Delta	NA	NA	NA	NA	NA	NA	Delta	-0.743075	-0.676429	-0.9059	-0.891643	-1.17473	-0.689	Delta	-0.743075	-1.4195	-2.3254	-3.21705	-4.39177	-5.08077
Delta1	Bile acid biosynthesis	Delta1	-0.2257	-0.2001	0.1675	0.093	0.8501	1.0732	Delta1	-0.324025	-0.142575	-0.557537	-0.257291	-0.579429	-0.378209	Delta1	-0.324025	-0.4666	-1.02414	-1.28143	-1.86086	-2.23907
Delta4	Bile acid biosynthesis	Delta4	NA	NA	NA	NA	NA	NA	Delta4			0.5435				Delta4	0	0	0.5435	0.5435	0.5435	0.5435
HMG1	Biosynthesis of steroids	HMG1	1.6427	1.248	0.6546	0.7396	0.7589	1.0058	HMG1	-0.453313	-0.393313	0.0610167	-0.664875	-0.67134	-0.45815	HMG1	-0.453313	-0.846625	-0.785608	-1.45048	-2.12182	-2.57997
MVK	Biosynthesis of steroids	MVK	-1.4137	-1.2976	-0.9644	-2.0909	-1.1134	-0.5531	MVK	0.6626	0.03695	-1.23335	-1.15278	-0.244425	-0.72444	MVK	0.6626	0.69955	-0.5338	-1.68657	-1.931	-2.65544
SQLE	Biosynthesis of steroids	SQLE	NA	NA	NA	NA	NA	NA	SQLE	-1.69523	-0.4566	-1.3629		-1.0695	-0.5482	SQLE	-1.69523	-2.15183	-3.51473	-3.51473	-4.58423	-5.13243
ATP1A2	Calcium signaling pathway	ATP1A2	NA	NA	NA	NA	NA	NA	ATP1A2	-0.405325	-1.6916		-0.793875	-0.4365	-0.663833	ATP1A2	-0.405325	-2.09693	-2.09693	-2.8908	-3.3273	-3.99113
ATP1A2 AZ2E06	Calcium signaling pathway	ATP1A2 AZ2E06	0.3394	0.4447	-0.9731	-0.9761	-0.8475	-1.2871	ATP1A2 AZ2E06	0.269138	0.14655	-0.107225	-0.0133875	0.267725	0.149363	ATP1A2 AZ2E06	0.269138	0.415687	0.308462	0.295075	0.5628	0.712163
ATP2A1	Calcium signaling pathway	ATP2A1 05B04dT7	1.3599	1.5211	1.6656	1.9912	1.8943	1.3327	ATP2A1 05B04dT7	-0.803575	-0.3949	-0.43185	-0.408287	-0.541525	-0.44085	ATP2A1 05B04dT7	-0.803575	-1.19848	-1.63033	-2.03861	-2.58014	-3.02099
ATP2A2	Calcium signaling pathway	ATP2A2 04A10b	0.5041	1.3233	1.7666	0.5453	1.558	1.4354	ATP2A2 04A10b	-0.772475	-0.30755	-0.5619	-0.91518	-0.673871	-0.887675	ATP2A2 04A10b	-0.772475	-1.08003	-1.64193	-2.5571	-3.23098	-4.11865
ATP2B1	Calcium signaling pathway	ATP2B1	NA	NA	NA	NA	NA	NA	ATP2B1	1.7467		1.3367			0.3943	ATP2B1	1.7467	1.7467	3.0834	3.0834	3.0834	3.4777
ATP2B1	Calcium signaling pathway	ATP2B1 02B10h	NA	NA	NA	NA	NA	NA	ATP2B1 02B10h							ATP2B1 02B10h	0	0	0	0	0	0
CALM1	Calcium signaling pathway	CALM1	0.1957	0.2124	-0.5211	-1.0279	-0.665	-1.4971	CALM1	0.114914	-0.239075	-0.173875	0.800275	-0.039525	0.365671	CALM1	0.114914	-0.124161	-0.298036	0.502239	0.462714	0.828386
CALM1	Calcium signaling pathway	CALM1 10B06a	0.0553	-0.2252	-0.8448	-1.4296	-1.883	-3.013	CALM1 10B06a	-0.0012125	-0.102129	-0.274775	-0.514414	-0.567671	-1.3236	CALM1 10B06a	-0.0012125	-0.103341	-0.378116	-0.89253	-1.4602	-2.7838
CALM2	Calcium signaling pathway	CALM2 10B09a	1.0949	0.8615	0.1344	0.7251	0.8139	0.3352	CALM2 10B09a	0.40048	0.168586	-0.0804667	-0.0636167	-0.0182	0.3628	CALM2 10B09a	0.40048	0.569066	0.488599	0.424982	0.406782	0.769582
CAMK2A	Calcium signaling pathway	CAMK2A 09B11e	NA	NA	NA	NA	NA	NA	CAMK2A 09B11e	-1.3979	-1.7945					CAMK2A 09B11e	-1.3979	-3.1924	-3.1924	-3.1924	-3.1924	-3.1924
ErbB3	Calcium signaling pathway	ErbB3	NA	NA	NA	NA	NA	NA	ErbB3		-0.15805	-0.428275				ErbB3	0	-0.15805	-0.586325	-0.586325	-0.586325	-0.586325
MYL1 07B10c	Calcium signaling pathway	MYL1 07B10c	0.255	1.8053	2.4725	1.7316	1.2427	1.9839	MYL1 07B10c	-0.8828	0.636767	-0.886125	0.03125	-0.3612	-1.22565	MYL1 07B10c	-0.8828	-0.246033	-1.13216	-1.10091	-1.46211	-2.68776
MYL2 08A03h	Calcium signaling pathway	MYL2 08A03h	0.6304	0.2976	-0.0573	-0.1059	0.4255	0.4001	MYL2 08A03h	0.296025	-0.35852	-0.2002	0.319275	-0.1835	0.7364	MYL2 08A03h	0.296025	-0.062495	-0.262695	0.05658	-0.12692	0.60948
Mylk	Calcium signaling pathway	Mylk	NA	NA	NA	NA	NA	NA	Mylk	-0.57198	-0.51005	-1.7498	-0.346633	-1.72045	-0.7727	Mylk	-0.57198	-1.08203	-2.83183	-3.17846	-4.89891	-5.67161
nFAT	Calcium signaling pathway	nFAT	-0.3718	-0.2856	0.0476	0.3786	1.1373	1.562	nFAT	-0.546375	-0.2325	-0.476567	-0.706275	-1.35084	-0.463175	nFAT	-0.546375	-0.778875	-1.25544	-1.96172	-3.31256	-3.77573
NFATC1	Calcium signaling pathway	NFATC1	NA	NA	NA	NA	NA	NA	NFATC1	-0.760933	-0.4868	-0.54715	-0.331833	0.00025	-0.22925	NFATC1	-0.760933	-1.24773	-1.79488	-2.12672	-2.12647	-2.35572
NFATC1	Calcium signaling pathway	NFATC1 10A02e	-0.3777	-0.9225	-0.3613	-0.809	-1.0877	0.6461	NFATC1 10A02e	-0.47135	0.5239	0.59295	-1.56183	-0.576925	0.51045	NFATC1 10A02e	-0.47135	0.05255	0.6455	-0.916325	-1.49325	-0.9828
NFkB	Calcium signaling pathway	NFkB	-0.6721	-0.8644	-0.7866	-1.1005	-0.8934	-1.0524	NFkB	-0.646183	-1.13938	-0.8509	-0.5344	-0.7543	-0.77326	NFkB	-0.646183	-1.78557	-2.63647	-3.17087	-3.92517	-4.69843
p300	Calcium signaling pathway	p300(spier)	0.2477	-0.1648	-0.2694	-0.8926	-0.8057	-1.3498	p300(spier)	-0.864283	-0.412429	-0.677443	-0.229525	-0.4537	-1.05515	p300(spier)	-0.864283	-1.27671	-1.95415	-2.18368	-2.63738	-3.69253
RYR1	Calcium signaling pathway	RYR1 (CRC) 04B07A	NA	NA	NA	NA	NA	NA	RYR1 (CRC) 04B07A	-0.926925	-0.376433	-1.6816	-0.5392	-1.18305	-0.8414	RYR1 (CRC) 04B07A	-0.926925	-1.30336	-2.98496	-3.52416	-4.70721	-5.54861
Titin	Calcium signaling pathway	Titin(1)	NA	NA	NA	NA	NA	NA	Titin(1)		0.5958	1.21944		-0.42135	0.29795	Titin(1)	0	0.5958	1.81524	1.81524	1.39389	1.69184
Titin	Calcium signaling pathway	Titin(2)	NA	NA	NA	NA	NA	NA	Titin(2)					-0.97815		Titin(2)	0	0	0	0	-0.97815	-0.97815
TNNC2	Calcium signaling pathway	TNNC2 08A04b	-0.677	3.6412	5.2843	6.5496	6.8514	7.7907	TNNC2 08A04b	-0.8256	2.67753	-0.386863	-0.008075	-0.246562	-0.0752875	TNNC2 08A04b	-0.8256	1.85193	1.46506	1.45699	1.21042	1.13514
TTN	Calcium signaling pathway	TTN	NA	NA	NA	NA	NA	NA	TTN	0.3428	1.42225	0.170762	1.57643	0.98715	1.88678	TTN	0.3428	1.76505	1.93581	3.51225	4.4994	6.38618
TTN	Calcium signaling pathway	TTN 06B05g	NA	NA	NA	NA	NA	NA	TTN 06B05g		1.30923	-0.899017	0.404333	-0.4839	0.30045	TTN 06B05g	0	1.30923	0.410208	0.814542	0.330642	0.631092
VDAC2	Calcium signaling pathway	VDAC2	0.1936	0.0042	0.016	-0.6467	-0.5723	-0.5446	VDAC2	-0.315475	-0.61145	-0.55135	0.332525	-0.0658667	-0.788975	VDAC2	-0.315475	-0.926925	-1.47828	-1.14575	-1.21162	-2.00059
VDAC2	Calcium signaling pathway	VDAC2 10A03f	NA	NA	NA	NA	NA	NA	VDAC2 10A03f	-1.43133	-1.02915	-0.9526	-1.9804	-1.5373	-1.44487	VDAC2 10A03f	-1.43133	-2.46048	-3.41308	-5.39348	-6.93078	-8.37564
VDAC3	Calcium signaling pathway	VDAC3	NA	NA	NA	NA	NA	NA	VDAC3	-1.11875	0.0990333	1.3026		0.3357	-0.9236	VDAC3	-1.11875	-1.01972	0.282883	0.282883	0.618583	-0.305017
VDAC3	Calcium signaling pathway	VDAC3 03A01hT7	-0.472	-0.8164	-0.4708	-0.5424	0.1053	0.1824	VDAC3 03A01hT7	-0.512157	-0.65885	-0.6246	-1.20518	-1.2244	-1.1231	VDAC3 03A01hT7	-0.512157	-1.17101	-1.79561	-3.00078	-4.22518	-5.34828
ACTB	Cell Communication
beta1-integrin	Cell Communication	beta1-integrin	-0.1959	0.3348	-0.4402	0.3575	0.0777	-0.2686	beta1-integrin	-0.83406	-0.851033	-0.68695	-0.8246	-1.05927	-0.7198	beta1-integrin	-0.83406	-1.68509	-2.37204	-3.19664	-4.25591	-4.97571
Col19A1	Cell Communication	Col19A1	NA	NA	NA	NA	NA	NA	Col19A1	0.20672	-0.414575	0.11645	-0.145675	-0.2407	-0.54822	Col19A1	0.20672	-0.207855	-0.091405	-0.23708	-0.47778	-1.026
COL3A1	Cell Communication	COL3A1 07B11e	2.9688	4.6127	4.6379	5.197	5.4423	4.4658	COL3A1 07B11e	-0.465125	-0.04165	0.221975	-0.0591625	-0.110362	-0.0646375	COL3A1 07B11e	-0.465125	-0.506775	-0.2848	-0.343963	-0.454325	-0.518962
DES	Cell Communication	DES	NA	NA	NA	NA	NA	NA	DES	-0.599225	-0.82965	-0.7202	-1.2392	-0.99615	-0.70985	DES	-0.599225	-1.42888	-2.14908	-3.38828	-4.38443	-5.09428
DES	Cell Communication	DES B2-5 =AZDES	NA	NA	NA	NA	NA	NA	DES B2-5 =AZDES							DES B2-5 =AZDES	0	0	0	0	0	0
Desmin	Cell Communication	Desmin	-6.0698	-2.5306	-0.5445	-0.353	-0.0633	NA	Desmin		0.0675	-0.359475	1.25093	-0.083225	0.859443	Desmin	0	0.0675	-0.291975	0.95895	0.875725	1.73517
integrin beta 4	Cell Communication	beta4integrin	0.1103	-0.2522	-0.2326	-0.1061	-0.4272	0.0088	beta4integrin	-0.85165	-0.650767	-0.7195	-0.586925	-1.11112	-0.55795	beta4integrin	-0.85165	-1.50242	-2.22192	-2.80884	-3.91996	-4.47791
LAMA4	Cell Communication	Laminin A4	NA	NA	NA	NA	NA	NA	Laminin A4		-0.6698	-1.59785	-0.1154	-0.621167		Laminin A4	0	-0.6698	-2.26765	-2.38305	-3.00422	-3.00422
LAMA4	Cell Communication	Laminin-EST1	-0.2211	-0.3293	-0.0618	-0.6844	-0.0114	0.4697	Laminin-EST1	-0.335483	-0.599	-0.889717	-0.467557	-0.243271	-0.4853	Laminin-EST1	-0.335483	-0.934483	-1.8242	-2.29176	-2.53503	-3.02033
Nestin	Cell Communication	Nestin	NA	NA	NA	NA	NA	NA	Nestin	0.0866	0.0344	-0.390775	-1.264	-0.9475	-0.1707	Nestin	0.0866	0.121	-0.269775	-1.53377	-2.48128	-2.65198
Vimentin	Cell Communication	Vimentin	3.6352	5.143	5.0076	3.9505	2.4623	NA	Vimentin		0.08405	0.171462	0.168275	-0.173975	-0.0408857	Vimentin	0	0.08405	0.255512	0.423787	0.249812	0.208927
CDK4	Cell cycle	CDK4	-0.0501	-0.4195	-0.6137	-0.4964	-0.1894	0.1971	CDK4	-1.14755	-0.70245	-0.388286	-0.977575	-0.4423	-0.4025	CDK4	-1.14755	-1.85	-2.23829	-3.21586	-3.65816	-4.06066
CDKN1B	Cell cycle
DOC1	Cell cycle	DOC1 AZ1F07	0.7337	0.2831	0.4694	0.428	0.9808	0.6578	DOC1 AZ1F07	-0.969625	-0.592257	-0.690983	-0.23116	-0.149025	-0.27638	DOC1 AZ1F07	-0.969625	-1.56188	-2.25287	-2.48403	-2.63305	-2.90943
DPP	Cell cycle	DPP	-0.1792	-1.0706	-0.7418	-0.6493	-0.0877	-0.0707	DPP	-0.375629	-0.573883	-0.23478	-0.0115	-0.51614	-0.322783	DPP	-0.375629	-0.949512	-1.18429	-1.19579	-1.71193	-2.03472
YWHAB	Cell cycle	YWHAB 04B09HT3-T7	0.1559	-0.4793	-1.1752	-0.8136	-0.5939	-0.8548	YWHAB 04B09HT3-T7	-0.08925	-0.208533	0.477025	-0.150225	-0.160867	-0.38665	YWHAB 04B09HT3-T7	-0.08925	-0.297783	0.179242	0.0290167	-0.13185	-0.5185
ACAT	Fatty acid metabolism	ACAT	NA	NA	NA	NA	NA	NA	ACAT					-1.0634	0.6852	ACAT	0	0	0	0	-1.0634	-0.3782
ACAT2	Fatty acid metabolism	ACAT2	NA	NA	NA	NA	NA	NA	ACAT2	-1.18275	-0.643225	1.08255		-0.6808		ACAT2	-1.18275	-1.82597	-0.743425	-0.743425	-1.42422	-1.42422
CYC	Fatty acid metabolism	CYC	-0.0327	-0.8131	-0.8697	-0.3713	0.415	0.7608	CYC	-0.2596	-0.430783	-0.39302	-0.91915	-0.36992	-0.420767	CYC	-0.2596	-0.690383	-1.0834	-2.00255	-2.37247	-2.79324
ECH1	Fatty acid metabolism	ECH1	NA	NA	NA	NA	NA	NA	ECH1 04B02d	-0.653175	-1.19193	-1.90095	-0.67945	-1.1626	-0.846775	ECH1 04B02d	-0.653175	-1.84511	-3.74606	-4.42551	-5.58811	-6.43488
FACL4	Fatty acid metabolism	FACL4	NA	NA	NA	NA	NA	NA	FACL4					-1.2622		FACL4	0	0	0	0	-1.2622	-1.2622
PCAF	Fatty acid metabolism	PCAF	-0.3535	-0.5421	-0.2787	-0.0546	0.2577	0.5114	PCAF	-0.6258	-0.610533	-0.455	-0.754625	-0.95192	-0.39595	PCAF	-0.6258	-1.23633	-1.69133	-2.44596	-3.39788	-3.79383
actinin	Focal adhesion	ACTN2 05B10eT3	-0.6687	0.0244	0.6758	0.535	0.7609	1.4029	ACTN2 05B10eT3	0.735625	0.575512	0.343725	0.482263	0.295225	0.4566	ACTN2 05B10eT3	0.735625	1.31114	1.65486	2.13713	2.43235	2.88895
actinin	Focal adhesion	ACTN3	-0.4913	-0.373	0.0647	-0.0042	0.1077	0.6054	ACTN3	0.313733	0.509071	0.297137	-0.418983	-0.081625	0.144667	ACTN3	0.313733	0.822805	1.11994	0.700959	0.619334	0.764001
actinin	Focal adhesion	ACTN3 03A01d	0.3795	-0.4804	-0.7982	-1.4939	-1.3201	-0.9533	ACTN3 03A01d	-0.657562	-0.410825	-0.860062	-0.962014	-0.940775	-0.90186	ACTN3 03A01d	-0.657562	-1.06839	-1.92845	-2.89046	-3.83124	-4.7331
actinin alpha	Focal adhesion	alpha-actinin	-0.5578	-0.0794	0.3838	0.3413	0.7069	0.524	alpha-actinin	-1.01068	-0.39145	-0.225813	0.211762	-0.505587	0.0704375	alpha-actinin	-1.01068	-1.40213	-1.62795	-1.41618	-1.92177	-1.85133
ACTN2	Focal adhesion	ACTN2 05B10eT3	-0.6687	0.0244	0.6758	0.535	0.7609	1.4029	ACTN2 05B10eT3	0.735625	0.575512	0.343725	0.482263	0.295225	0.4566	ACTN2 05B10eT3	0.735625	1.31114	1.65486	2.13713	2.43235	2.88895
ACTN3	Focal adhesion	ACTN3	-0.4913	-0.373	0.0647	-0.0042	0.1077	0.6054	ACTN3	0.313733	0.509071	0.297137	-0.418983	-0.081625	0.144667	ACTN3	0.313733	0.822805	1.11994	0.700959	0.619334	0.764001
ACTN3	Focal adhesion	ACTN3 03A01d	0.3795	-0.4804	-0.7982	-1.4939	-1.3201	-0.9533	ACTN3 03A01d	-0.657562	-0.410825	-0.860062	-0.962014	-0.940775	-0.90186	ACTN3 03A01d	-0.657562	-1.06839	-1.92845	-2.89046	-3.83124	-4.7331
integrin alpha 7	Focal adhesion	alpha7-integrin	-0.472	-0.96	-0.6539	-0.3883	0.0254	0.3925	alpha7-integrin	-0.5656	-0.573489	-0.609578	-0.123587	-0.64909	-0.2363	alpha7-integrin	-0.5656	-1.13909	-1.74867	-1.87225	-2.52134	-2.75764
ITGAV	Focal adhesion	ITGAV 08B01f	NA	NA	NA	NA	NA	NA	ITGAV 08B01f	-0.3193	-0.69545		-1.41565	-1.2503	-1.2279	ITGAV 08B01f	-0.3193	-1.01475	-1.01475	-2.4304	-3.6807	-4.9086
MYPT1	Focal adhesion	MYPT1 04B09G	NA	NA	NA	NA	NA	NA	MYPT1 04B09G	-1.02033	-0.58662	-0.945333	-0.93108	-0.5261	-0.9597	MYPT1 04B09G	-1.02033	-1.60695	-2.55228	-3.48336	-4.00946	-4.96916
PDGF	Focal adhesion	PDGFa-receptor	-0.5386	-0.8384	-0.8216	-1.4241	-1.2412	-0.9456	PDGFa-receptor	-0.680857	-0.528986	-0.0614625	-1.109	-0.45118	-0.110667	PDGFa-receptor	-0.680857	-1.20984	-1.27131	-2.38031	-2.83149	-2.94215
PDGF	Focal adhesion	PDGF-R	-0.3025	-0.3866	-0.251	0.054	0.4025	0.7944	PDGF-R	-0.37646	-0.287183	-0.4192	-0.489025	-0.8303	-0.31105	PDGF-R	-0.37646	-0.663643	-1.08284	-1.57187	-2.40217	-2.71322
PPP1CC	Focal adhesion	PPP1CC	NA	NA	NA	NA	NA	NA	PPP1CC	1.08815	1.6354	1.90853	-0.1495	1.3536	1.97267	PPP1CC	1.08815	2.72355	4.63208	4.48258	5.83618	7.80886
PPP1CC	Focal adhesion	PPP1CC 06B10d	0.4595	0.0349	-0.6879	-1.9487	-1.0449	-1.5287	PPP1CC 06B10d	-0.07098	-0.8352	-0.480429	0.16358	-0.37874	-0.0402333	PPP1CC 06B10d	-0.07098	-0.90618	-1.38661	-1.22303	-1.60177	-1.642
CMF1	Glutathione metabolism	CMF1	NA	NA	NA	NA	NA	NA	CMF1	-1.02215	-0.800575	-0.6522	-1.28533	-0.640233	-2.15373	CMF1	-1.02215	-1.82272	-2.47492	-3.76025	-4.40048	-6.55422
MGST3	Glutathione metabolism	MGST3 04B03b	NA	NA	NA	NA	NA	NA	MGST3 04B03b	-0.726367	-0.914833	-0.6697	-0.401867	-0.307633	0.0429	MGST3 04B03b	-0.726367	-1.6412	-2.3109	-2.71277	-3.0204	-2.9775
shh	Glutathione metabolism	HH-Ci	NA	NA	NA	NA	NA	NA	HH-Ci	-0.3289	-1.666	-2.268	0.5543	-0.5149		HH-Ci	-0.3289	-1.9949	-4.2629	-3.7086	-4.2235	-4.2235
CMF1	Glycerolipid metabolism	NA	NA	NA	NA	NA	NA	CMF1	-1.02215	-0.800575	-0.6522	-1.28533	-0.640233	-2.15373	CMF1	-1.02215	-1.82272	-2.47492	-3.76025	-4.40048	-6.55422
PK3	Glycerolipid metabolism	PK3	-0.8589	-1.2275	-1.5539	-1.5625	-1.6102	-1.5805	PK3	-0.3441	-0.62505	-0.869925	-0.905071	-0.77896	-1.16416	PK3	-0.3441	-0.96915	-1.83907	-2.74415	-3.52311	-4.68727
PPAP2A	Glycerolipid metabolism	PPAP2A 05A09c t3	-0.3707	0.1383	0.3359	0.2192	0.2751	0.3986	PPAP2A 05A09c t3	-0.149438	0.0564625	-0.45145	0.0749857	-0.38105	-0.0963286	PPAP2A 05A09c t3	-0.149438	-0.092975	-0.544425	-0.469439	-0.850489	-0.946818
ACYP2	Glycolysis / Gluconeogenesis	ACYP2 09A01G	NA	NA	NA	NA	NA	NA	ACYP2 09A01G			1.0184		0.13945		ACYP2 09A01G	0	0	1.0184	1.0184	1.15785	1.15785
ALDOA	Glycolysis / Gluconeogenesis	ALDO-a	0.5859	-0.2426	-0.7308	-0.8094	-0.6155	-0.9034	ALDO-a	-0.46364	-0.5056	-0.896212	-0.909629	-0.740333	-0.4069	ALDO-a	-0.46364	-0.96924	-1.86545	-2.77508	-3.51541	-3.92231
ALDOA	Glycolysis / Gluconeogenesis	ALDOA 05A11d	-0.607	-0.6	0.17	0.2652	0.6551	1.6339	ALDOA 05A11d	-0.0880571	-0.130733	-0.428275	-0.94165	-0.6062	0.0400375	ALDOA 05A11d	-0.0880571	-0.21879	-0.647065	-1.58872	-2.19492	-2.15488
ALDOB	Glycolysis / Gluconeogenesis	ALDO-B	NA	NA	NA	NA	NA	NA	ALDO-B					-0.9287		ALDO-B	0	0	0	0	-0.9287	-0.9287
ALDOC	Glycolysis / Gluconeogenesis	ALDO-C	-0.7314	-1.385	-1.169	-1.9114	-1.9492	-1.2528	ALDO-C	0.788533	0.751475	1.662	1.06057	0.09975	1.33282	ALDO-C	0.788533	1.54001	3.20201	4.26257	4.36232	5.69514
ENO3	Glycolysis / Gluconeogenesis	ENO3 04A02d	-0.6808	-0.5448	0.9799	2.9007	3.6954	4.6409	ENO3 04A02d	-0.57635	-0.872683	-0.66815	-0.231414	-0.562875	-0.2394	ENO3 04A02d	-0.57635	-1.44903	-2.11718	-2.3486	-2.91147	-3.15087
Enolase 1	Glycolysis / Gluconeogenesis	Enolase-1	NA	NA	NA	NA	NA	NA	Enolase-1		1.6364			-1.15055		Enolase-1	0	1.6364	1.6364	1.6364	0.48585	0.48585
Enolase 3	Glycolysis / Gluconeogenesis	Enolase-3	NA	NA	NA	NA	NA	NA	Enolase-3			-1.18565		-0.849675	0.642967	Enolase-3	0	0	-1.18565	-1.18565	-2.03533	-1.39236
GAPD	Glycolysis / Gluconeogenesis	GAPD A2-1=AZGAPDH1	1.4343	0.3133	0.9323	0.6195	1.0243	1.611	GAPD A2-1=AZGAPDH1	-0.128837	-0.0510875	-0.2296	0.0119	-0.228725	-0.22265	GAPD A2-1=AZGAPDH1	-0.128837	-0.179925	-0.409525	-0.397625	-0.62635	-0.849
GAPDH	Glycolysis / Gluconeogenesis	GAPDH	1.3856	-0.0793	0.4459	0.2155	1.1204	1.5853	GAPDH	0.55904	-0.275514	-0.865738	0.289713	-0.359063	0.16725	GAPDH	0.55904	0.283526	-0.582212	-0.292499	-0.651562	-0.484312
LDHA	Glycolysis / Gluconeogenesis	LDHA 08A02d	2.489	1.3491	0.9199	1.626	1.7408	1.0888	LDHA 08A02d	-0.170637	-0.300513	-0.37275	0.0392625	-0.1433	-0.222662	LDHA 08A02d	-0.170637	-0.47115	-0.8439	-0.804638	-0.947938	-1.1706
PDHA1	Glycolysis / Gluconeogenesis	PDHA1 04B09A	NA	NA	NA	NA	NA	NA	PDHA1 04B09A	-0.890275	-0.683375	0.13525	-1.1403	-0.6797	-0.85605	PDHA1 04B09A	-0.890275	-1.57365	-1.4384	-2.5787	-3.2584	-4.11445
PDX1	Glycolysis / Gluconeogenesis	PDX1 04B11FT3	NA	NA	NA	NA	NA	NA	PDX1 04B11FT3	-0.37795	-0.01915	0.3147	0.307975	0.9892	-0.592825	PDX1 04B11FT3	-0.37795	-0.3971	-0.0824	0.225575	1.21477	0.62195
PFKM	Glycolysis / Gluconeogenesis	PFKM 08B07g	NA	NA	NA	NA	NA	NA	PFKM 08B07g	-0.0628667	-0.1738	-0.0125333	-0.2841	-0.469133	-0.3848	PFKM 08B07g	-0.0628667	-0.236667	-0.2492	-0.5333	-1.00243	-1.38723
PGAM	Glycolysis / Gluconeogenesis	PGAM	0.0304	-0.1344	-0.2573	-0.7761	0.0291	0.5562	PGAM	-0.64132	-0.258037	-0.598833	-1.42497	-0.966867	-1.12902	PGAM	-0.64132	-0.899358	-1.49819	-2.92316	-3.89002	-5.01904
PGAM2	Glycolysis / Gluconeogenesis	PGAM2	-0.3842	0.5526	2.0215	2.1642	2.4222	2.7743	PGAM2	-0.9612	-0.632567	-0.440288	0.0371	-0.3489	0.2183	PGAM2	-0.9612	-1.59377	-2.03405	-1.99695	-2.34585	-2.12755
PGK1	Glycolysis / Gluconeogenesis	PGK1	-0.2525	-0.7696	-0.0006	-0.0617	0.7262	1.0316	PGK1	-0.3096	-0.436367	-0.597	-0.38485	-0.43575	0.11548	PGK1	-0.3096	-0.745967	-1.34297	-1.72782	-2.16357	-2.04809
PGK1	Glycolysis / Gluconeogenesis	PGK1 05B01g	1.308	0.299	-0.554	-0.0411	0.3262	1.6035	PGK1 05B01g	-0.637983	-0.433183	-1.08148	-1.8441	-1.14383	-1.29927	PGK1 05B01g	-0.637983	-1.07117	-2.15265	-3.99675	-5.14058	-6.43985
PGM1	Glycolysis / Gluconeogenesis	PGM1	NA	NA	NA	NA	NA	NA	PGM1	-0.25335	0.42405	-1.22114	0.3242	-1.12523	-0.59346	PGM1	-0.25335	0.1707	-1.05044	-0.72624	-1.85147	-2.44493
PGM1	Glycolysis / Gluconeogenesis	PGM1 10B06e	0.3387	0.4911	1.4443	1.4409	1.5482	1.3983	PGM1 10B06e	-0.07955	0.4611	-0.264013	0.366833	0.071	1.0796	PGM1 10B06e	-0.07955	0.38155	0.117538	0.484371	0.555371	1.63497
PKM2	Glycolysis / Gluconeogenesis	PKM2	0.2709	0.728	0.505	-0.3927	-0.752	-0.2907	PKM2	-0.235475	-0.32424	0.507163	-1.68793	-0.749	0.02622	PKM2	-0.235475	-0.559715	-0.0525525	-1.74049	-2.48949	-2.46327
PKM2	Glycolysis / Gluconeogenesis	PKM2 03A02f	1.8649	0.4426	-0.1584	-1.3743	-2.0518	-2.0728	PKM2 03A02f	-0.47505	-0.389425	-0.530687	-0.9254	-0.9042	-0.694257	PKM2 03A02f	-0.47505	-0.864475	-1.39516	-2.32056	-3.22476	-3.91902
BMP2	Hedgehog signaling pathway	BMP2	NA	NA	NA	NA	NA	NA	BMP2	-0.6918	-0.0165667	-0.615233		-0.713567	0.8532	BMP2	-0.6918	-0.708367	-1.3236	-1.3236	-2.03717	-1.18397
Bone morphogenetic protein 4	Hedgehog signaling pathway	Bone morphogenetic protein 4	-0.5472	-1.1032	-1.2308	-1.4372	-0.9483	-0.2493	Bone morphogenetic protein 4	-0.782	-0.90588	-0.10208	-0.7615	-0.9667	-0.2651	Bone morphogenetic protein 4	-0.782	-1.68788	-1.78996	-2.55146	-3.51816	-3.78326
HHip	Hedgehog signaling pathway	Hip	1.4971	1.4384	1.7059	1.32	1.2111	0.3008	Hip	-0.204029	-0.161963	-0.457575	0.048075	-0.487957	0.2557	Hip	-0.204029	-0.365991	-0.823566	-0.775491	-1.26345	-1.00775
PtCH2	Hedgehog signaling pathway	PtCH2	NA	NA	NA	NA	NA	NA	PtCH2	-1.5958	-1.0151	-0.47365		-1.40843	-0.9294	PtCH2	-1.5958	-2.6109	-3.08455	-3.08455	-4.49298	-5.42238
shh	Hedgehog signaling pathway	HH-Ci	NA	NA	NA	NA	NA	NA	HH-Ci	-0.3289	-1.666	-2.268	0.5543	-0.5149		HH-Ci	-0.3289	-1.9949	-4.2629	-3.7086	-4.2235	-4.2235
Miz1	Jak-STAT signaling pathway	Miz1	NA	NA	NA	NA	NA	NA	Miz1	-0.952875	-1.02643	-1.46045	-1.45222	-1.2446	-0.94765	Miz1	-0.952875	-1.97931	-3.43976	-4.89198	-6.13658	-7.08423
RY1	Jak-STAT signaling pathway	RY1 08B03c	NA	NA	NA	NA	NA	NA	RY1 08B03c					-1.20315		RY1 08B03c	0	0	0	0	-1.20315	-1.20315
STAT5B	Jak-STAT signaling pathway	STAT5B	-0.4117	-0.617	0.1859	-0.1628	-0.0476	1.1661	STAT5B	0.341975	0.13692	0.255529	-0.558029	-1.16507	0.08276	STAT5B	0.341975	0.478895	0.734424	0.176395	-0.988672	-0.905912
Akt2	MAPK signaling pathway	Akt-2	NA	NA	NA	NA	NA	NA	Akt-2	-0.8813	-1.48108	-1.1116	0.31685	-0.91472	-0.4448	Akt-2	-0.8813	-2.36238	-3.47398	-3.15713	-4.07184	-4.51664
DAXX	MAPK signaling pathway	DAXX 04A02c	-0.0129	0.984	0.7828	0.4198	-0.0953	-0.6868	DAXX 04A02c	-0.87675	-0.566137	-0.909663	-0.590538	-0.695863	-0.597537	DAXX 04A02c	-0.87675	-1.44289	-2.35255	-2.94309	-3.63895	-4.23649
FGF7	MAPK signaling pathway	FGF7	NA	NA	NA	NA	NA	NA	FGF7	-0.5966	-1.1928	-0.5149		-0.39875		FGF7	-0.5966	-1.7894	-2.3043	-2.3043	-2.70305	-2.70305
FGFR	MAPK signaling pathway	FGF-R	-0.5477	-0.6757	-0.4804	-1.0839	-0.6828	-0.7213	FGF-R	-0.5413	-0.667367	-1.16406	-0.406333	-0.779267	-0.42732	FGF-R	-0.5413	-1.20867	-2.37273	-2.77906	-3.55833	-3.98565
FGFR4	MAPK signaling pathway	FGF-R4	NA	NA	NA	NA	NA	NA	FGF-R4		0.6718	1.21973		-0.438	-0.11895	FGF-R4	0	0.6718	1.89153	1.89153	1.45353	1.33458
GADD45B	MAPK signaling pathway
JNK	MAPK signaling pathway	JNK1	-0.5554	-0.2904	-0.1468	-0.1697	0.1206	0.6372	JNK1	-1.05584	-0.96884	-1.1546	-0.918533	-0.9901	-0.55372	JNK1	-1.05584	-2.02468	-3.17928	-4.09781	-5.08791	-5.64163
JNK	MAPK signaling pathway	JNK-activator	-0.4412	-0.4966	-0.3476	-0.3291	-0.2723	0.0232	JNK-activator	-0.923633	-0.96855	-0.78494	-0.901025	-1.29926	-0.943	JNK-activator	-0.923633	-1.89218	-2.67712	-3.57815	-4.87741	-5.82041
MAPK	MAPK signaling pathway	MAPK	NA	NA	NA	NA	NA	NA	MAPK	-1.69405	-1.72662	-0.86105	-1.87195	-1.4446	-2.19785	MAPK	-1.69405	-3.42067	-4.28172	-6.15367	-7.59827	-9.79612
MEF2c	MAPK signaling pathway	MEF2b	NA	NA	NA	NA	NA	NA	MEF2b	0.4297		0.88655	-0.361267	-1.15925	-0.6278	MEF2b	0.4297	0.4297	1.31625	0.954983	-0.204267	-0.832067
MEF2c	MAPK signaling pathway	MEF2c	NA	NA	NA	NA	NA	NA	MEF2c	-1.4722						MEF2c	-1.4722	-1.4722	-1.4722	-1.4722	-1.4722	-1.4722
MEF2c	MAPK signaling pathway	MEF2x	NA	NA	NA	NA	NA	NA	MEF2x	-1.2539	-1.3621	-0.8535	-1.7172	-0.8514		MEF2x	-1.2539	-2.616	-3.4695	-5.1867	-6.0381	-6.0381
MLP	MAPK signaling pathway	MLP	0.2396	0.0519	1.1206	1.4108	1.8477	2.1665	MLP	-0.37298	-0.44995	-0.606117	-0.34242	-0.41185	-0.0952	MLP	-0.37298	-0.82293	-1.42905	-1.77147	-2.18332	-2.27852
MLP1	MAPK signaling pathway	MLP1	NA	NA	NA	NA	NA	NA	MLP1	-0.849033	-0.71332	-0.0735143		-0.77872	0.506733	MLP1	-0.849033	-1.56235	-1.63587	-1.63587	-2.41459	-1.90785
Mos	MAPK signaling pathway	Mos	NA	NA	NA	NA	NA	NA	Mos	-0.20025	-0.267433	-0.6205	-0.80325	-0.943167	-0.650133	Mos	-0.20025	-0.467683	-1.08818	-1.89143	-2.8346	-3.48473
Neurotrophin	MAPK signaling pathway	Neurotrophin	-0.3757	-0.1485	0.0465	0.2041	0.546	1.0477	Neurotrophin	-0.312925	0.212271	0.370413	-0.792014	0.0900333	0.250257	Neurotrophin	-0.312925	-0.100654	0.269759	-0.522255	-0.432222	-0.181965
nFAT	MAPK signaling pathway	nFAT	-0.3718	-0.2856	0.0476	0.3786	1.1373	1.562	nFAT	-0.546375	-0.2325	-0.476567	-0.706275	-1.35084	-0.463175	nFAT	-0.546375	-0.778875	-1.25544	-1.96172	-3.31256	-3.77573
NFkB	MAPK signaling pathway	NFkB	-0.6721	-0.8644	-0.7866	-1.1005	-0.8934	-1.0524	NFkB	-0.646183	-1.13938	-0.8509	-0.5344	-0.7543	-0.77326	NFkB	-0.646183	-1.78557	-2.63647	-3.17087	-3.92517	-4.69843
PDGFRA	MAPK signaling pathway	PDGFa-receptor	-0.5386	-0.8384	-0.8216	-1.4241	-1.2412	-0.9456	PDGFa-receptor	-0.680857	-0.528986	-0.0614625	-1.109	-0.45118	-0.110667	PDGFa-receptor	-0.680857	-1.20984	-1.27131	-2.38031	-2.83149	-2.94215
PDGFRA	MAPK signaling pathway	PDGF-R	-0.3025	-0.3866	-0.251	0.054	0.4025	0.7944	PDGF-R	-0.37646	-0.287183	-0.4192	-0.489025	-0.8303	-0.31105	PDGF-R	-0.37646	-0.663643	-1.08284	-1.57187	-2.40217	-2.71322
PK3	MAPK signaling pathway	PK3	-0.8589	-1.2275	-1.5539	-1.5625	-1.6102	-1.5805	PK3	-0.3441	-0.62505	-0.869925	-0.905071	-0.77896	-1.16416	PK3	-0.3441	-0.96915	-1.83907	-2.74415	-3.52311	-4.68727
PPM1B	MAPK signaling pathway	PPM1B	NA	NA	NA	NA	NA	NA	PPM1B							PPM1B	0	0	0	0	0	0
PPM1B	MAPK signaling pathway	PPM1B 10A03h	NA	NA	NA	NA	NA	NA	PPM1B 10A03h	-1.647	-0.1628	-0.4627		-0.328167	-0.712	PPM1B 10A03h	-1.647	-1.8098	-2.2725	-2.2725	-2.60067	-3.31267
RAC1	MAPK signaling pathway	RAC1 07B08e	NA	NA	NA	NA	NA	NA	RAC1 07B08e		0.9063					RAC1 07B08e	0	0.9063	0.9063	0.9063	0.9063	0.9063
RAC1	MAPK signaling pathway	RAC1a	0.0808	-0.1751	-0.3627	-0.3383	0.2966	-0.0186	RAC1a	-1.14955	-0.647667	-0.812871	-0.610975	-0.12304	-0.0298	RAC1a	-1.14955	-1.79722	-2.61009	-3.22106	-3.3441	-3.3739
RAC1	MAPK signaling pathway	RAC1effector	NA	NA	NA	NA	NA	NA	RAC1effector	-1.92017	-2.8051	-0.1165		-1.7597	-2.31593	RAC1effector	-1.92017	-4.72527	-4.84177	-4.84177	-6.60147	-8.9174
RAC2	MAPK signaling pathway	RAC2	-0.5404	-0.7225	-0.718	-0.5621	-0.3811	0.1228	RAC2	-0.918075	-0.470083	-0.4583	-0.817225	-0.93762	-0.748575	RAC2	-0.918075	-1.38816	-1.84646	-2.66368	-3.6013	-4.34988
RAF1	MAPK signaling pathway	RAF1	NA	NA	NA	NA	NA	NA	RAF1	-0.742067	-0.6406	-0.523729		-0.30215	-0.08405	RAF1	-0.742067	-1.38267	-1.9064	-1.9064	-2.20855	-2.2926
RAF1	MAPK signaling pathway	RAF1 05B12d	NA	NA	NA	NA	NA	NA	RAF1 05B12d					-0.07915		RAF1 05B12d	0	0	0	0	-0.07915	-0.07915
RAF1	MAPK signaling pathway	Raf1-interactie	NA	NA	NA	NA	NA	NA	Raf1-interactie							Raf1-interactie	0	0	0	0	0	0
RAP1	MAPK signaling pathway	RAP1 05B11cT3	-0.6058	-0.8788	-1.1693	-1.2315	-1.2512	-0.8185	RAP1 05B11cT3	0.403238	-0.030575	-0.0379375	-0.338238	-0.386183	-0.0528333	RAP1 05B11cT3	0.403238	0.372663	0.334725	-0.0035125	-0.389696	-0.442529
RAP1A	MAPK signaling pathway	RAP1A	0.12	0.2222	0.4641	0.5145	0.4744	0.7544	RAP1A	-1.1475	-1.04425	-0.627433	-0.924125	-0.67188	-0.93675	RAP1A	-1.1475	-2.19175	-2.81918	-3.74331	-4.41519	-5.35194
SLN	MAPK signaling pathway	SLN	0.1667	0.5905	1.2623	1.1005	1.4828	2.0262	SLN	0.014	0.80138	1.28348	0.43402	1.16218	0.846333	SLN	0.014	0.81538	2.09886	2.53288	3.69506	4.54139
SLN	MAPK signaling pathway	SLN 06B07h	-9.7352	-5.215	-2.6629	-1.6614	-0.7445	NA	SLN 06B07h		4.4752	-0.626225	-0.365925	-0.34495	-0.396287	SLN 06B07h	0	4.4752	3.84897	3.48305	3.1381	2.74181
SRF	MAPK signaling pathway	SRF	NA	NA	NA	NA	NA	NA	SRF	-0.97195	-1.5552	0.20565	-0.51712	-1.908	-1.4584	SRF	-0.97195	-2.52715	-2.3215	-2.83862	-4.74662	-6.20502
STMN1	MAPK signaling pathway	STMN1 10B06f	2.0527	1.2445	1.3375	0.441	0.1734	0.1571	STMN1 10B06f	0.4106	-0.582375	-0.4007	0.2186	-0.0239625	0.35038	STMN1 10B06f	0.4106	-0.171775	-0.572475	-0.353875	-0.377838	-0.0274575
TGFb2	MAPK signaling pathway	TGF-beta2	-0.0495	0.6105	0.9175	0.5421	0.894	1.6352	TGF-beta2	-0.3112	0.127125	-0.0511	-0.722617	-0.1599	-0.0841	TGF-beta2	-0.3112	-0.184075	-0.235175	-0.957792	-1.11769	-1.20179
TGFb2	MAPK signaling pathway	TGFIII-Receptor	NA	NA	NA	NA	NA	NA	TGFIII-Receptor	-1.94523	-1.38638	-0.20445	-1.89243	-1.37077	-1.3222	TGFIII-Receptor	-1.94523	-3.33161	-3.53606	-5.4285	-6.79926	-8.12146
	MAPK signaling pathway	MEK3	NA	NA	NA	NA	NA	NA	MEK3	-1.01785	-0.9801		-0.5526	-1.2519	-1.0201	MEK3	-1.01785	-1.99795	-1.99795	-2.55055	-3.80245	-4.82255
	MAPK signaling pathway	MEK5	-0.7217	-0.9335	-1.0049	-0.8886	-0.5441	-0.3332	MEK5	-0.780075	-0.977375	-1.40138	-0.843525	-1.38584	-1.33393	MEK5	-0.780075	-1.75745	-3.15883	-4.00235	-5.38819	-6.72211
	MAPK signaling pathway	MLP2	-0.405	-1.0035	-1.1092	-1.1278	-1.1587	0.2307	MLP2	-0.9829	-0.24522	0.71042	-0.595275	-0.27348	0.37744	MLP2	-0.9829	-1.22812	-0.5177	-1.11298	-1.38645	-1.00901
CBF1	Notch signaling pathway	CBF1	NA	NA	NA	NA	NA	NA	CBF1	-1.29072	-0.85985	-0.9395	-1.22615	-1.08508	-1.34047	CBF1	-1.29072	-2.15057	-3.09008	-4.31623	-5.4013	-6.74177
CBF2	Notch signaling pathway	CBFA1	0.5466	0.6678	1.1714	1.6061	1.5186	1.2956	CBFA1	-0.1664	0.394114	-1.10118	0.0993	-0.76515	-0.17515	CBFA1	-0.1664	0.227714	-0.873461	-0.774161	-1.53931	-1.71446
Deltex	Notch signaling pathway	Deltex	-0.308	-0.1064	0.4157	0.0735	0.6278	0.6541	Deltex	-0.447983	-0.32886	-0.5271	-0.514729	-0.589686	-0.39856	Deltex	-0.447983	-0.776843	-1.30394	-1.81867	-2.40836	-2.80692
Jagged 1	Notch signaling pathway	Jagged 1	NA	NA	NA	NA	NA	NA	Jagged 1			-0.31305		-0.87285		Jagged 1	0	0	-0.31305	-0.31305	-1.1859	-1.1859
p300	Notch signaling pathway	p300(spier)	0.2477	-0.1648	-0.2694	-0.8926	-0.8057	-1.3498	p300(spier)	-0.864283	-0.412429	-0.677443	-0.229525	-0.4537	-1.05515	p300(spier)	-0.864283	-1.27671	-1.95415	-2.18368	-2.63738	-3.69253
PCAF	Notch signaling pathway	PCAF	-0.3535	-0.5421	-0.2787	-0.0546	0.2577	0.5114	PCAF	-0.6258	-0.610533	-0.455	-0.754625	-0.95192	-0.39595	PCAF	-0.6258	-1.23633	-1.69133	-2.44596	-3.39788	-3.79383
ski	Notch signaling pathway	ski	NA	NA	NA	NA	NA	NA	ski	-0.96315	-0.475625	-1.47637	-0.4142	-1.0042	-0.339033	ski	-0.96315	-1.43877	-2.91514	-3.32934	-4.33354	-4.67258
ATP1A2	Oxidative phosphorylation	ATP1A2	NA	NA	NA	NA	NA	NA	ATP1A2	-0.405325	-1.6916		-0.793875	-0.4365	-0.663833	ATP1A2	-0.405325	-2.09693	-2.09693	-2.8908	-3.3273	-3.99113
ATP1A2 AZ2E06	Oxidative phosphorylation	ATP1A2 AZ2E06	0.3394	0.4447	-0.9731	-0.9761	-0.8475	-1.2871	ATP1A2 AZ2E06	0.269138	0.14655	-0.107225	-0.0133875	0.267725	0.149363	ATP1A2 AZ2E06	0.269138	0.415687	0.308462	0.295075	0.5628	0.712163
ATP5A1	Oxidative phosphorylation	ATP5A1	NA	NA	NA	NA	NA	NA	ATP5A1			-0.0948	-0.1997			ATP5A1	0	0	-0.0948	-0.2945	-0.2945	-0.2945
ATP5A1	Oxidative phosphorylation	ATP5A1 01A08d	0.9648	0.0709	-0.2491	-1.186	-1.7785	-1.827	ATP5A1 01A08d	-0.04644	-0.47045	-0.726975	-0.4138	-0.852888	-0.674933	ATP5A1 01A08d	-0.04644	-0.51689	-1.24386	-1.65766	-2.51055	-3.18549
ATP5B	Oxidative phosphorylation	ATP5B 04B12c	1.2412	0.0502	-0.3028	-1.0579	-1.1358	-0.2926	ATP5B 04B12c	-0.419825	-0.282612	-0.2442	-0.2426	-0.311325	-0.2724	ATP5B 04B12c	-0.419825	-0.702437	-0.946637	-1.18924	-1.50056	-1.77296
ATP5G2	Oxidative phosphorylation	ATP5G2	NA	NA	NA	NA	NA	NA	ATP5G2	0.11245	0.4822	0.62375	0.708375	1.08095	0.221375	ATP5G2	0.11245	0.59465	1.2184	1.92678	3.00773	3.2291
ATP5G2	Oxidative phosphorylation	ATP5G2 02B09b	-0.6537	-0.9898	-1.308	-1.8792	-2.2674	-2.1286	ATP5G2 02B09b	-0.0707875	-0.34715	-0.676775	0.0722375	-0.271663	-0.0691	ATP5G2 02B09b	-0.0707875	-0.417938	-1.09471	-1.02248	-1.29414	-1.36324
ATP5H	Oxidative phosphorylation	ATP5H	0.5859	-0.3381	-0.3953	0.2609	0.2798	0.1403	ATP5H	-1.02212	-1.07442	-0.648643	-0.7812	-0.7092	-0.475283	ATP5H	-1.02212	-2.09653	-2.74518	-3.52638	-4.23558	-4.71086
ATP5J	Oxidative phosphorylation	ATP5JG 04B09DT3-T7	0.8248	0.1848	0.1905	0.1321	-0.1636	-0.0957	ATP5JG 04B09DT3-T7	-0.305814	-0.575533	-0.2632	-0.4637	-0.943725	-0.45154	ATP5JG 04B09DT3-T7	-0.305814	-0.881348	-1.14455	-1.60825	-2.55197	-3.00351
ATP5J	Oxidative phosphorylation	ATP5JG 04B09DT3-T7	0.8248	0.1848	0.1905	0.1321	-0.1636	-0.0957	ATP5JG 04B09DT3-T7	-0.305814	-0.575533	-0.2632	-0.4637	-0.943725	-0.45154	ATP5JG 04B09DT3-T7	-0.305814	-0.881348	-1.14455	-1.60825	-2.55197	-3.00351
ATP5O	Oxidative phosphorylation	ATP5O 09A09d	NA	NA	NA	NA	NA	NA	ATP5O 09A09d	-0.754875	-0.3872	-1.26303	-0.780575	-1.64345	-1.7373	ATP5O 09A09d	-0.754875	-1.14207	-2.40511	-3.18568	-4.82913	-6.56643
Cox4	Oxidative phosphorylation	Cox4	-0.1514	-1.1655	-1.1061	-2.0195	-1.9215	-1.6645	Cox4	-0.386329	0.11076	-0.286288	0.445333	-0.1348	0.6886	Cox4	-0.386329	-0.275569	-0.561856	-0.116523	-0.251323	0.437277
Cox4	Oxidative phosphorylation	COX4 07B04d	0.1889	-0.365	0.0357	-0.3556	-0.3757	0.0214	COX4 07B04d	-0.836275	-0.70565	-0.693167	-0.517825	-0.70435	-0.3254	COX4 07B04d	-0.836275	-1.54192	-2.23509	-2.75292	-3.45727	-3.78267
Cox5A	Oxidative phosphorylation	Cox5A	0.2495	-0.8676	-0.9652	-1.3039	-1.1462	-0.8894	Cox5A	-0.20435	-0.0147	-0.469383	-0.623233	-0.58286	-0.279575	Cox5A	-0.20435	-0.21905	-0.688433	-1.31167	-1.89453	-2.1741
COX5B	Oxidative phosphorylation	COX5B 05B02c	NA	NA	NA	NA	NA	NA	COX5B 05B02c	0.22965	-0.79626	-0.28965	-2.1899	-0.8185	-1.4547	COX5B 05B02c	0.22965	-0.56661	-0.85626	-3.04616	-3.86466	-5.31936
COX6B	Oxidative phosphorylation	COX6B 10B07g	-0.8205	-1.577	-1.2065	-1.1443	-0.6553	-0.3644	COX6B 10B07g	0.54906	0.0353833	0.0934	-0.0478	-0.142325	0.501275	COX6B 10B07g	0.54906	0.584443	0.677843	0.630043	0.487718	0.988993
Cox7A	Oxidative phosphorylation	Cox7A	NA	NA	NA	NA	NA	NA	Cox7A	-0.642767	-0.51455	-1.04335		-1.03603	-1.18037	Cox7A	-0.642767	-1.15732	-2.20067	-2.20067	-3.2367	-4.41707
CR6	Oxidative phosphorylation	CR6	NA	NA	NA	NA	NA	NA	CR6	-1.2472	-0.573917	-1.23095	-0.0068	-0.41335	-0.8296	CR6	-1.2472	-1.82112	-3.05207	-3.05887	-3.47222	-4.30182
CYC	Oxidative phosphorylation	CYC	-0.0327	-0.8131	-0.8697	-0.3713	0.415	0.7608	CYC	-0.2596	-0.430783	-0.39302	-0.91915	-0.36992	-0.420767	CYC	-0.2596	-0.690383	-1.0834	-2.00255	-2.37247	-2.79324
HSPC051	Oxidative phosphorylation	HSPC051	NA	NA	NA	NA	NA	NA	HSPC051	-0.4491	0.375133	0.8776	0.06255	-0.0820667	-0.172967	HSPC051	-0.4491	-0.0739667	0.803633	0.866183	0.784117	0.61115
HSPC051	Oxidative phosphorylation	HSPC051 02B10d	NA	NA	NA	NA	NA	NA	HSPC051 02B10d	-0.238433	-0.460833	-0.7942	-0.354033	-0.4938	-0.4909	HSPC051 02B10d	-0.238433	-0.699267	-1.49347	-1.8475	-2.3413	-2.8322
LOC56901	Oxidative phosphorylation	LOC56901	NA	NA	NA	NA	NA	NA	LOC56901			-0.457	-1.3999		-0.2542	LOC56901	0	0	-0.457	-1.8569	-1.8569	-2.1111
NDUFA1	Oxidative phosphorylation	NDUFA1 07B06d	NA	NA	NA	NA	NA	NA	NDUFA1 07B06d	-0.5278	-0.169567	-0.3516	-0.45225	-0.7383	-0.250367	NDUFA1 07B06d	-0.5278	-0.697367	-1.04897	-1.50122	-2.23952	-2.48988
NDUFA4	Oxidative phosphorylation	NDUFA4 07A10cT3	-0.1083	-0.301	1.7136	2.1038	2.1523	2.4697	NDUFA4 07A10cT3	-0.347667	-1.6325	-1.52168	-0.94055	-1.12357	-0.98305	NDUFA4 07A10cT3	-0.347667	-1.98017	-3.50185	-4.4424	-5.56597	-6.54902
NDUFA6	Oxidative phosphorylation	NDUFA6 11A08c	1.0527	1.0078	1.343	1.2742	0.9997	0.6539	NDUFA6 11A08c	-0.554163	-0.3387	-0.345687	-0.250625	-0.664538	-0.358262	NDUFA6 11A08c	-0.554163	-0.892863	-1.23855	-1.48917	-2.15371	-2.51198
NDUFB5	Oxidative phosphorylation	NDUFB5 08B03b	NA	NA	NA	NA	NA	NA	NDUFB5 08B03b							NDUFB5 08B03b	0	0	0	0	0	0
NDUFS1	Oxidative phosphorylation	NDUFS1 04A11a	NA	NA	NA	NA	NA	NA	NDUFS1 04A11a	-0.47474	-0.41875	-0.00445	-0.7656	-0.821633	-0.757233	NDUFS1 04A11a	-0.47474	-0.89349	-0.89794	-1.66354	-2.48517	-3.24241
NDUFV2	Oxidative phosphorylation	NDUFV2 11A05b	NA	NA	NA	NA	NA	NA	NDUFV2 11A05b			-0.3932		-0.32885	-0.5382	NDUFV2 11A05b	0	0	-0.3932	-0.3932	-0.72205	-1.26025
QP-c	Oxidative phosphorylation	QP-c	0.1632	-0.7853	0.029	-0.0869	0.0063	0.4037	QP-c	-0.5016	-0.736417	-1.02755	-0.6294	-0.75075	-0.2772	QP-c	-0.5016	-1.23802	-2.26557	-2.89497	-3.64572	-3.92292
QP-c	Oxidative phosphorylation	QP-c1	-0.0831	-0.8627	-0.3597	-0.3296	0.2561	0.2901	QP-c1	-0.714383	-0.991917	-0.6348	-1.1723	-0.8309	-0.354883	QP-c1	-0.714383	-1.7063	-2.3411	-3.5134	-4.3443	-4.69918
UQcrc1	Oxidative phosphorylation	UQcrc1	NA	NA	NA	NA	NA	NA	UQcrc1		-0.1051	0.5321		-0.82535		UQcrc1	0	-0.1051	0.427	0.427	-0.39835	-0.39835
UQcrc2	Oxidative phosphorylation	UQcrc2	NA	NA	NA	NA	NA	NA	UQcrc2					-1.11805	0.1811	UQcrc2	0	0	0	0	-1.11805	-0.93695
UQCRFS1	Oxidative phosphorylation	UQCRFS1 06A10e	-0.2547	-0.6669	-0.5554	-0.1439	-0.3759	-0.3087	UQCRFS1 06A10e	0.996175	0.877313	1.04925	0.686183	0.980367	-0.0912833	UQCRFS1 06A10e	0.996175	1.87349	2.92274	3.60892	4.58929	4.498
MOX2	Porphyrin and chlorophyll metabolism	MOX2	-0.2432	0.1309	0.2606	0.321	0.4967	0.7013	MOX2	-0.0223625	-0.0395375	-0.7664	-0.0109875	-0.521513	-0.1018	MOX2	-0.0223625	-0.0619	-0.8283	-0.839287	-1.3608	-1.4626
VDR	Porphyrin and chlorophyll metabolism	VDR 10B10h	0.5029	0.618	-0.7759	-0.6932	-0.6516	-1.0383	VDR 10B10h	-0.35675	-0.3218	-0.3814	-0.454963	-0.383713	-0.132025	VDR 10B10h	-0.35675	-0.67855	-1.05995	-1.51491	-1.89863	-2.03065
ProteasomeC9	Proteasome	ProteasomeC9	-0.2925	-0.2788	-0.3333	-0.3951	0.0885	0.5601	ProteasomeC9	-0.182938	-0.4588	-0.498663	-0.792886	-0.97004	-0.214183	ProteasomeC9	-0.182938	-0.641737	-1.1404	-1.93329	-2.90333	-3.11751
ProteasomeHSN3	Proteasome	ProteasomeHSN3	NA	NA	NA	NA	NA	NA	ProteasomeHSN3		-1.62505	-0.1094		-2.11245		ProteasomeHSN3	0	-1.62505	-1.73445	-1.73445	-3.8469	-3.8469
Proteasome-p42	Proteasome	Proteasome-p42	NA	NA	NA	NA	NA	NA	Proteasome-p42	-0.60805	-1.01333	-0.744056	-1.01388	-0.890929	-0.392717	Proteasome-p42	-0.60805	-1.62138	-2.36543	-3.37931	-4.27024	-4.66296
PSMA4	Proteasome	PSMA4	0.7193	0.4411	0.3055	0.2301	-0.1625	-0.0194	PSMA4	-0.340288	-0.202713	-0.207514	-0.208325	-0.202167	0.27665	PSMA4	-0.340288	-0.543	-0.750514	-0.958839	-1.16101	-0.884356
PSMA4	Proteasome	PSMA4 c2-3=AZPRC9	NA	NA	NA	NA	NA	NA	PSMA4 c2-3=AZPRC9	-1.5307	-0.6735	0.0457		-2.1589	-1.6587	PSMA4 c2-3=AZPRC9	-1.5307	-2.2042	-2.1585	-2.1585	-4.3174	-5.9761
Psma6	Proteasome	Psma6 08b05c	0.2754	-0.155	-0.3756	-0.4639	-0.7697	-0.3567	Psma6 08b05c	-0.56008	-0.86765	-0.153583	-0.76425	-1.16783	-0.793375	Psma6 08b05c	-0.56008	-1.42773	-1.58131	-2.34556	-3.51339	-4.30677
PSMB4	Proteasome	PSMB4	NA	NA	NA	NA	NA	NA	PSMB4	-0.7413	-0.75125	-1.5886	-0.681075	-1.3157	-1.2567	PSMB4	-0.7413	-1.49255	-3.08115	-3.76222	-5.07793	-6.33463
PSMB4	Proteasome	PSMB4 AZ2H10	0.149	-0.0013	-0.0358	-0.0476	0.2119	0.3678	PSMB4 AZ2H10	-0.9977	-0.291733	-0.72284	-0.749125	-0.813675	-0.57985	PSMB4 AZ2H10	-0.9977	-1.28943	-2.01227	-2.7614	-3.57507	-4.15492
PSMB5	Proteasome	PSMB5 04A12f	NA	NA	NA	NA	NA	NA	PSMB5 04A12f			0.4178				PSMB5 04A12f	0	0	0.4178	0.4178	0.4178	0.4178
Laminin Receptor	Ribosome	Laminin-Receptor	0.8148	0.9562	1.236	1.1467	0.9154	0.8211	Laminin-Receptor	-0.483037	-0.281313	-0.206675	0.142375	-0.411362	-0.189675	Laminin-Receptor	-0.483037	-0.76435	-0.971025	-0.82865	-1.24001	-1.42969
LAMR1	Ribosome	LAMR1 08B11a	0.6725	1.0337	1.1543	0.8672	0.4692	-0.3368	LAMR1 08B11a	-0.264843	-0.449012	-0.473075	-0.18475	-0.500487	-0.508475	LAMR1 08B11a	-0.264843	-0.713855	-1.18693	-1.37168	-1.87217	-2.38064
MCL1	Ribosome	MCL1 03A12f	0.0552	-0.0136	-0.0472	-0.3949	-0.4087	0.2985	MCL1 03A12f	-0.616317	-0.78735	-0.520983	-1.05552	-1.54775	-0.9426	MCL1 03A12f	-0.616317	-1.40367	-1.92465	-2.98017	-4.52792	-5.47052
MYH1	Ribosome	MYH1	-4.0598	-1.2469	-0.074	-1.8436	-1.6595	NA	MYH1		2.7507	0.32535	-0.106214	0.528887	0.554875	MYH1	0	2.7507	3.07605	2.96984	3.49872	4.0536
MYH1	Ribosome	MYH1 B2-9=AZMY9	-0.6559	0.4178	1.1724	0.0479	0.2024	1.7014	MYH1 B2-9=AZMY9	-0.05556	0.02145	0.029225	0.0328714	-0.5053	0.414129	MYH1 B2-9=AZMY9	-0.05556	-0.03411	-0.004885	0.0279864	-0.477314	-0.063185
MYH4	Ribosome	MYH4 4A= AZMY4	NA	NA	NA	NA	NA	NA	MYH4 4A= AZMY4	-0.3212			0.1144		0.4052	MYH4 4A= AZMY4	-0.3212	-0.3212	-0.3212	-0.2068	-0.2068	0.1984
MYH7	Ribosome	MYH7 7c=AZMY7	-0.7968	0.2599	1.2788	-0.7728	-0.7888	0.338	MYH7 7c=AZMY7	-0.9717	-0.30318	-0.471112	1.64677	-0.099325	0.96505	MYH7 7c=AZMY7	-0.9717	-1.27488	-1.74599	-0.0992175	-0.198542	0.766508
PK3	Ribosome	PK3	-0.8589	-1.2275	-1.5539	-1.5625	-1.6102	-1.5805	PK3	-0.3441	-0.62505	-0.869925	-0.905071	-0.77896	-1.16416	PK3	-0.3441	-0.96915	-1.83907	-2.74415	-3.52311	-4.68727
RPL10A	Ribosome	RPL10A	0.9281	0.907	1.2008	1.5643	1.5993	1.2411	RPL10A	-0.054525	-0.04195	0.188812	0.0215	-0.234863	0.1086	RPL10A	-0.054525	-0.096475	0.0923375	0.113838	-0.121025	-0.012425
RPL10A	Ribosome	RPL10A 06B04f	1.108	1.344	1.5012	2.1361	2.1775	1.7463	RPL10A 06B04f	-0.567887	-0.606888	-0.251975	-0.418988	-0.544275	-0.319238	RPL10A 06B04f	-0.567887	-1.17477	-1.42675	-1.84574	-2.39001	-2.70925
RPL14	Ribosome	RPL14	NA	NA	NA	NA	NA	NA	RPL14							RPL14	0	0	0	0	0	0
RPL14	Ribosome	RPL14 AZ2E07	1.1676	1.0997	1.3853	1.7452	1.5067	0.5433	RPL14 AZ2E07	-0.495857	-0.283887	-0.534083	0.1159	-0.4381	-0.47875	RPL14 AZ2E07	-0.495857	-0.779745	-1.31383	-1.19793	-1.63603	-2.11478
RPL30	Ribosome	RPL30 08A02f	1.4957	2.1315	2.5782	1.8056	1.5975	1.6758	RPL30 08A02f	-0.823563	-0.559663	-0.313188	-0.323437	-0.461887	-0.148025	RPL30 08A02f	-0.823563	-1.38323	-1.69641	-2.01985	-2.48174	-2.62976
RPL32	Ribosome	RPL32	0.6844	0.665	1.3244	1.1495	0.6412	0.4955	RPL32	-0.4874	-0.259887	0.0890625	-0.395	-0.668763	-0.324337	RPL32	-0.4874	-0.747287	-0.658225	-1.05322	-1.72199	-2.04632
RPL32	Ribosome	RPL32 07A06b	1.036	1.4082	1.5535	1.6606	1.339	0.9116	RPL32 07A06b	-0.388675	-0.549875	-0.1991	-0.457462	-0.601787	-0.504038	RPL32 07A06b	-0.388675	-0.93855	-1.13765	-1.59511	-2.1969	-2.70094
RPL35	Ribosome	RPL35 08A05f	0.4571	0.7133	1.1725	1.3794	1.4053	0.7451	RPL35 08A05f	-0.698862	-0.597037	-0.302325	-0.391587	-0.464475	-0.4914	RPL35 08A05f	-0.698862	-1.2959	-1.59823	-1.98981	-2.45429	-2.94569
RPL4	Ribosome	RPL4	1.078	1.076	1.3437	1.0832	0.6058	0.2731	RPL4	0.173463	0.044775	0.134525	0.128587	0.05065	0.0694625	RPL4	0.173463	0.218238	0.352763	0.48135	0.532	0.601463
RPL4	Ribosome	RPL4 06B01c	1.9778	2.177	2.2426	1.9724	1.435	0.5583	RPL4 06B01c	-0.44545	0.062675	0.487575	-0.38245	-0.646125	-0.563975	RPL4 06B01c	-0.44545	-0.382775	0.1048	-0.27765	-0.923775	-1.48775
RPL5	Ribosome	RPL5	NA	NA	NA	NA	NA	NA	RPL5	-1.02375	-0.6839	-1.1762	-0.0919	-0.5493	-0.689775	RPL5	-1.02375	-1.70765	-2.88385	-2.97575	-3.52505	-4.21482
RPL5	Ribosome	RPL5 01A08c	1.8448	1.9418	1.8888	1.8997	1.7423	0.3467	RPL5 01A08c	-0.760586	-0.36595	-0.458487	-0.17935	-0.496387	-0.13835	RPL5 01A08c	-0.760586	-1.12654	-1.58502	-1.76437	-2.26076	-2.39911
RPLP1	Ribosome	RPLP1 04A08d	0.4854	0.7057	0.969	0.4875	0.2341	0.0057	RPLP1 04A08d	-0.887138	-0.354875	-0.494837	-0.447625	-0.336087	-0.507513	RPLP1 04A08d	-0.887138	-1.24201	-1.73685	-2.18447	-2.52056	-3.02808
RPS26	Ribosome	RPS26 09A03H	1.4085	1.3212	1.6908	1.8418	1.561	0.945	RPS26 09A03H	-0.743443	-0.615237	-0.915838	-0.28235	-0.730225	-0.3993	RPS26 09A03H	-0.743443	-1.35868	-2.27452	-2.55687	-3.28709	-3.68639
RPS28	Ribosome	RPS28	NA	NA	NA	NA	NA	NA	RPS28	-0.85625	-0.9203	-0.9015	-0.95085	-1.47595	-1.23387	RPS28	-0.85625	-1.77655	-2.67805	-3.6289	-5.10485	-6.33872
RPS28	Ribosome	RPS28 AZ2E10	0.491	0.5801	0.8452	0.7379	0.2185	-0.2157	RPS28 AZ2E10	-0.671214	-0.615967	-0.872886	-0.0752625	-0.955014	-0.314171	RPS28 AZ2E10	-0.671214	-1.28718	-2.16007	-2.23533	-3.19034	-3.50451
RPS3	Ribosome	RPS3	1.0505	0.6884	0.9633	0.6078	0.3854	0.3881	RPS3	-0.589029	-0.0322375	0.184175	0.142662	-0.0657375	-0.118471	RPS3	-0.589029	-0.621266	-0.437091	-0.294429	-0.360166	-0.478638
RPS3	Ribosome	RPS3 02B01c	0.1789	0.0135	0.153	-0.4689	-0.5307	-0.7475	RPS3 02B01c	-0.639175	-0.431483	-0.219525	-0.37812	-0.905883	-0.0419	RPS3 02B01c	-0.639175	-1.07066	-1.29018	-1.6683	-2.57419	-2.61609
UBA52	Ribosome	UBA52	0.2412	0.1913	0.6033	0.5419	0.5459	1.0914	UBA52	0.0686	-0.08105	-0.310025	-0.070825	0.0090375	-0.218763	UBA52	0.0686	-0.01245	-0.322475	-0.3933	-0.384263	-0.603025
UBA52	Ribosome	UBA52 06B12e	0.8873	1.1635	1.4079	0.8142	0.5868	0.6045	UBA52 06B12e	-0.653625	-0.651325	-0.1693	-0.362262	-0.497837	-0.52125	UBA52 06B12e	-0.653625	-1.30495	-1.47425	-1.83651	-2.33435	-2.8556
DPP	TGF-beta signaling pathway	DPP	-0.1792	-1.0706	-0.7418	-0.6493	-0.0877	-0.0707	DPP	-0.375629	-0.573883	-0.23478	-0.0115	-0.51614	-0.322783	DPP	-0.375629	-0.949512	-1.18429	-1.19579	-1.71193	-2.03472
ID2	TGF-beta signaling pathway	ID-2B	0.5402	-0.2549	-0.3787	-0.9491	-0.9553	-0.6308	ID-2B	-0.360557	-0.154962	0.0051	-0.943867	-0.290171	0.83264	ID-2B	-0.360557	-0.51552	-0.51042	-1.45429	-1.74446	-0.911818
ID3	TGF-beta signaling pathway	ID3	NA	NA	NA	NA	NA	NA	ID3		-0.94465	-0.287233		-0.62325		ID3	0	-0.94465	-1.23188	-1.23188	-1.85513	-1.85513
ID4	TGF-beta signaling pathway	ID-4	-0.3671	-0.4103	-0.2778	-0.6644	0.0031	0.5297	ID-4	-0.72016	-1.02458	-0.449875	-0.896533	-0.77344	-0.39345	ID-4	-0.72016	-1.74474	-2.19462	-3.09115	-3.86459	-4.25804
PitX	TGF-beta signaling pathway	PitX	-0.4096	-0.5078	-0.2171	-0.1293	0.4946	0.617	PitX	-0.611925	-0.6256	-1.07054	-0.369675	-0.81482	-0.28402	PitX	-0.611925	-1.23752	-2.30807	-2.67774	-3.49256	-3.77658
Catenin beta	Wnt signaling pathway	beta-Catenin	NA	NA	NA	NA	NA	NA	beta-Catenin	-0.424412	-0.430522	-0.31545	-0.883914	-1.09302	-1.15493	beta-Catenin	-0.424412	-0.854935	-1.17038	-2.0543	-3.14732	-4.30225
CSNK2B	Wnt signaling pathway	CSNK2B 04A11g	NA	NA	NA	NA	NA	NA	CSNK2B 04A11g			-0.0158			-1.1207	CSNK2B 04A11g	0	0	-0.0158	-0.0158	-0.0158	-1.1365
CTBP2	Wnt signaling pathway	CTBP2	NA	NA	NA	NA	NA	NA	CTBP2			-0.92204		-0.6412		CTBP2	0	0	-0.92204	-0.92204	-1.56324	-1.56324
CTBP2	Wnt signaling pathway	CTBP2 02A10g	1.0598	-0.2181	-1.0742	-2.0027	-3.1672	-4.3419	CTBP2 02A10g	0.157843	-0.406514	-0.518514	0.3877	-0.12855	0.377667	CTBP2 02A10g	0.157843	-0.248671	-0.767186	-0.379486	-0.508036	-0.130369
Matrilysin	Wnt signaling pathway	Matrilysin	NA	NA	NA	NA	NA	NA	Matrilysin		-1.1513	1.11565		-0.7263		Matrilysin	0	-1.1513	-0.03565	-0.03565	-0.76195	-0.76195
TCF3	Wnt signaling pathway	TCF1	-0.12	-0.3086	-0.0565	-0.0899	0.3331	0.5888	TCF1	-0.6772	-0.308667	-0.367433	-0.301475	-0.76092	-0.519575	TCF1	-0.6772	-0.985867	-1.3533	-1.65477	-2.41569	-2.93527
TCF3	Wnt signaling pathway	TCF3	-0.0847	0.0227	0.0724	-0.2454	-0.4659	-0.1298	TCF3	-0.651825	-0.8491	-0.50195	-0.497525	-1.09584	-0.789025	TCF3	-0.651825	-1.50093	-2.00287	-2.5004	-3.59624	-4.38526
TCF3	Wnt signaling pathway	TCF4	NA	NA	NA	NA	NA	NA	TCF4	-1.1607	-0.84942	-0.383	-0.579833	-0.83246	-1.0104	TCF4	-1.1607	-2.01012	-2.39312	-2.97295	-3.80541	-4.81581
WNT1	Wnt signaling pathway	WNT1	-0.0776	-0.5059	-0.8591	-1.0336	-0.7863	-0.5561	WNT1	-0.3559	-0.49045	-0.227825	-0.0591667	-0.37765	-0.03685	WNT1	-0.3559	-0.84635	-1.07418	-1.13334	-1.51099	-1.54784
WNT3	Wnt signaling pathway	WNT3	NA	NA	NA	NA	NA	NA	WNT3	-0.0569	-0.3002			-0.54734	0.119075	WNT3	-0.0569	-0.3571	-0.3571	-0.3571	-0.90444	-0.785365
WNT8	Wnt signaling pathway	WNT8	NA	NA	NA	NA	NA	NA	WNT8	-0.52235	-0.10422	0.0708333	0.2088	-0.2238	0.0357333	WNT8	-0.52235	-0.62657	-0.555737	-0.346937	-0.570737	-0.535003

## Sheet: Data (M-values microarrays)
name	M_X21	M_X35	M_X49	M_X63	M_X77	M_X91	seltot1421_GeneName	seltot1421_Mcorr	seltot2135_Mcorr	seltot3549_Mcorr	seltot4963_Mcorr	seltot6377_Mcorr	seltot7791_Mcorr	seltot1421_GeneName	Gesommeerde M-waarden						Pathway1	Pathway2	Pathway3	Biol data 1	Biol data 2	GeneName
							Gene name	d21	d35	d49	d63	d77	d91	Gene name	d21	d35	d49	d63	d77	d91
01A03c	-0.0486	1.1257	0.9422	1.1649	1.3339	1.433	01A03c	-0.55315	-0.3963	-0.446817	-0.64545	-0.392214	-0.44945	01A03c	-0.55315	-0.94945	-1.39627	-2.04172	-2.43393	-2.88338						01A03c
01A12c	NA	NA	NA	NA	NA	NA	01A12c	-0.390775	-0.3221	-0.410267	-0.58825	-1.2069	-0.5386	01A12c	-0.390775	-0.712875	-1.12314	-1.71139	-2.91829	-3.45689						01A12c		EC 1	-0.829587	-0.121636	0.0837046	-0.691446	0.317188	-0.0448082		EC 1	-0.829587	-0.951223	-0.867518	-1.55896	-1.24178	-1.28658
02A02b	-0.5115	-1.2119	-1.3041	-1.9137	-2.355	-2.2663	02A02b	-0.210283	-0.517667	-0.22795	-0.78665	-0.3232	-0.88435	02A02b	-0.210283	-0.72795	-0.9559	-1.74255	-2.06575	-2.9501						02A02b		EC 10	0.371021	-0.0715594	-0.341044	0.155997	0.102606	0.128334		EC 10	0.371021	0.299462	-0.0415817	0.114415	0.217021	0.345355
02B01e	NA	NA	NA	NA	NA	NA	02B01e							02B01e	0	0	0	0	0	0						02B01e		EC 11	-0.14996	-0.110069	0.137126	-0.15128	-0.0664492	0.0108398		EC 11	-0.14996	-0.260029	-0.122903	-0.274183	-0.340632	-0.329792
02B01g	NA	NA	NA	NA	NA	NA	02B01g		-0.53995	0.2127		-0.579867		02B01g	0	-0.53995	-0.32725	-0.32725	-0.907117	-0.907117						02B01g		EC 12	0.216161	-0.234731	-0.119033	-0.0648825	-0.0204086	-0.0179328		EC 12	0.216161	-0.0185703	-0.137603	-0.202486	-0.222894	-0.240827
02B03a	-0.2074	-0.1378	0.2339	1.1522	1.9792	1.7183	02B03a	0.195487	0.308425	-0.260637	-0.068675	-0.265662	0.0629875	02B03a	0.195487	0.503912	0.243275	0.1746	-0.0910625	-0.028075						02B03a		EC 13	-0.791352	-0.900456	-0.383078	-0.61667	-0.415885	-0.43727		EC 13	-0.791352	-1.69181	-2.07489	-2.69156	-3.10744	-3.54471
02B03e	NA	NA	NA	NA	NA	NA	02B03e	-0.82045	-1.00195	-1.57855	-1.00877	-1.4949	-1.95105	02B03e	-0.82045	-1.8224	-3.40095	-4.40972	-5.90462	-7.85567						02B03e		EC 14	-0.181947	-0.724669	-0.387422	-0.332798	-0.312741	-0.285202		EC 14	-0.181947	-0.906616	-1.29404	-1.62684	-1.93958	-2.22478
02B07g	NA	-3.2429	-1.2723	-0.2705	-0.1755	NA	02B07g			-0.543475	0.416587	-0.114638	0.177487	02B07g	0	0	-0.543475	-0.126887	-0.241525	-0.0640375						02B07g		EC 15								EC 15	0	0	0	0	0	0
02B09d	NA	NA	NA	NA	NA	NA	02B09d	-0.599425	-1.0204	-1.28235	-0.6727	-0.8544	-0.904725	02B09d	-0.599425	-1.61983	-2.90218	-3.57488	-4.42927	-5.334						02B09d		EC 16								EC 16	0	0	0	0	0	0
02B10c	NA	NA	NA	NA	NA	NA	02B10c	-0.35095	-0.123467	0.0032	-0.263325	-0.266	-0.944067	02B10c	-0.35095	-0.474417	-0.471217	-0.734542	-1.00054	-1.94461						02B10c		EC 17								EC 17	0	0	0	0	0	0
02B12e	NA	NA	NA	NA	NA	NA	02B12e	-1.64715	-0.2859		-1.46773		-1.3504	02B12e	-1.64715	-1.93305	-1.93305	-3.40078	-3.40078	-4.75118						02B12e		EC 18								EC 18	0	0	0	0	0	0
02B12h	NA	NA	NA	NA	NA	NA	02B12h							02B12h	0	0	0	0	0	0						02B12h		EC 2	-0.199213	-0.0951449	-0.144888	-0.398618	0.307669	0.0937111		EC 2	-0.199213	-0.294358	-0.439245	-0.837863	-0.530194	-0.436483
03A02g	1.0747	1.4364	2.8114	3.5647	4.0856	4.2981	03A02g	0.241025	-0.170538	-0.400363	-0.256813	-0.337988	-0.288375	03A02g	0.241025	0.0704875	-0.329875	-0.586688	-0.924675	-1.21305				03A02g		03A02g		EC 3	-0.683148	-0.281458	-0.110255	-0.506398	0.294387	0.222141		EC 3	-0.683148	-0.964607	-1.07486	-1.58126	-1.28687	-1.06473
03A03b	NA	NA	NA	NA	NA	NA	03A03b	-0.581975	-0.879433	-0.83006	-0.902233	-0.96	-1.08097	03A03b	-0.581975	-1.46141	-2.29147	-3.1937	-4.1537	-5.23467				03A03b		03A03b		EC 4	-0.888221	-0.610706	-0.729007	-0.885642	-0.328437	-0.373236		EC 4	-0.888221	-1.49893	-2.22793	-3.11358	-3.44201	-3.81525
03A04a	0.2856	0.2504	0.1654	1.4555	1.3718	1.3221	03A04a	-0.7551	-0.374167	-0.0667857	1.04245	-0.41972	-0.0466667	03A04a	-0.7551	-1.12927	-1.19605	-0.153602	-0.573322	-0.619989						03A04a		EC 5	-0.701664	-1.13536	-0.584864	-0.498956	0.171055	-0.13508		EC 5	-0.701664	-1.83703	-2.42189	-2.92085	-2.74979	-2.88487
03A09e	NA	NA	NA	NA	NA	NA	03A09e	-0.90032	-0.631267	-0.943333	-1.41118	-0.8806	-0.45786	03A09e	-0.90032	-1.53159	-2.47492	-3.8861	-4.7667	-5.22456						03A09e		EC 6	-0.495443	-0.847026	-0.485486	-0.601843	0.196988	-0.220647		EC 6	-0.495443	-1.34247	-1.82795	-2.4298	-2.23281	-2.45346
04A02a	NA	NA	NA	NA	NA	NA	04A02a	-0.28082	0.0894	-0.2511	-0.7991	-0.967867	-0.40885	04A02a	-0.28082	-0.19142	-0.44252	-1.24162	-2.20949	-2.61834						04A02a		EC 7	0.1316	-0.531084	-0.475877	-0.222775	0.0505036	0.0542829		EC 7	0.1316	-0.399484	-0.875361	-1.09814	-1.04763	-0.993349
04A03f	-0.4565	-0.7988	-0.6095	-0.6239	0.4613	0.4649	04A03f	-0.9794	-0.81218	-0.7673	-0.89138	-0.45086	-0.913325	04A03f	-0.9794	-1.79158	-2.55888	-3.45026	-3.90112	-4.81445						04A03f		EC 8	0.163278	-0.31661	-0.322039	-0.2802	0.129775	0.148273		EC 8	0.163278	-0.153332	-0.475371	-0.755571	-0.625796	-0.477523
04A04b	NA	NA	NA	NA	NA	NA	04A04b	-0.2834	-0.572025	-0.2874	-0.39995	-0.994133	-0.354075	04A04b	-0.2834	-0.855425	-1.14282	-1.54278	-2.53691	-2.89098						04A04b		EC 9	-0.259282	-0.448231	-0.80329	-0.223868	-0.123575	-0.13369		EC 9	-0.259282	-0.707513	-1.5108	-1.73467	-1.85825	-1.99194
04A05g	0.4484	0.6224	1.042	1.4245	0.6583	0.4823	04A05g	-0.925025	-0.800233	-0.95824	-0.65554	-0.9472	-0.461875	04A05g	-0.925025	-1.72526	-2.6835	-3.33904	-4.28624	-4.74811						04A05g
04A06b	NA	NA	NA	NA	NA	NA	04A06b	-0.04795	-1.4216		0.7111		0.7087	04A06b	-0.04795	-1.46955	-1.46955	-0.75845	-0.75845	-0.04975						04A06b		Spot	0.932229	0.971613	-0.3111	-0.480667	1.01005	0.0464		Spot	0.932229	1.90384	1.59274	1.11207	2.12212	2.16852
04A06h	NA	NA	NA	NA	NA	NA	04A06h	-0.5656	-0.282075	-0.371167	-0.525	-1.1333	-0.428225	04A06h	-0.5656	-0.847675	-1.21884	-1.74384	-2.87714	-3.30537						04A06h
04A08a	NA	NA	NA	NA	NA	NA	04A08a	-0.816125	-0.5109	-0.804667	-0.933675	-0.8046	-0.751033	04A08a	-0.816125	-1.32702	-2.13169	-3.06537	-3.86997	-4.621						04A08a
04A09d	NA	NA	NA	NA	NA	NA	04A09d			-0.8727				04A09d	0	0	-0.8727	-0.8727	-0.8727	-0.8727						04A09d
04B01f	NA	NA	NA	NA	NA	NA	04B01f	-0.686525	-0.689125	-0.692567	-0.5639	-0.75585	-0.65775	04B01f	-0.686525	-1.37565	-2.06822	-2.63212	-3.38797	-4.04572						04B01f
04B08A	NA	NA	NA	NA	NA	NA	04B08A	-0.9408	-0.614825	-1.11672	-0.7372	-0.53895	-0.511725	04B08A	-0.9408	-1.55563	-2.67235	-3.40955	-3.9485	-4.46023						04B08A
04B08BT7	NA	NA	NA	NA	NA	NA	04B08BT7	-0.0362	-0.5625		-0.0246667		-2.3397	04B08BT7	-0.0362	-0.5987	-0.5987	-0.623367	-0.623367	-2.96307						04B08BT7
04B09B	0.7972	0.6815	-1.0989	-1.7318	-2.1555	-2.773	04B09B	0.35655	0.117367	0.453025	-0.074975	0.008075	-0.05414	04B09B	0.35655	0.473917	0.926942	0.851967	0.860042	0.805902						04B09B
04B10G	NA	NA	NA	NA	NA	NA	04B10G	2.81787		-1.0025				04B10G	2.81787	2.81787	1.81537	1.81537	1.81537	1.81537						04B10G
04B10H	NA	NA	NA	NA	NA	NA	04B10H			0.02405		-0.323633		04B10H	0	0	0.02405	0.02405	-0.299583	-0.299583						04B10H
05A06g t3	NA	NA	NA	NA	NA	NA	05A06g t3	-0.8174	-0.35365	0.04745		0.4424		05A06g t3	-0.8174	-1.17105	-1.1236	-1.1236	-0.6812	-0.6812						05A06g t3
05B02g	NA	NA	NA	NA	NA	NA	05B02g	-0.81926	-0.64024	-0.561367	-0.981033	-0.95985	-0.8912	05B02g	-0.81926	-1.4595	-2.02087	-3.0019	-3.96175	-4.85295						05B02g
05B04c	0.6683	0.4986	-0.9849	-1.1922	-1.1438	-1.4735	05B04c	-0.0637	0.03685	-0.260875	0.478743	-0.0827	0.329886	05B04c	-0.0637	-0.02685	-0.287725	0.191018	0.108318	0.438204						05B04c
05B08a	NA	NA	NA	NA	NA	NA	05B08a	0.2793	-0.3641	0.09		-1.1063		05B08a	0.2793	-0.0848	0.0052	0.0052	-1.1011	-1.1011						05B08a
05B08e	NA	NA	NA	NA	NA	NA	05B08e	-0.63485	-0.32095	-0.682175	-0.5924	-0.172125	0.092	05B08e	-0.63485	-0.9558	-1.63797	-2.23037	-2.4025	-2.3105						05B08e
05B09a	NA	NA	NA	NA	NA	NA	05B09a							05B09a	0	0	0	0	0	0						05B09a
05B09e	NA	NA	NA	NA	NA	NA	05B09e	-0.6006	-0.4184	-0.73405	-0.8871	-1.22487		05B09e	-0.6006	-1.019	-1.75305	-2.64015	-3.86502	-3.86502						05B09e
05B12b	-0.5109	-1.2147	-1.5375	-1.7434	-1.8858	-1.7548	05B12b	0.965157	0.45374	0.597133	0.185443	0.3052	0.80565	05B12b	0.965157	1.4189	2.01603	2.20147	2.50667	3.31232						05B12b
05B12h	0.4431	0.4294	-1.0889	-0.8981	-0.7257	-1.4333	05B12h	0.32665	0.23155	0.03855	0.432175	0.261838	0.8357	05B12h	0.32665	0.5582	0.59675	1.02893	1.29076	2.12646						05B12h
06A07e	NA	NA	NA	NA	NA	NA	06A07e	-0.337925	-0.620033	-0.787433	-0.9535	-0.86325		06A07e	-0.337925	-0.957958	-1.74539	-2.69889	-3.56214	-3.56214						06A07e
06A08d	NA	NA	NA	NA	NA	NA	06A08d		1.55675	-0.7538	0.7688	-0.30835	-0.0592	06A08d	0	1.55675	0.80295	1.57175	1.2634	1.2042						06A08d
06A10g	0.8686	1.133	1.1624	0.9103	0.6639	0.3073	06A10g	-0.755225	-0.547925	-0.484013	-0.339575	-0.439188	-0.481488	06A10g	-0.755225	-1.30315	-1.78716	-2.12674	-2.56593	-3.04741						06A10g
06B04d	NA	NA	NA	NA	NA	NA	06B04d	0.9986	1.09062	1.20472	0.915	0.8314	-0.2019	06B04d	0.9986	2.08922	3.29395	4.20895	5.04035	4.83845						06B04d
06B09e	NA	NA	NA	NA	NA	NA	06B09e			-0.474167	-0.1743	-0.785633	1.14835	06B09e	0	0	-0.474167	-0.648467	-1.4341	-0.28575						06B09e
06B09h	NA	NA	NA	NA	NA	NA	06B09h		0.5573	-2.1476	0.834867	-0.0638		06B09h	0	0.5573	-1.5903	-0.755433	-0.819233	-0.819233						06B09h
06B11d	NA	NA	NA	NA	NA	NA	06B11d	0.25346	0.27365		1.0586			06B11d	0.25346	0.52711	0.52711	1.58571	1.58571	1.58571						06B11d
07A03c	-0.1474	-0.5632	-1.4336	-1.8249	-1.6857	-2.0492	07A03c	-0.861438	-0.852575	-0.45845	-0.8604	-0.867212	-1.13827	07A03c	-0.861438	-1.71401	-2.17246	-3.03286	-3.90007	-5.03835						07A03c
07A04b	1.8055	1.4173	0.875	0.1473	-0.215	-0.2872	07A04b	-0.6124	-0.554525	-0.382062	-0.469775	-0.338363	-0.267975	07A04b	-0.6124	-1.16692	-1.54899	-2.01876	-2.35713	-2.6251						07A04b
07A09c	NA	NA	NA	NA	NA	NA	07A09c	-0.0081	-0.447333	-0.1563	-1.30435		-0.105375	07A09c	-0.0081	-0.455433	-0.611733	-1.91608	-1.91608	-2.02146						07A09c
07A09e	0.2919	0.258	0.2659	-0.3787	-0.2703	0.047	07A09e	-0.2372	-0.3619	-0.006	0.05316	-0.0116667	0.119575	07A09e	-0.2372	-0.5991	-0.6051	-0.55194	-0.563607	-0.444032						07A09e
08A03b	0.0183	0.8134	1.2554	1.1459	0.9933	1.8038	08A03b	-0.42875	-0.19166	0.2642	-0.563133	0.200967	0.80702	08A03b	-0.42875	-0.62041	-0.35621	-0.919343	-0.718377	0.0886433						08A03b
08A04d	-0.3966	-0.9167	-0.8096	-0.7154	0.0081	0.5615	08A04d	1.48879	0.6413	0.541233	0.80046	0.5932	1.13025	08A04d	1.48879	2.13009	2.67132	3.47178	4.06498	5.19523						08A04d
08A05b	0.076	-0.6088	-0.2761	0.3305	0.9427	1.4266	08A05b	0.253267	0.2761	0.0678167	0.680214	0.5454	0.268786	08A05b	0.253267	0.529367	0.597183	1.2774	1.8228	2.09158						08A05b
08A05h	NA	NA	NA	NA	NA	NA	08A05h			0.1044		-0.06		08A05h	0	0	0.1044	0.1044	0.0444	0.0444						08A05h
08A06d	0.2055	0.0282	-1.2792	-1.157	-0.9143	-1.1838	08A06d	0.708637	0.477925	0.11425	0.569387	0.356862	1.22693	08A06d	0.708637	1.18656	1.30081	1.8702	2.22706	3.454						08A06d
09A03F	NA	NA	NA	NA	NA	NA	09A03F							09A03F	0	0	0	0	0	0						09A03F
09B02c	NA	NA	NA	NA	NA	NA	09B02c	-0.8999	-0.45144	-0.77485	-0.1213	-0.777	-0.1835	09B02c	-0.8999	-1.35134	-2.12619	-2.24749	-3.02449	-3.20799						09B02c
09B02e	NA	NA	NA	NA	NA	NA	09B02e	0.6262	-0.699875	-0.20042	0.1791	-1.0181	-0.1654	09B02e	0.6262	-0.073675	-0.274095	-0.094995	-1.11309	-1.27849						09B02e
09B03c	NA	NA	NA	NA	NA	NA	09B03c				-1.18			09B03c	0	0	0	-1.18	-1.18	-1.18						09B03c
09B03f	NA	NA	NA	NA	NA	NA	09B03f		-0.1184	-0.1578		-1.58195	-0.1251	09B03f	0	-0.1184	-0.2762	-0.2762	-1.85815	-1.98325						09B03f
09B03h	NA	NA	NA	NA	NA	NA	09B03h		0.68398	0.605225	-0.36734	-0.4918	0.104	09B03h	0	0.68398	1.2892	0.921865	0.430065	0.534065						09B03h
09B04d	NA	NA	NA	NA	NA	NA	09B04d	-0.374725	-0.56492	0.19485	-0.4167			09B04d	-0.374725	-0.939645	-0.744795	-1.1615	-1.1615	-1.1615						09B04d
09B11h	1.6263	1.7198	1.9819	1.744	1.7825	1.3306	09B11h	-0.862414	-0.27625	-0.35115	-0.103538	-0.5943	-0.169675	09B11h	-0.862414	-1.13866	-1.48981	-1.59335	-2.18765	-2.35733						09B11h
10B01c	NA	NA	NA	NA	NA	NA	10B01c	-1.7376		-0.837675	-0.7633	0.2021	0.3024	10B01c	-1.7376	-1.7376	-2.57527	-3.33858	-3.13647	-2.83407				10B01c		10B01c
10B10a	-0.4937	-0.6252	-1.3459	-1.8348	-1.9724	-2.4364	10B10a	-0.0944875	-0.124675	0.0529875	-0.385512	-0.567863	-0.775075	10B10a	-0.0944875	-0.219163	-0.166175	-0.551688	-1.11955	-1.89463						10B10a
ABCE1 04B06E	NA	NA	NA	NA	NA	NA	ABCE1 04B06E	-0.463125	-0.45956	-0.3839	-0.5466	-0.6705	-0.0507	ABCE1 04B06E	-0.463125	-0.922685	-1.30658	-1.85318	-2.52368	-2.57438				ABCE1 04B06E		ABCE1 04B06E
ACAT	NA	NA	NA	NA	NA	NA	ACAT					-1.0634	0.6852	ACAT	0	0	0	0	-1.0634	-0.3782				ACAT1		ACAT
ACAT2	NA	NA	NA	NA	NA	NA	ACAT2	-1.18275	-0.643225	1.08255		-0.6808		ACAT2	-1.18275	-1.82597	-0.743425	-0.743425	-1.42422	-1.42422				ACAT2		ACAT2
Aconitase	NA	NA	NA	NA	NA	NA	Aconitase		-0.8092	-0.27995		-1.3034		Aconitase	0	-0.8092	-1.08915	-1.08915	-2.39255	-2.39255				Aconitase		Aconitase
ACTA1	-0.0866	0.0296	0.9954	1.0802	1.4326	1.9196	ACTA1	0.6501	0.551937	-0.0930625	-0.0633375	0.110412	0.162587	ACTA1	0.6501	1.20204	1.10897	1.04564	1.15605	1.31864				ACTA1		ACTA1
ACTA1 07A03h	1.5052	3.4157	4.6362	5.2831	5.6073	6.1722	ACTA1 07A03h	-0.266238	-0.528425	0.3319	-0.1888	-0.415488	-0.348275	ACTA1 07A03h	-0.266238	-0.794663	-0.462763	-0.651563	-1.06705	-1.41533				ACTA1		ACTA1 07A03h
ACTN2 05B10eT3	-0.6687	0.0244	0.6758	0.535	0.7609	1.4029	ACTN2 05B10eT3	0.735625	0.575512	0.343725	0.482263	0.295225	0.4566	ACTN2 05B10eT3	0.735625	1.31114	1.65486	2.13713	2.43235	2.88895	b-cat			ACTN2		ACTN2 05B10eT3
ACTN3	-0.4913	-0.373	0.0647	-0.0042	0.1077	0.6054	ACTN3	0.313733	0.509071	0.297137	-0.418983	-0.081625	0.144667	ACTN3	0.313733	0.822805	1.11994	0.700959	0.619334	0.764001	b-cat			ACTN3		ACTN3
ACTN3 03A01d	0.3795	-0.4804	-0.7982	-1.4939	-1.3201	-0.9533	ACTN3 03A01d	-0.657562	-0.410825	-0.860062	-0.962014	-0.940775	-0.90186	ACTN3 03A01d	-0.657562	-1.06839	-1.92845	-2.89046	-3.83124	-4.7331	b-cat			ACTN3		ACTN3 03A01d
ACTR	-0.9618	-1.021	-0.5603	-0.3657	-0.5672	-0.0277	ACTR	-0.288325	-0.49715	-0.14855	-0.628325	-1.1227	-0.901529	ACTR	-0.288325	-0.785475	-0.934025	-1.56235	-2.68505	-3.58658				ACTR		ACTR
ACYP2 09A01G	NA	NA	NA	NA	NA	NA	ACYP2 09A01G			1.0184		0.13945		ACYP2 09A01G	0	0	1.0184	1.0184	1.15785	1.15785						ACYP2 09A01G
ADRP 05A04e t3	NA	NA	NA	NA	NA	NA	ADRP 05A04e t3	0.3784		0.3709				ADRP 05A04e t3	0.3784	0.3784	0.7493	0.7493	0.7493	0.7493						ADRP 05A04e t3
AK1 08A07h	0.6784	1.3014	3.4857	2.5108	2.5496	2.7969	AK1 08A07h	0.81935	-0.8581	0.276357	-0.44845	0.01024	0.87035	AK1 08A07h	0.81935	-0.03875	0.237607	-0.210843	-0.200603	0.669747						AK1 08A07h
Akt-2	NA	NA	NA	NA	NA	NA	Akt-2	-0.8813	-1.48108	-1.1116	0.31685	-0.91472	-0.4448	Akt-2	-0.8813	-2.36238	-3.47398	-3.15713	-4.07184	-4.51664	Akt	Integrin		Akt-2		Akt-2
ALDO-a	0.5859	-0.2426	-0.7308	-0.8094	-0.6155	-0.9034	ALDO-a	-0.46364	-0.5056	-0.896212	-0.909629	-0.740333	-0.4069	ALDO-a	-0.46364	-0.96924	-1.86545	-2.77508	-3.51541	-3.92231				ALDO-a		ALDO-a
ALDOA 05A11d	-0.607	-0.6	0.17	0.2652	0.6551	1.6339	ALDOA 05A11d	-0.0880571	-0.130733	-0.428275	-0.94165	-0.6062	0.0400375	ALDOA 05A11d	-0.0880571	-0.21879	-0.647065	-1.58872	-2.19492	-2.15488				ALDO-a		ALDOA 05A11d
ALDO-B	NA	NA	NA	NA	NA	NA	ALDO-B					-0.9287		ALDO-B	0	0	0	0	-0.9287	-0.9287				ALDO-B		ALDO-B
ALDO-C	-0.7314	-1.385	-1.169	-1.9114	-1.9492	-1.2528	ALDO-C	0.788533	0.751475	1.662	1.06057	0.09975	1.33282	ALDO-C	0.788533	1.54001	3.20201	4.26257	4.36232	5.69514				ALDO-C		ALDO-C
ALP 10B10e	NA	NA	NA	NA	NA	NA	ALP 10B10e	-1.6769	-0.2611	-0.68984	-0.27215	-0.8317	-0.533686	ALP 10B10e	-1.6769	-1.938	-2.62784	-2.89999	-3.73169	-4.26538						ALP 10B10e
alpha7-integrin	-0.472	-0.96	-0.6539	-0.3883	0.0254	0.3925	alpha7-integrin	-0.5656	-0.573489	-0.609578	-0.123587	-0.64909	-0.2363	alpha7-integrin	-0.5656	-1.13909	-1.74867	-1.87225	-2.52134	-2.75764	Integrin			alpha7-integrin		alpha7-integrin
alpha-actinin	-0.5578	-0.0794	0.3838	0.3413	0.7069	0.524	alpha-actinin	-1.01068	-0.39145	-0.225813	0.211762	-0.505587	0.0704375	alpha-actinin	-1.01068	-1.40213	-1.62795	-1.41618	-1.92177	-1.85133				alpha-actinin		alpha-actinin
alpha-tropomyosin	0.1888	-0.3071	0.3729	2.4007	3.1435	2.7463	alpha-tropomyosin	0.226867	0.04805	0.0593375	-0.478125	-0.578237	-0.128975	alpha-tropomyosin	0.226867	0.274917	0.334254	-0.143871	-0.722108	-0.851083				alpha-tropomyosin		alpha-tropomyosin
AMPD1	NA	NA	NA	NA	NA	NA	AMPD1	-1.3922		0.0729	1.44335		0.00273333	AMPD1	-1.3922	-1.3922	-1.3193	0.12405	0.12405	0.126783						AMPD1
AMPD1 10B03h	NA	NA	NA	NA	NA	NA	AMPD1 10B03h	-1.6326	0.3222		0.3995	-0.889975	-0.575325	AMPD1 10B03h	-1.6326	-1.3104	-1.3104	-0.9109	-1.80088	-2.3762						AMPD1 10B03h
Androgen-R	NA	NA	NA	NA	NA	NA	Androgen-R	0.0215	0.11386	0.59052	-0.38565	-0.07415	1.74442	Androgen-R	0.0215	0.13536	0.72588	0.34023	0.26608	2.01051				Androgen-R		Androgen-R
APOBEC2	-0.4609	-0.2901	0.1859	0.3079	-0.065	0.2657	APOBEC2	0.402575	0.802075	0.510483	0.419912	-0.3244	0.176633	APOBEC2	0.402575	1.20465	1.71513	2.13505	1.81065	1.98728						APOBEC2
APOBEC2 02B07ht7	-0.8161	-1.3707	-1.2603	-1.6998	-1.8845	-1.6454	APOBEC2 02B07ht7	0.071375	0.1739	0.084925	0.0270125	-0.256537	0.110263	APOBEC2 02B07ht7	0.071375	0.245275	0.3302	0.357213	0.100675	0.210938						APOBEC2 02B07ht7
ARF1	1.2264	0.2009	-0.1523	-0.7736	-1.1383	-0.7935	ARF1	-0.3644	-0.453187	-0.224129	-0.27095	-0.529586	-0.612075	ARF1	-0.3644	-0.817587	-1.04172	-1.31267	-1.84225	-2.45433	p21cipwaf	cell cycle				ARF1
ARF1 01A07f	0.2239	-0.0236	-0.4711	-0.7007	-0.9991	-0.979	ARF1 01A07f	-0.816337	-0.302825	-0.427843	-0.647517	-0.692262	-0.70932	ARF1 01A07f	-0.816337	-1.11916	-1.54701	-2.19452	-2.88678	-3.5961						ARF1 01A07f
ART3	1.7453	1.3796	1.1762	1.3206	1.0538	-0.0182	ART3	-0.417671	-0.039125	0.2207	-0.115325	-0.174838	0.255971	ART3	-0.417671	-0.456796	-0.236096	-0.351421	-0.526259	-0.270287						ART3
ART3 01A08b	NA	NA	NA	NA	NA	NA	ART3 01A08b	-0.2059	-0.1163	-0.409633	-0.5904	-1.03785	-0.585875	ART3 01A08b	-0.2059	-0.3222	-0.731833	-1.32223	-2.36008	-2.94596						ART3 01A08b
ATP1A2	NA	NA	NA	NA	NA	NA	ATP1A2	-0.405325	-1.6916		-0.793875	-0.4365	-0.663833	ATP1A2	-0.405325	-2.09693	-2.09693	-2.8908	-3.3273	-3.99113				ATP1A2		ATP1A2
ATP1A2 AZ2E06	0.3394	0.4447	-0.9731	-0.9761	-0.8475	-1.2871	ATP1A2 AZ2E06	0.269138	0.14655	-0.107225	-0.0133875	0.267725	0.149363	ATP1A2 AZ2E06	0.269138	0.415687	0.308462	0.295075	0.5628	0.712163				ATP1A2		ATP1A2 AZ2E06
ATP2A1 05B04dT7	1.3599	1.5211	1.6656	1.9912	1.8943	1.3327	ATP2A1 05B04dT7	-0.803575	-0.3949	-0.43185	-0.408287	-0.541525	-0.44085	ATP2A1 05B04dT7	-0.803575	-1.19848	-1.63033	-2.03861	-2.58014	-3.02099				ATP2A1		ATP2A1 05B04dT7
ATP2A2 04A10b	0.5041	1.3233	1.7666	0.5453	1.558	1.4354	ATP2A2 04A10b	-0.772475	-0.30755	-0.5619	-0.91518	-0.673871	-0.887675	ATP2A2 04A10b	-0.772475	-1.08003	-1.64193	-2.5571	-3.23098	-4.11865				ATP2A2		ATP2A2 04A10b
ATP2B1	NA	NA	NA	NA	NA	NA	ATP2B1	1.7467		1.3367			0.3943	ATP2B1	1.7467	1.7467	3.0834	3.0834	3.0834	3.4777				ATP2B1		ATP2B1
ATP2B1 02B10h	NA	NA	NA	NA	NA	NA	ATP2B1 02B10h							ATP2B1 02B10h	0	0	0	0	0	0				ATP2B1		ATP2B1 02B10h
ATP5A1	NA	NA	NA	NA	NA	NA	ATP5A1			-0.0948	-0.1997			ATP5A1	0	0	-0.0948	-0.2945	-0.2945	-0.2945				ATP5A1		ATP5A1
ATP5A1 01A08d	0.9648	0.0709	-0.2491	-1.186	-1.7785	-1.827	ATP5A1 01A08d	-0.04644	-0.47045	-0.726975	-0.4138	-0.852888	-0.674933	ATP5A1 01A08d	-0.04644	-0.51689	-1.24386	-1.65766	-2.51055	-3.18549				ATP5A1		ATP5A1 01A08d
ATP5B 04B12c	1.2412	0.0502	-0.3028	-1.0579	-1.1358	-0.2926	ATP5B 04B12c	-0.419825	-0.282612	-0.2442	-0.2426	-0.311325	-0.2724	ATP5B 04B12c	-0.419825	-0.702437	-0.946637	-1.18924	-1.50056	-1.77296				ATP5B		ATP5B 04B12c
ATP5G2	NA	NA	NA	NA	NA	NA	ATP5G2	0.11245	0.4822	0.62375	0.708375	1.08095	0.221375	ATP5G2	0.11245	0.59465	1.2184	1.92678	3.00773	3.2291				ATP5G2		ATP5G2
ATP5G2 02B09b	-0.6537	-0.9898	-1.308	-1.8792	-2.2674	-2.1286	ATP5G2 02B09b	-0.0707875	-0.34715	-0.676775	0.0722375	-0.271663	-0.0691	ATP5G2 02B09b	-0.0707875	-0.417938	-1.09471	-1.02248	-1.29414	-1.36324				ATP5G2		ATP5G2 02B09b
ATP5H	0.5859	-0.3381	-0.3953	0.2609	0.2798	0.1403	ATP5H	-1.02212	-1.07442	-0.648643	-0.7812	-0.7092	-0.475283	ATP5H	-1.02212	-2.09653	-2.74518	-3.52638	-4.23558	-4.71086				ATP5H		ATP5H
ATP5JD 05B03c	1.3747	-0.0104	-0.0076	-0.2081	-0.1647	-1.1865	ATP5JD 05B03c	-0.96845	-0.59155	-0.368717	-0.70038	-0.581788	-0.37984	ATP5JD 05B03c	-0.96845	-1.56	-1.92872	-2.6291	-3.21088	-3.59072				ATP5JD		ATP5JD 05B03c
ATP5JG 04B09DT3-T7	0.8248	0.1848	0.1905	0.1321	-0.1636	-0.0957	ATP5JG 04B09DT3-T7	-0.305814	-0.575533	-0.2632	-0.4637	-0.943725	-0.45154	ATP5JG 04B09DT3-T7	-0.305814	-0.881348	-1.14455	-1.60825	-2.55197	-3.00351				ATP5JG		ATP5JG 04B09DT3-T7
ATP5O 09A09d	NA	NA	NA	NA	NA	NA	ATP5O 09A09d	-0.754875	-0.3872	-1.26303	-0.780575	-1.64345	-1.7373	ATP5O 09A09d	-0.754875	-1.14207	-2.40511	-3.18568	-4.82913	-6.56643						ATP5O 09A09d
ATPsynthase5a1	0.9224	-0.1465	-0.1877	-1.1844	-1.1214	-1.0988	ATPsynthase5a1	-0.587825	-0.440433	-0.562986	-0.172	-0.538067	-0.194525	ATPsynthase5a1	-0.587825	-1.02826	-1.59124	-1.76324	-2.30131	-2.49584				ATPsynthase5a1		ATPsynthase5a1
ATPsynthase5B	0.4488	-0.5334	-0.7584	-1.0415	-0.7123	-0.2794	ATPsynthase5B	-0.726512	-0.31195	-0.468162	-0.514425	-1.05048	-0.495612	ATPsynthase5B	-0.726512	-1.03846	-1.50663	-2.02105	-3.07153	-3.56714				ATPsynthase5B		ATPsynthase5B
ATPsynthase5JD	-0.3356	0.0141	0.3747	0.4745	1.3775	2.0243	ATPsynthase5JD	-0.0991286	-0.1757	-0.5378	-0.879643	-0.73515	-0.7441	ATPsynthase5JD	-0.0991286	-0.274829	-0.812629	-1.69227	-2.42742	-3.17152				ATPsynthase5JD		ATPsynthase5JD
ATPsynthase-delta	0.2474	-0.5418	-0.5663	-0.4629	0.1512	0.5119	ATPsynthase-delta	-0.47415	-0.41215	-0.67818	-0.5952	-0.58212	-0.286375	ATPsynthase-delta	-0.47415	-0.8863	-1.56448	-2.15968	-2.7418	-3.02818				ATPsynthase-delta		ATPsynthase-delta
AZ1A02	NA	NA	NA	NA	NA	NA	AZ1A02	-1.30055	-0.38062	-0.410925		-0.2572	-0.5628	AZ1A02	-1.30055	-1.68117	-2.0921	-2.0921	-2.3493	-2.9121						AZ1A02
AZ1B11	0.7796	0.0718	0.1596	-0.1592	-0.2814	-0.2731	AZ1B11	-0.9977	-0.9508	-0.767388	-0.12814	-0.673567	-0.42445	AZ1B11	-0.9977	-1.9485	-2.71589	-2.84403	-3.51759	-3.94204						AZ1B11
AZ1E05	NA	NA	NA	NA	NA	NA	AZ1E05			5.4036				AZ1E05	0	0	5.4036	5.4036	5.4036	5.4036						AZ1E05
AZ1F12	0.1613	-0.5534	-0.6204	-0.5529	-0.0185	0.6815	AZ1F12	0.006175	0.6658	-0.69716	-0.3768	-0.3278	-0.106167	AZ1F12	0.006175	0.671975	-0.025185	-0.401985	-0.729785	-0.835952						AZ1F12
AZ3B02t3	0.0035	-0.3908	-0.4463	-0.2445	-0.4345	-0.0731	AZ3B02t3	-0.29595	0.328771	-0.15594	-0.597625	-0.532467	-0.2576	AZ3B02t3	-0.29595	0.0328214	-0.123119	-0.720744	-1.25321	-1.51081						AZ3B02t3
AZC2-5	0.3036	1.7822	2.7834	2.5805	2.2339	2.1878	AZC2-5	-0.999925	-0.549767	-1.0237	-0.17944	-0.65925	-0.713275	AZC2-5	-0.999925	-1.54969	-2.57339	-2.75283	-3.41208	-4.12536						AZC2-5
BAF53	-0.2182	-0.4528	-0.103	0.3758	0.6298	0.9183	BAF53	-0.572583	-0.38765	-0.848683	-0.462014	-0.54896	-0.510071	BAF53	-0.572583	-0.960233	-1.80892	-2.27093	-2.81989	-3.32996				BAF53		BAF53
BAF57	0.5214	-0.1733	-0.5776	-1.0069	-0.7923	-0.7393	BAF57	-0.4804	-0.212663	-0.518767	-0.499257	-0.5309	-0.320033	BAF57	-0.4804	-0.693063	-1.21183	-1.71109	-2.24199	-2.56202				BAF57		BAF57
BCRP1	NA	NA	NA	NA	NA	NA	BCRP1	-0.12685	0.062675	0.0024	-0.378025	-0.2166	-0.01525	BCRP1	-0.12685	-0.064175	-0.061775	-0.4398	-0.6564	-0.67165						BCRP1
BCRP1 AZ3A01t7	NA	NA	NA	NA	NA	NA	BCRP1 AZ3A01t7	-1.0056		-0.622533		-0.43245		BCRP1 AZ3A01t7	-1.0056	-1.0056	-1.62813	-1.62813	-2.06058	-2.06058						BCRP1 AZ3A01t7
beta1-integrin	-0.1959	0.3348	-0.4402	0.3575	0.0777	-0.2686	beta1-integrin	-0.83406	-0.851033	-0.68695	-0.8246	-1.05927	-0.7198	beta1-integrin	-0.83406	-1.68509	-2.37204	-3.19664	-4.25591	-4.97571	Integrin			beta1-integrin		beta1-integrin
beta4integrin	0.1103	-0.2522	-0.2326	-0.1061	-0.4272	0.0088	beta4integrin	-0.85165	-0.650767	-0.7195	-0.586925	-1.11112	-0.55795	beta4integrin	-0.85165	-1.50242	-2.22192	-2.80884	-3.91996	-4.47791	Integrin			beta4integrin		beta4integrin
beta-actin	1.2524	1.1568	0.763	0.8041	1.4107	1.2396	beta-actin	-0.10105	-0.0733375	-0.454275	0.0005	-0.166138	-0.00255	beta-actin	-0.10105	-0.174387	-0.628662	-0.628162	-0.7943	-0.79685				beta-actin		beta-actin
beta-Catenin	NA	NA	NA	NA	NA	NA	beta-Catenin	-0.424412	-0.430522	-0.31545	-0.883914	-1.09302	-1.15493	beta-Catenin	-0.424412	-0.854935	-1.17038	-2.0543	-3.14732	-4.30225	b-cat			beta-Catenin		beta-Catenin
Bin1	0.2649	0.403	0.3659	-0.0642	0.0988	-0.0464	Bin1	-0.283683	0.137875	-0.207243	0.041325	-0.226517	-0.438525	Bin1	-0.283683	-0.145808	-0.353051	-0.311726	-0.538243	-0.976768	p21cipwaf			Bin1		Bin1
BMP2	NA	NA	NA	NA	NA	NA	BMP2	-0.6918	-0.0165667	-0.615233		-0.713567	0.8532	BMP2	-0.6918	-0.708367	-1.3236	-1.3236	-2.03717	-1.18397	Akt	TGF-b	BMP	BMP2		BMP2
Bone morphogenetic protein 4	-0.5472	-1.1032	-1.2308	-1.4372	-0.9483	-0.2493	Bone morphogenetic protein 4	-0.782	-0.90588	-0.10208	-0.7615	-0.9667	-0.2651	Bone morphogenetic protein 4	-0.782	-1.68788	-1.78996	-2.55146	-3.51816	-3.78326	Akt	TGF-b	BMP	Bone morphogenetic protein 4		Bone morphogenetic protein 4
BP	0.448	-0.2008	-0.362	-0.5055	-0.8895	-0.241	BP	-1.01744	-0.536075	-0.940375	-0.839325	-1.05367	-0.918775	BP	-1.01744	-1.55352	-2.49389	-3.33322	-4.38689	-5.30566				BP		BP
BTBD1 07B06a	NA	NA	NA	NA	NA	NA	BTBD1 07B06a	-0.592925	-0.6495	-0.613033	-0.445975	-0.828667	-0.5679	BTBD1 07B06a	-0.592925	-1.24242	-1.85546	-2.30143	-3.1301	-3.698						BTBD1 07B06a
BTEB1 10B11e	NA	NA	NA	NA	NA	NA	BTEB1 10B11e	-0.58715	-0.44595	0.432225		0.3643	-0.8404	BTEB1 10B11e	-0.58715	-1.0331	-0.600875	-0.600875	-0.236575	-1.07698						BTEB1 10B11e
BVES	-0.2942	-0.8344	-0.1634	-0.1031	0.4586	0.7037	BVES	-0.640925	0.246433	-0.23722	0.01435	-0.5172	-0.297333	BVES	-0.640925	-0.394492	-0.631712	-0.617362	-1.13456	-1.43189				BVES		BVES
C21ORF59 04B01eT3	NA	NA	NA	NA	NA	NA	C21ORF59 04B01eT3	-0.376625	-0.0114	-0.468833	-0.509825	-0.9181	-1.0654	C21ORF59 04B01eT3	-0.376625	-0.388025	-0.856858	-1.36668	-2.28478	-3.35018						C21ORF59 04B01eT3
C3-8=AZMLC	-0.5001	2.1283	4.0787	4.7836	5.4742	5.7603	C3-8=AZMLC	-0.6099	0.5198	-0.60875	-0.37415	-0.419287	-0.33745	C3-8=AZMLC	-0.6099	-0.0901	-0.69885	-1.073	-1.49229	-1.82974				C3-8=AZMLC		C3-8=AZMLC
CA3	0.1115	-0.1162	2.7735	2.5375	2.8063	3.2639	CA3	2.01997	1.5341	-0.881057	1.67143	1.42229	1.29762	CA3	2.01997	3.55407	2.67301	4.34444	5.76673	7.06435				CA3		CA3
CA3 06A12c	-0.354	-0.0362	1.5348	1.9901	1.5012	1.4467	CA3 06A12c	-0.5195	-0.398825	-0.284675	-0.8533	-0.6685	-0.7064	CA3 06A12c	-0.5195	-0.918325	-1.203	-2.0563	-2.7248	-3.4312				CA3		CA3 06A12c
CA3 06B08b	-0.3099	2.7607	7.0018	7.0282	6.4594	5.9476	CA3 06B08b	0.3298	3.0401	-0.501175	-0.0297875	-0.168212	-0.129962	CA3 06B08b	0.3298	3.3699	2.86872	2.83894	2.67072	2.54076				CA3		CA3 06B08b
CALM1	0.1957	0.2124	-0.5211	-1.0279	-0.665	-1.4971	CALM1	0.114914	-0.239075	-0.173875	0.800275	-0.039525	0.365671	CALM1	0.114914	-0.124161	-0.298036	0.502239	0.462714	0.828386	CA2+					CALM1
CALM1 10B06a	0.0553	-0.2252	-0.8448	-1.4296	-1.883	-3.013	CALM1 10B06a	-0.0012125	-0.102129	-0.274775	-0.514414	-0.567671	-1.3236	CALM1 10B06a	-0.0012125	-0.103341	-0.378116	-0.89253	-1.4602	-2.7838	CA2+					CALM1 10B06a
CALM2 10B09a	1.0949	0.8615	0.1344	0.7251	0.8139	0.3352	CALM2 10B09a	0.40048	0.168586	-0.0804667	-0.0636167	-0.0182	0.3628	CALM2 10B09a	0.40048	0.569066	0.488599	0.424982	0.406782	0.769582	CA2+					CALM2 10B09a
Calp-Con3/2	0.0133	0.5039	1.0282	1.4972	1.3232	1.7455	Calp-Con3/2	-0.821475	-0.991675	-0.495133	-0.82195	-0.62146	-0.5444	Calp-Con3/2	-0.821475	-1.81315	-2.30828	-3.13023	-3.75169	-4.29609				Calp-Con3/2		Calp-Con3/2
Calp-con4	0.6322	0.4411	-1.2223	-1.1694	-1.0145	-1.8889	Calp-con4	0.170929	-0.14915	0.340383	-0.338325	-0.624867	-0.7194	Calp-con4	0.170929	0.0217786	0.362162	0.0238369	-0.60103	-1.32043				Calp-con4		Calp-con4
CAMK2A 09B11e	NA	NA	NA	NA	NA	NA	CAMK2A 09B11e	-1.3979	-1.7945					CAMK2A 09B11e	-1.3979	-3.1924	-3.1924	-3.1924	-3.1924	-3.1924						CAMK2A 09B11e
CAP2	-0.0938	0.1306	1.4223	1.8459	1.7009	2.6371	CAP2	-0.062	0.35155	1.13782	-0.1485	0.3528	0.170525	CAP2	-0.062	0.28955	1.42737	1.27887	1.63167	1.8022						CAP2
CAP2 02B11b	NA	NA	NA	NA	NA	NA	CAP2 02B11b	-0.381275	-0.53645	-0.498833	-0.619475	-0.0892	-0.970133	CAP2 02B11b	-0.381275	-0.917725	-1.41656	-2.03603	-2.12523	-3.09537						CAP2 02B11b
CAPZA2	0.4809	0.3865	1.4468	1.3705	2.6236	3.7646	CAPZA2	1.46947	1.87533	1.63683	0.7192	2.03873	1.61706	CAPZA2	1.46947	3.34479	4.98162	5.70082	7.73955	9.35662				CAPZA2		CAPZA2
CAPZA2 03A03c	NA	NA	NA	NA	NA	NA	CAPZA2 03A03c		-0.3861	-0.2532		-1.6891		CAPZA2 03A03c	0	-0.3861	-0.6393	-0.6393	-2.3284	-2.3284				CAPZA2		CAPZA2 03A03c
CAT	NA	NA	NA	NA	NA	NA	CAT	0.1455	0.604475	0.8656	0.7979	0.63045	0.729625	CAT	0.1455	0.749975	1.61557	2.41348	3.04393	3.77355				CAT		CAT
CAT 10B05a	-0.7506	-0.6696	-0.3481	0.6574	1.4517	1.474	CAT 10B05a	0.8828	0.4562	-0.419043	0.294283	0.324738	1.30666	CAT 10B05a	0.8828	1.339	0.919957	1.21424	1.53898	2.84564				CAT		CAT 10B05a
Cathepsin-BFT	NA	NA	NA	NA	NA	NA	Cathepsin-BFT	-0.9564	-0.893333	-1.23926	-0.33835	-0.71945	-0.575671	Cathepsin-BFT	-0.9564	-1.84973	-3.08899	-3.42734	-4.14679	-4.72246						Cathepsin-BFT
Cathepsin-L	-0.4524	-0.5989	-0.1832	-0.2519	0.4095	0.4604	Cathepsin-L	0.148762	-0.250325	-0.69037	0.0939	-0.495467	-0.188312	Cathepsin-L	0.148762	-0.101562	-0.791933	-0.698033	-1.1935	-1.38181				Cathepsin-L		Cathepsin-L
CBF1	NA	NA	NA	NA	NA	NA	CBF1	-1.29072	-0.85985	-0.9395	-1.22615	-1.08508	-1.34047	CBF1	-1.29072	-2.15057	-3.09008	-4.31623	-5.4013	-6.74177	notch			CBF1		CBF1
CBFA1	0.5466	0.6678	1.1714	1.6061	1.5186	1.2956	CBFA1	-0.1664	0.394114	-1.10118	0.0993	-0.76515	-0.17515	CBFA1	-0.1664	0.227714	-0.873461	-0.774161	-1.53931	-1.71446	BMP			CBFA1 (CBAF1)		CBFA1
CCNG1 09B06g	2.602	2.5745	2.8155	3.365	3.2612	1.7892	CCNG1 09B06g	-1.16017	-0.627188	-0.637588	-0.464562	-0.567587	-0.476438	CCNG1 09B06g	-1.16017	-1.78736	-2.42495	-2.88951	-3.4571	-3.93354				CCNG1		CCNG1 09B06g
CCT5 08B10c	NA	NA	NA	NA	NA	NA	CCT5 08B10c	-0.252425	-0.376275	0.0403	-0.517125	-0.9111	-0.5282	CCT5 08B10c	-0.252425	-0.6287	-0.5884	-1.10553	-2.01663	-2.54483						CCT5 08B10c
CD9	0.3731	0.3766	0.4704	0.1731	0.7026	1.0107	CD9	0.3978	0.309633	-0.267438	-0.614333	-0.0658625	0.409467	CD9	0.3978	0.707433	0.439996	-0.174338	-0.2402	0.169267				CD9		CD9
CDK4	-0.0501	-0.4195	-0.6137	-0.4964	-0.1894	0.1971	CDK4	-1.14755	-0.70245	-0.388286	-0.977575	-0.4423	-0.4025	CDK4	-1.14755	-1.85	-2.23829	-3.21586	-3.65816	-4.06066						CDK4
CDO	-0.4459	-0.8464	-0.7363	-0.9473	-0.4845	-0.6314	CDO	0.409357	-0.0693571	0.233143	0.503029	0.170071	0.53885	CDO	0.409357	0.34	0.573143	1.07617	1.24624	1.78509				CDO		CDO
CKM	0.2407	0.5922	3.861	4.0346	4.4401	4.9893	CKM	-0.84818	-0.0815667	0.468929	-0.585814	-0.311375	0.143112	CKM	-0.84818	-0.929747	-0.460818	-1.04663	-1.35801	-1.21489				CKM		CKM
CKM 07A02b	0.1948	0.1807	2.2115	2.6846	2.9702	3.4695	CKM 07A02b	0.7376	1.11523	0.446038	0.0468875	-0.504962	-0.0464875	CKM 07A02b	0.7376	1.85283	2.29886	2.34575	1.84079	1.7943				CKM		CKM 07A02b
CL640	NA	NA	NA	NA	NA	NA	CL640							CL640	0	0	0	0	0	0						CL640
CL640 06B01f	NA	NA	NA	NA	NA	NA	CL640 06B01f	0.027	-0.45482	-0.164117	-0.1744	0.333667	-0.5953	CL640 06B01f	0.027	-0.42782	-0.591937	-0.766337	-0.43267	-1.02797						CL640 06B01f
C-LMOD	NA	NA	NA	NA	NA	NA	C-LMOD		-0.3232	-1.5245	-0.9686		0.1217	C-LMOD	0	-0.3232	-1.8477	-2.8163	-2.8163	-2.6946						C-LMOD
CMF1	NA	NA	NA	NA	NA	NA	CMF1	-1.02215	-0.800575	-0.6522	-1.28533	-0.640233	-2.15373	CMF1	-1.02215	-1.82272	-2.47492	-3.76025	-4.40048	-6.55422				CMF1		CMF1
Col19A1	NA	NA	NA	NA	NA	NA	Col19A1	0.20672	-0.414575	0.11645	-0.145675	-0.2407	-0.54822	Col19A1	0.20672	-0.207855	-0.091405	-0.23708	-0.47778	-1.026				Col19A1		Col19A1
COL3A1 07B11e	2.9688	4.6127	4.6379	5.197	5.4423	4.4658	COL3A1 07B11e	-0.465125	-0.04165	0.221975	-0.0591625	-0.110362	-0.0646375	COL3A1 07B11e	-0.465125	-0.506775	-0.2848	-0.343963	-0.454325	-0.518962				COL3A1		COL3A1 07B11e
Collageen-spier	NA	NA	NA	NA	NA	NA	Collageen-spier	-0.518175	-0.4883	-0.590933	-0.67705	-1.00345	-0.16845	Collageen-spier	-0.518175	-1.00648	-1.59741	-2.27446	-3.27791	-3.44636				Collageen-spier1		Collageen-spier
Collageen-spier2	NA	NA	NA	NA	NA	NA	Collageen-spier2	-1.06133	-0.689567	-1.53723	-0.62475	-1.3755	-1.02043	Collageen-spier2	-1.06133	-1.75089	-3.28812	-3.91288	-5.28838	-6.30881				Collageen-spier2		Collageen-spier2
Cox4	-0.1514	-1.1655	-1.1061	-2.0195	-1.9215	-1.6645	Cox4	-0.386329	0.11076	-0.286288	0.445333	-0.1348	0.6886	Cox4	-0.386329	-0.275569	-0.561856	-0.116523	-0.251323	0.437277				Cox4		Cox4
COX4 07B04d	0.1889	-0.365	0.0357	-0.3556	-0.3757	0.0214	COX4 07B04d	-0.836275	-0.70565	-0.693167	-0.517825	-0.70435	-0.3254	COX4 07B04d	-0.836275	-1.54192	-2.23509	-2.75292	-3.45727	-3.78267				Cox4		COX4 07B04d
Cox5A	0.2495	-0.8676	-0.9652	-1.3039	-1.1462	-0.8894	Cox5A	-0.20435	-0.0147	-0.469383	-0.623233	-0.58286	-0.279575	Cox5A	-0.20435	-0.21905	-0.688433	-1.31167	-1.89453	-2.1741				Cox5A		Cox5A
COX5B 05B02c	NA	NA	NA	NA	NA	NA	COX5B 05B02c	0.22965	-0.79626	-0.28965	-2.1899	-0.8185	-1.4547	COX5B 05B02c	0.22965	-0.56661	-0.85626	-3.04616	-3.86466	-5.31936				COX5B		COX5B 05B02c
COX6B 10B07g	-0.8205	-1.577	-1.2065	-1.1443	-0.6553	-0.3644	COX6B 10B07g	0.54906	0.0353833	0.0934	-0.0478	-0.142325	0.501275	COX6B 10B07g	0.54906	0.584443	0.677843	0.630043	0.487718	0.988993				COX6B		COX6B 10B07g
Cox7A	NA	NA	NA	NA	NA	NA	Cox7A	-0.642767	-0.51455	-1.04335		-1.03603	-1.18037	Cox7A	-0.642767	-1.15732	-2.20067	-2.20067	-3.2367	-4.41707				Cox7A		Cox7A
CR6	NA	NA	NA	NA	NA	NA	CR6	-1.2472	-0.573917	-1.23095	-0.0068	-0.41335	-0.8296	CR6	-1.2472	-1.82112	-3.05207	-3.05887	-3.47222	-4.30182				CR6		CR6
Creatine Kinase	NA	NA	NA	NA	NA	NA	Creatine Kinase	-0.2665			0.4637	-1.3955		Creatine Kinase	-0.2665	-0.2665	-0.2665	0.1972	-1.1983	-1.1983				Creatine Kinase		Creatine Kinase
Creatine Kinase-beta	-0.2768	-1.3631	-0.5088	-0.0929	0.3101	-0.0094	Creatine Kinase-beta	-0.338557	-0.0478833	-0.373088	-0.320214	-0.350662	0.426262	Creatine Kinase-beta	-0.338557	-0.38644	-0.759528	-1.07974	-1.4304	-1.00414				Creatine Kinase-beta		Creatine Kinase-beta
CRYAB	NA	NA	NA	NA	NA	NA	CRYAB							CRYAB	0	0	0	0	0	0				CRYAB		CRYAB
CRYAB 01B06f	NA	NA	NA	NA	NA	NA	CRYAB 01B06f				0.5315	-1.41125	0.5007	CRYAB 01B06f	0	0	0	0.5315	-0.87975	-0.37905				CRYAB		CRYAB 01B06f
CS-1 05B04hT3	-0.3118	1.2489	2.0858	1.9159	1.0499	0.8304	CS-1 05B04hT3	-0.0373625	-0.282525	-0.299188	-0.275762	-0.318662	-0.461662	CS-1 05B04hT3	-0.0373625	-0.319887	-0.619075	-0.894837	-1.2135	-1.67516						CS-1 05B04hT3
CSDA	NA	NA	NA	NA	NA	NA	CSDA	1.03047	2.0306	2.7038	3.39735	1.3011	1.87457	CSDA	1.03047	3.06107	5.76487	9.16222	10.4633	12.3379						CSDA
CSDA 06B08h	-1.2658	-1.4883	-1.0889	-0.9559	-0.3459	-0.7341	CSDA 06B08h	-0.763925	-0.53475	-0.548862	-0.172662	-0.52325	0.083425	CSDA 06B08h	-0.763925	-1.29867	-1.84754	-2.0202	-2.54345	-2.46002						CSDA 06B08h
CSDA 07A06ct3	0.2704	0.831	2.8519	4.1187	4.5204	4.1682	CSDA 07A06ct3	-0.894625	-0.666683	0.30618	-0.193512	-0.4229	-0.398737	CSDA 07A06ct3	-0.894625	-1.56131	-1.25513	-1.44864	-1.87154	-2.27028						CSDA 07A06ct3
CSNK2B 04A11g	NA	NA	NA	NA	NA	NA	CSNK2B 04A11g			-0.0158			-1.1207	CSNK2B 04A11g	0	0	-0.0158	-0.0158	-0.0158	-1.1365						CSNK2B 04A11g
CSRP3	NA	NA	NA	NA	NA	NA	CSRP3	-1.10773	0.651933	0.729067	-0.1685	0.0032	0.0734	CSRP3	-1.10773	-0.455792	0.273275	0.104775	0.107975	0.181375						CSRP3
CTBP2	NA	NA	NA	NA	NA	NA	CTBP2			-0.92204		-0.6412		CTBP2	0	0	-0.92204	-0.92204	-1.56324	-1.56324						CTBP2
CTBP2 02A10g	1.0598	-0.2181	-1.0742	-2.0027	-3.1672	-4.3419	CTBP2 02A10g	0.157843	-0.406514	-0.518514	0.3877	-0.12855	0.377667	CTBP2 02A10g	0.157843	-0.248671	-0.767186	-0.379486	-0.508036	-0.130369						CTBP2 02A10g
CTGF1	0.1618	-0.0366	-1.6183	-1.5775	-1.6891	-2.3155	CTGF1	-0.045125	-0.0767625	-0.390925	-0.36425	-0.356188	0.0341	CTGF1	-0.045125	-0.121887	-0.512813	-0.877062	-1.23325	-1.19915	TGF-b			CTGF1		CTGF1
CTGF2	NA	NA	NA	NA	NA	NA	CTGF2		-0.9365	-0.963667	-0.5417	-0.7622	-0.7662	CTGF2	0	-0.9365	-1.90017	-2.44187	-3.20407	-3.97027	TGF-b			CTGF2		CTGF2
CTSL	-0.5695	-0.3146	-0.013	-0.0353	-0.1668	0.6894	CTSL	-0.0560875	-0.3789	-0.28675	-0.674614	-0.9394	-0.583857	CTSL	-0.0560875	-0.434987	-0.721737	-1.39635	-2.33575	-2.91961				CTSL		CTSL
CTSL 07A03d	-0.964	-0.5525	-1.7646	-2.7477	-2.8946	-2.9382	CTSL 07A03d	-0.3168	-0.209288	-0.287813	-0.358325	-0.588029	-0.173529	CTSL 07A03d	-0.3168	-0.526088	-0.8139	-1.17223	-1.76025	-1.93378				CTSL		CTSL 07A03d
CUL5 09B03gT7	-0.1362	-0.1826	0.058	-0.3628	-0.1023	0.302	CUL5 09B03gT7	0.257238	0.0693286	-0.984475	0.0745875	-0.257925	0.161467	CUL5 09B03gT7	0.257238	0.326566	-0.657909	-0.583321	-0.841246	-0.67978						CUL5 09B03gT7
CYC	-0.0327	-0.8131	-0.8697	-0.3713	0.415	0.7608	CYC	-0.2596	-0.430783	-0.39302	-0.91915	-0.36992	-0.420767	CYC	-0.2596	-0.690383	-1.0834	-2.00255	-2.37247	-2.79324	cell cycle			CYC		CYC
Dachshund	NA	NA	NA	NA	NA	NA	Dachshund		0.0876	0.80965		-2.03685	0.30605	Dachshund	0	0.0876	0.89725	0.89725	-1.1396	-0.83355	six			Dachshund		Dachshund
DARS	NA	NA	NA	NA	NA	NA	DARS			0.8612		-1.10435		DARS	0	0	0.8612	0.8612	-0.24315	-0.24315						DARS
DAXX 04A02c	-0.0129	0.984	0.7828	0.4198	-0.0953	-0.6868	DAXX 04A02c	-0.87675	-0.566137	-0.909663	-0.590538	-0.695863	-0.597537	DAXX 04A02c	-0.87675	-1.44289	-2.35255	-2.94309	-3.63895	-4.23649						DAXX 04A02c
DECR1 09B01a	NA	NA	NA	NA	NA	NA	DECR1 09B01a	-0.669175	-0.383167	-0.886025	-0.656925	0.113933	0.14025	DECR1 09B01a	-0.669175	-1.05234	-1.93837	-2.59529	-2.48136	-2.34111						DECR1 09B01a
Delta	NA	NA	NA	NA	NA	NA	Delta	-0.743075	-0.676429	-0.9059	-0.891643	-1.17473	-0.689	Delta	-0.743075	-1.4195	-2.3254	-3.21705	-4.39177	-5.08077	notch			Delta		Delta
Delta1	-0.2257	-0.2001	0.1675	0.093	0.8501	1.0732	Delta1	-0.324025	-0.142575	-0.557537	-0.257291	-0.579429	-0.378209	Delta1	-0.324025	-0.4666	-1.02414	-1.28143	-1.86086	-2.23907	notch			Delta1		Delta1
Delta4	NA	NA	NA	NA	NA	NA	Delta4			0.5435				Delta4	0	0	0.5435	0.5435	0.5435	0.5435	notch			Delta4		Delta4
Deltex	-0.308	-0.1064	0.4157	0.0735	0.6278	0.6541	Deltex	-0.447983	-0.32886	-0.5271	-0.514729	-0.589686	-0.39856	Deltex	-0.447983	-0.776843	-1.30394	-1.81867	-2.40836	-2.80692	notch			Deltex		Deltex
DES	NA	NA	NA	NA	NA	NA	DES	-0.599225	-0.82965	-0.7202	-1.2392	-0.99615	-0.70985	DES	-0.599225	-1.42888	-2.14908	-3.38828	-4.38443	-5.09428				DES		DES
DES B2-5 =AZDES	NA	NA	NA	NA	NA	NA	DES B2-5 =AZDES							DES B2-5 =AZDES	0	0	0	0	0	0				DES B2-5 =AZDES		DES B2-5 =AZDES
Desmin	-6.0698	-2.5306	-0.5445	-0.353	-0.0633	NA	Desmin		0.0675	-0.359475	1.25093	-0.083225	0.859443	Desmin	0	0.0675	-0.291975	0.95895	0.875725	1.73517				Desmin		Desmin
Destrin	0.0191	-0.9044	-0.8563	-1.7883	-1.6621	-1.6781	Destrin	-0.22966	-0.62414	-0.61954	-0.4864	-0.143183	-0.482567	Destrin	-0.22966	-0.8538	-1.47334	-1.95974	-2.10292	-2.58549				Destrin		Destrin
dHAND	-0.2762	-0.5666	-0.5584	-0.2718	0.0452	0.6788	dHAND	-0.7016	-0.87815	-0.13592	-0.79035	-0.51964	0.15914	dHAND	-0.7016	-1.57975	-1.71567	-2.50602	-3.02566	-2.86652				dHAND		dHAND
DKFZp761H171 04A08b	NA	NA	NA	NA	NA	NA	DKFZp761H171 04A08b	-0.0205	0.4982		0.0998	-0.2619	0.066	DKFZp761H171 04A08b	-0.0205	0.4777	0.4777	0.5775	0.3156	0.3816						DKFZp761H171 04A08b
DOC1 AZ1F07	0.7337	0.2831	0.4694	0.428	0.9808	0.6578	DOC1 AZ1F07	-0.969625	-0.592257	-0.690983	-0.23116	-0.149025	-0.27638	DOC1 AZ1F07	-0.969625	-1.56188	-2.25287	-2.48403	-2.63305	-2.90943						DOC1 AZ1F07
DPP	-0.1792	-1.0706	-0.7418	-0.6493	-0.0877	-0.0707	DPP	-0.375629	-0.573883	-0.23478	-0.0115	-0.51614	-0.322783	DPP	-0.375629	-0.949512	-1.18429	-1.19579	-1.71193	-2.03472				DPP		DPP
DSIPI 09A02C	NA	NA	NA	NA	NA	NA	DSIPI 09A02C		-0.25265	-0.77915		-0.284		DSIPI 09A02C	0	-0.25265	-1.0318	-1.0318	-1.3158	-1.3158						DSIPI 09A02C
E12e2A	NA	NA	NA	NA	NA	NA	E12e2A		-0.6447			-1.0138	0.35345	E12e2A	0	-0.6447	-0.6447	-0.6447	-1.6585	-1.30505				E12e2A		E12e2A
							ECH1 04B02d	-0.653175	-1.19193	-1.90095	-0.67945	-1.1626	-0.846775	ECH1 04B02d	-0.653175	-1.84511	-3.74606	-4.42551	-5.58811	-6.43488
EEF1A1 06A10d	0.3421	0.1995	0.1631	0.0947	-0.2793	-0.9463	EEF1A1 06A10d	-0.611537	-0.332738	-0.306675	-0.248375	-0.399738	-0.257875	EEF1A1 06A10d	-0.611537	-0.944275	-1.25095	-1.49933	-1.89906	-2.15694						EEF1A1 06A10d
EIF4A2 05B02d	0.5373	0.4568	0.4205	0.6437	1.4892	1.5297	EIF4A2 05B02d	0.073375	0.408975	-0.566543	-0.117513	-0.506083	0.40882	EIF4A2 05B02d	0.073375	0.48235	-0.0841929	-0.201705	-0.707789	-0.298969						EIF4A2 05B02d
EIF4G2 07B05h	0.9952	0.7652	-0.1013	-0.3299	-0.4529	-0.4193	EIF4G2 07B05h	0.132133	-0.495438	-0.388629	-0.553963	-0.725413	-0.79715	EIF4G2 07B05h	0.132133	-0.363304	-0.751933	-1.3059	-2.03131	-2.82846						EIF4G2 07B05h
Emering(STA)	-0.6704	-0.638	-0.5887	0.3161	0.0782	0.1155	Emering(STA)	-0.624567	-0.777133	-1.01194	-1.26607	-1.1231	-0.477475	Emering(STA)	-0.624567	-1.4017	-2.41364	-3.67971	-4.80281	-5.28029				Emering(STA)		Emering(STA)
Engrailed 1	NA	NA	NA	NA	NA	NA	Engrailed 1		-0.5791	-0.703	-0.4509	-0.406267		Engrailed 1	0	-0.5791	-1.2821	-1.733	-2.13927	-2.13927	notch			Engrailed 1		Engrailed 1
ENIGMA 09A06c	NA	NA	NA	NA	NA	NA	ENIGMA 09A06c							ENIGMA 09A06c	0	0	0	0	0	0						ENIGMA 09A06c
ENO3 04A02d	-0.6808	-0.5448	0.9799	2.9007	3.6954	4.6409	ENO3 04A02d	-0.57635	-0.872683	-0.66815	-0.231414	-0.562875	-0.2394	ENO3 04A02d	-0.57635	-1.44903	-2.11718	-2.3486	-2.91147	-3.15087				ENO3		ENO3 04A02d
Enolase-1	NA	NA	NA	NA	NA	NA	Enolase-1		1.6364			-1.15055		Enolase-1	0	1.6364	1.6364	1.6364	0.48585	0.48585				Enolase-1		Enolase-1
Enolase-3	NA	NA	NA	NA	NA	NA	Enolase-3			-1.18565		-0.849675	0.642967	Enolase-3	0	0	-1.18565	-1.18565	-2.03533	-1.39236				Enolase-3		Enolase-3
EPB72	NA	NA	NA	NA	NA	NA	EPB72							EPB72	0	0	0	0	0	0						EPB72
EPB72 02A11eT3	-0.5824	-0.9521	-0.5365	-1.0072	-1.4935	-1.5913	EPB72 02A11eT3	-0.0776375	-0.202125	-0.4326	-0.680825	-0.855367	-1.2863	EPB72 02A11eT3	-0.0776375	-0.279763	-0.712363	-1.39319	-2.24855	-3.53485						EPB72 02A11eT3
Epo-receptor	0.9193	1.3674	1.8826	1.8578	2.2356	2.629	Epo-receptor	-0.0508286	0.476125	0.744213	-0.300225	0.2919	0.480525	Epo-receptor	-0.0508286	0.425296	1.16951	0.869284	1.16118	1.64171				Epo-receptor		Epo-receptor
ErbB3	NA	NA	NA	NA	NA	NA	ErbB3		-0.15805	-0.428275				ErbB3	0	-0.15805	-0.586325	-0.586325	-0.586325	-0.586325				ErbB3		ErbB3
Eya2	NA	NA	NA	NA	NA	NA	Eya2	-0.53765	-0.19935	0.791167	-0.5569	-0.48685	0.38905	Eya2	-0.53765	-0.737	0.0541667	-0.502733	-0.989583	-0.600533				Eya2		Eya2
FACL4	NA	NA	NA	NA	NA	NA	FACL4					-1.2622		FACL4	0	0	0	0	-1.2622	-1.2622				FACL4		FACL4
FGF7	NA	NA	NA	NA	NA	NA	FGF7	-0.5966	-1.1928	-0.5149		-0.39875		FGF7	-0.5966	-1.7894	-2.3043	-2.3043	-2.70305	-2.70305	syndecan			FGF7		FGF7
FGF-R	-0.5477	-0.6757	-0.4804	-1.0839	-0.6828	-0.7213	FGF-R	-0.5413	-0.667367	-1.16406	-0.406333	-0.779267	-0.42732	FGF-R	-0.5413	-1.20867	-2.37273	-2.77906	-3.55833	-3.98565	syndecan			FGF-R		FGF-R
FGF-R4	NA	NA	NA	NA	NA	NA	FGF-R4		0.6718	1.21973		-0.438	-0.11895	FGF-R4	0	0.6718	1.89153	1.89153	1.45353	1.33458	syndecan			FGF-R4		FGF-R4
FHL1	NA	NA	NA	NA	NA	NA	FHL1							FHL1	0	0	0	0	0	0				FHL1		FHL1
FHL1 AZ3G06	-0.3648	-0.1089	1.4068	1.0722	1.6016	2.3504	FHL1 AZ3G06	-0.701875	-0.49525	-1.1814	-0.1807	-1.12694	-0.507525	FHL1 AZ3G06	-0.701875	-1.19712	-2.37852	-2.55922	-3.68616	-4.19369				FHL1		FHL1 AZ3G06
FLJ10826 05B08fT7	0.8172	-0.0428	0.3917	0.387	0.3123	0.8432	FLJ10826 05B08fT7	-0.152629	-0.553986	-0.0279125	-0.382186	-0.28088	-0.076975	FLJ10826 05B08fT7	-0.152629	-0.706614	-0.734527	-1.11671	-1.39759	-1.47457						FLJ10826 05B08fT7
FLJ12525 09B07a	-0.3904	-0.3519	-0.178	-0.0511	0.2852	0.6724	FLJ12525 09B07a	0.310687	0.14	-0.24815	-0.158475	-0.3975	0.26455	FLJ12525 09B07a	0.310687	0.450687	0.202537	0.0440625	-0.353438	-0.0888875						FLJ12525 09B07a
FLJ12650 08B10b	NA	NA	NA	NA	NA	NA	FLJ12650 08B10b	-0.697525	-0.7378	-1.70817	-0.9462	0.1634	-0.9837	FLJ12650 08B10b	-0.697525	-1.43532	-3.1435	-4.0897	-3.9263	-4.91						FLJ12650 08B10b
FLJ13194	NA	NA	NA	NA	NA	NA	FLJ13194	0.17545	0.3992	-0.397533	0.0614333	0.2589	-0.441575	FLJ13194	0.17545	0.57465	0.177117	0.23855	0.49745	0.055875						FLJ13194
FLJ13611 03B12f t3	0.0688	0.6112	0.7222	0.7091	1.5274	1.8535	FLJ13611 03B12f t3	-0.718987	-0.52025	-0.600938	-0.321137	-0.820688	-0.160025	FLJ13611 03B12f t3	-0.718987	-1.23924	-1.84017	-2.16131	-2.982	-3.14202						FLJ13611 03B12f t3
FLJ14437 10B10d	1.3107	0.9508	-0.3284	0.6214	0.2436	-0.7208	FLJ14437 10B10d	-0.372171	-0.283083	-0.200313	-0.0227	-0.217963	-0.82595	FLJ14437 10B10d	-0.372171	-0.655255	-0.855567	-0.878267	-1.09623	-1.92218						FLJ14437 10B10d
FLJ20094 04A08h	0.3763	0.401	0.171	-0.0746	-0.2551	-0.2414	FLJ20094 04A08h	0.36358	0.304483	0.26085	-0.13292	-0.4926	-0.55014	FLJ20094 04A08h	0.36358	0.668063	0.928913	0.795993	0.303393	-0.246747						FLJ20094 04A08h
FLJ20281 05B01c	NA	NA	NA	NA	NA	NA	FLJ20281 05B01c	-1.05483	-0.9904	-0.88565	-1.0856	-0.7974	-0.0241333	FLJ20281 05B01c	-1.05483	-2.04523	-2.93088	-4.01647	-4.81387	-4.83801						FLJ20281 05B01c
FLJ23251 09A10e	NA	NA	NA	NA	NA	NA	FLJ23251 09A10e	-0.66535	-0.0291	-0.7068	-1.15675	0.179	-0.9572	FLJ23251 09A10e	-0.66535	-0.69445	-1.40125	-2.558	-2.379	-3.3362						FLJ23251 09A10e
Formin-Connexin37	NA	NA	NA	NA	NA	NA	Formin-Connexin37					-0.4821		Formin-Connexin37	0	0	0	0	-0.4821	-0.4821				Formin-Connexin37		Formin-Connexin37
Formin-like	NA	NA	NA	NA	NA	NA	Formin-like		-0.85535	1.34845		-0.7861	-0.0738	Formin-like	0	-0.85535	0.4931	0.4931	-0.293	-0.3668				Formin-like		Formin-like
FRZB1	NA	NA	NA	NA	NA	NA	FRZB1	-1.07801	-0.557357	-1.03294	-0.8377	-0.809167	-0.39686	FRZB1	-1.07801	-1.63537	-2.66831	-3.50601	-4.31518	-4.71204	b-cat	HH		FRZB1		FRZB1
FRZB10	NA	NA	NA	NA	NA	NA	FRZB10	0.8405	0.298783	0.23628	-0.470467	-0.150067	0.9443	FRZB10	0.8405	1.13928	1.37556	0.905097	0.75503	1.69933	b-cat	HH		FRZB10		FRZB10
FRZB2	NA	NA	NA	NA	NA	NA	FRZB2		-1.7021	-1.34657		-1.41575	-1.28426	FRZB2	0	-1.7021	-3.04867	-3.04867	-4.46442	-5.74868	b-cat	HH		FRZB2		FRZB2
FRZB3	NA	NA	NA	NA	NA	NA	FRZB3	-0.4814	-0.394725	-0.500167	-0.50855	-1.07875	-0.547125	FRZB3	-0.4814	-0.876125	-1.37629	-1.88484	-2.96359	-3.51072	b-cat	HH		FRZB3		FRZB3
FRZB4	-0.4607	-0.1013	0.5016	0.5822	0.8903	1.4021	FRZB4	-0.85735	-0.818917	-0.47548	-0.51985	-1.20552	-0.78585	FRZB4	-0.85735	-1.67627	-2.15175	-2.6716	-3.87712	-4.66297	b-cat	HH		FRZB4		FRZB4
FRZB6	NA	NA	NA	NA	NA	NA	FRZB6	-0.69545	-0.45345	-0.286067	-0.902567	-0.1787	-0.3534	FRZB6	-0.69545	-1.1489	-1.43497	-2.33753	-2.51623	-2.86963	b-cat	HH		FRZB6		FRZB6
FRZB7	-0.3207	-0.2506	0.3779	0.4131	0.801	1.2163	FRZB7	-0.527878	-0.118455	-0.223267	-0.21089	-0.69253	-0.286173	FRZB7	-0.527878	-0.646332	-0.869599	-1.08049	-1.77302	-2.05919	b-cat	HH		FRZB7		FRZB7
GAPD A2-1=AZGAPDH1	1.4343	0.3133	0.9323	0.6195	1.0243	1.611	GAPD A2-1=AZGAPDH1	-0.128837	-0.0510875	-0.2296	0.0119	-0.228725	-0.22265	GAPD A2-1=AZGAPDH1	-0.128837	-0.179925	-0.409525	-0.397625	-0.62635	-0.849				GAPD		GAPD A2-1=AZGAPDH1
GAPDH	1.3856	-0.0793	0.4459	0.2155	1.1204	1.5853	GAPDH	0.55904	-0.275514	-0.865738	0.289713	-0.359063	0.16725	GAPDH	0.55904	0.283526	-0.582212	-0.292499	-0.651562	-0.484312				GAPDH		GAPDH
GBAS 09B03b	NA	NA	NA	NA	NA	NA	GBAS 09B03b	0.6119	-0.70455	-0.684433		-0.544	-1.27125	GBAS 09B03b	0.6119	-0.09265	-0.777083	-0.777083	-1.32108	-2.59233						GBAS 09B03b
GLO1	NA	NA	NA	NA	NA	NA	GLO1	-0.7921	-1.12235	-0.0195833		-0.2798	-2.1284	GLO1	-0.7921	-1.91445	-1.93403	-1.93403	-2.21383	-4.34223						GLO1
GLO1 02A04b	NA	NA	NA	NA	NA	NA	GLO1 02A04b	0.4705	-0.95532	0.44345		-2.1315		GLO1 02A04b	0.4705	-0.48482	-0.04137	-0.04137	-2.17287	-2.17287						GLO1 02A04b
Glucose transporter 4	-0.446	-0.4386	0.0013	-0.0761	-0.4908	-0.0283	Glucose transporter 4	-0.93055	-0.833767	-0.71738	-0.60424	-1.09295	-0.768275	Glucose transporter 4	-0.93055	-1.76432	-2.4817	-3.08594	-4.17889	-4.94716	Akt			Glucose transporter 4		Glucose transporter 4
GLUL	NA	NA	NA	NA	NA	NA	GLUL	-0.3227		0.136567				GLUL	-0.3227	-0.3227	-0.186133	-0.186133	-0.186133	-0.186133						GLUL
GLUL 10A06c	NA	NA	NA	NA	NA	NA	GLUL 10A06c	0.428925	-0.758133	-0.327467	-0.4981	-0.9129		GLUL 10A06c	0.428925	-0.329208	-0.656675	-1.15478	-2.06768	-2.06768						GLUL 10A06c
Glycogeen-fosforylase	NA	NA	NA	NA	NA	NA	Glycogeen-fosforylase							Glycogeen-fosforylase	0	0	0	0	0	0						Glycogeen-fosforylase
GNAS1 09A10c	2.4163	2.1291	1.5882	1.2056	1.3296	0.2206	GNAS1 09A10c	0.64126	-0.390663	-0.0849143	0.0373875	-0.56035	-0.391117	GNAS1 09A10c	0.64126	0.250597	0.165683	0.203071	-0.357279	-0.748396						GNAS1 09A10c
GNB1 10B06d	NA	NA	NA	NA	NA	NA	GNB1 10B06d	-0.6938	-0.42146	-0.5855		-0.641867	-0.11735	GNB1 10B06d	-0.6938	-1.11526	-1.70076	-1.70076	-2.34263	-2.45998						GNB1 10B06d
GOLGA4 08B09d	NA	NA	NA	NA	NA	NA	GOLGA4 08B09d							GOLGA4 08B09d	0	0	0	0	0	0						GOLGA4 08B09d
GOT1 04A12d	NA	NA	NA	NA	NA	NA	GOT1 04A12d	-0.357983	-0.593225	0.19725	-1.2444	-0.80975	-1.06573	GOT1 04A12d	-0.357983	-0.951208	-0.753958	-1.99836	-2.80811	-3.87384						GOT1 04A12d
GPI	-0.3396	-0.3558	-0.4138	-0.1801	-0.0145	0.5916	GPI	-0.558758	-0.613	-1.12053	-0.831873	-0.937056	-1.04744	GPI	-0.558758	-1.17176	-2.29229	-3.12416	-4.06121	-5.10865				GPI		GPI
GPI 02B08f	1.2661	0.0583	-0.6661	-0.8153	-1.2747	-1.7441	GPI 02B08f	0.0268286	-0.714337	-0.161914	-0.56155	-0.939057	0.33576	GPI 02B08f	0.0268286	-0.687509	-0.849423	-1.41097	-2.35003	-2.01427				GPI		GPI 02B08f
Gremlin	-0.5544	-0.674	-0.3281	-0.0866	0.3644	0.7109	Gremlin	-0.833329	-0.8507	-0.902	-0.463229	-0.8075	-0.986971	Gremlin	-0.833329	-1.68403	-2.58603	-3.04926	-3.85676	-4.84373				Gremlin		Gremlin
GRIP1	NA	NA	NA	NA	NA	NA	GRIP1	-0.2413	-0.3527		0.0425333	-1.42698	0.6465	GRIP1	-0.2413	-0.594	-0.594	-0.551467	-1.97844	-1.33194	co-regulators					GRIP1
H11	NA	NA	NA	NA	NA	NA	H11	1.98665	-0.8608	2.4213	2.1487	0.8919	1.175	H11	1.98665	1.12585	3.54715	5.69585	6.58775	7.76275						H11
H11 06B06g	-0.0142	1.1816	1.8057	1.8592	2.2203	1.4848	H11 06B06g	-0.0078	0.604843	0.116762	0.768443	0.350925	0.83475	H11 06B06g	-0.0078	0.597043	0.713805	1.48225	1.83317	2.66792						H11 06B06g
H3F3A 04A11h	NA	NA	NA	NA	NA	NA	H3F3A 04A11h			-0.8172		-1.29905		H3F3A 04A11h	0	0	-0.8172	-0.8172	-2.11625	-2.11625						H3F3A 04A11h
HBP1	NA	NA	NA	NA	NA	NA	HBP1		-0.89805	0.3084		-0.7099	-1.3853	HBP1	0	-0.89805	-0.58965	-0.58965	-1.29955	-2.68485				HBP1		HBP1
HBP1-HMGbox	-0.3598	-0.2674	0.0946	0.1558	0.945	1.1596	HBP1-HMGbox	-0.644725	-0.403625	-0.328167	-0.47595	-1.06294	-0.4171	HBP1-HMGbox	-0.644725	-1.04835	-1.37652	-1.85247	-2.91541	-3.33251				HBP1-HMGbox		HBP1-HMGbox
HDAc5	-0.1896	0.0596	0.2779	0.426	0.796	1.0978	HDAc5	-0.453217	-0.511657	-0.64225	-0.398429	-0.64152	-0.335271	HDAc5	-0.453217	-0.964874	-1.60712	-2.00555	-2.64707	-2.98234	Cell cycle	co-regulators		HDAc5		HDAc5
HDAc-bindend protein	-0.3133	-0.5476	-0.4465	-0.5476	-0.2729	-0.1957	HDAc-bindend protein	-0.505625	-0.565663	-0.951043	-0.158175	-0.402486	-0.0423286	HDAc-bindend protein	-0.505625	-1.07129	-2.02233	-2.18051	-2.58299	-2.62532	Cell cycle	co-regulators		HDAc-bindend protein		HDAc-bindend protein
Hepatocyt growth factor	-0.509	-0.2619	0.2148	0.0795	-0.5858	0.4635	Hepatocyt growth factor	-0.284314	-0.477083	-0.6908	-1.59624	-0.97085	-0.28022	Hepatocyt growth factor	-0.284314	-0.761398	-1.4522	-3.04844	-4.01929	-4.29951	met			Hepatocyt growth factor		Hepatocyt growth factor
HER2	NA	NA	NA	NA	NA	NA	HER2	-0.823325	0.115533	-0.6759	-1.68898	-1.50477	-0.05165	HER2	-0.823325	-0.707792	-1.38369	-3.07267	-4.57743	-4.62908				HER2		HER2
Herp1	NA	NA	NA	NA	NA	NA	Herp1			-0.44205		-0.63975		Herp1	0	0	-0.44205	-0.44205	-1.0818	-1.0818				Herp1		Herp1
HGF (HS)	0.1117	0.3973	1.8907	1.6556	1.5947	1.3473	HGF (HS)	-1.22812	-0.69156	-1.09432	-0.623875	-0.600914	-0.775125	HGF (HS)	-1.22812	-1.91968	-3.01401	-3.63788	-4.23879	-5.01392	met			HGF (HS/SS)		HGF (HS)
HGF (SS)	-0.2861	-0.1225	1.2792	0.8858	1.2298	0.8904	HGF (SS)	-1.12962	-1.15588	-1.8653	-0.769133	-1.2567	-1.17508	HGF (SS)	-1.12962	-2.2855	-4.15081	-4.91994	-6.17664	-7.35171	met			HGF (HS/SS)		HGF (SS)
HHADH2	NA	NA	NA	NA	NA	NA	HHADH2	-0.559	0.14976	-0.761767		-0.8546	-0.500967	HHADH2	-0.559	-0.40924	-1.17101	-1.17101	-2.02561	-2.52657				HHADH2		HHADH2
HHADHa	NA	NA	NA	NA	NA	NA	HHADHa	-0.4103	-0.5239			-0.91415	0.0397	HHADHa	-0.4103	-0.9342	-0.9342	-0.9342	-1.84835	-1.80865				HHADHa		HHADHa
HH-Ci	NA	NA	NA	NA	NA	NA	HH-Ci	-0.3289	-1.666	-2.268	0.5543	-0.5149		HH-Ci	-0.3289	-1.9949	-4.2629	-3.7086	-4.2235	-4.2235						HH-Ci
Hip	1.4971	1.4384	1.7059	1.32	1.2111	0.3008	Hip	-0.204029	-0.161963	-0.457575	0.048075	-0.487957	0.2557	Hip	-0.204029	-0.365991	-0.823566	-0.775491	-1.26345	-1.00775				Hip		Hip
HIRIP5 04B01b	-0.3577	-0.5162	-0.8328	-0.8278	-1.1166	-1.7762	HIRIP5 04B01b	-0.823275	-0.63655	-0.451	-0.469563	-0.0959875	-0.418475	HIRIP5 04B01b	-0.823275	-1.45982	-1.91082	-2.38039	-2.47638	-2.89485						HIRIP5 04B01b
HMG1	1.6427	1.248	0.6546	0.7396	0.7589	1.0058	HMG1	-0.453313	-0.393313	0.0610167	-0.664875	-0.67134	-0.45815	HMG1	-0.453313	-0.846625	-0.785608	-1.45048	-2.12182	-2.57997				HMG1		HMG1
HMGCoAR	-0.8552	-2.0046	-2.5566	-3.1126	-1.8287	-1.8622	HMGCoAR	-0.690633	-0.54592	-0.1187	-0.4821	0.079625	-0.61416	HMGCoAR	-0.690633	-1.23655	-1.35525	-1.83735	-1.75773	-2.37189				HMGCoAR		HMGCoAR
HoxD1	NA	NA	NA	NA	NA	NA	HoxD1		-1.5812	0.1872		-0.6857	-0.759	HoxD1	0	-1.5812	-1.394	-1.394	-2.0797	-2.8387				HoxD1		HoxD1
HSMNP1	-0.1381	0.332	1.4573	1.3822	1.7559	2.5535	HSMNP1	-0.28985	0.136029	0.138238	-0.367112	0.0324	0.06005	HSMNP1	-0.28985	-0.153821	-0.0155839	-0.382696	-0.350296	-0.290246						HSMNP1
HSMNP1 07A04g	-0.5325	-0.5838	0.4617	0.722	1.1181	1.5803	HSMNP1 07A04g	-0.514714	-0.549371	-0.0918625	0.155314	0.0125125	-0.205475	HSMNP1 07A04g	-0.514714	-1.06409	-1.15595	-1.00063	-0.988121	-1.1936						HSMNP1 07A04g
HSPB3 04A12b	NA	NA	NA	NA	NA	NA	HSPB3 04A12b	-0.490525	-0.891367	-1.8867	-0.7105	-1.0846	-0.858333	HSPB3 04A12b	-0.490525	-1.38189	-3.26859	-3.97909	-5.06369	-5.92203						HSPB3 04A12b
HSPC028	0.6506	0.4689	0.8977	0.6166	1.3423	1.4489	HSPC028	0.109567	0.158057	1.05838	-0.0134857	0.03874	0.9731	HSPC028	0.109567	0.267624	1.326	1.31251	1.35125	2.32435						HSPC028
HSPC028 03A09f	NA	NA	NA	NA	NA	NA	HSPC028 03A09f	-2.5358	-1.1038	-1.12045		-1.7301		HSPC028 03A09f	-2.5358	-3.6396	-4.76005	-4.76005	-6.49015	-6.49015						HSPC028 03A09f
HSPC051	NA	NA	NA	NA	NA	NA	HSPC051	-0.4491	0.375133	0.8776	0.06255	-0.0820667	-0.172967	HSPC051	-0.4491	-0.0739667	0.803633	0.866183	0.784117	0.61115						HSPC051
HSPC051 02B10d	NA	NA	NA	NA	NA	NA	HSPC051 02B10d	-0.238433	-0.460833	-0.7942	-0.354033	-0.4938	-0.4909	HSPC051 02B10d	-0.238433	-0.699267	-1.49347	-1.8475	-2.3413	-2.8322						HSPC051 02B10d
HSPC152	NA	NA	NA	NA	NA	NA	HSPC152	-0.69	-0.660933	-1.60062	-0.923525	-1.4018	-0.996367	HSPC152	-0.69	-1.35093	-2.95156	-3.87508	-5.27688	-6.27325						HSPC152
HSPC152 AZ2C05	1.1407	0.1734	-0.1626	-0.6169	-1.0423	-0.7695	HSPC152 AZ2C05	-1.07936	-0.65665	-0.420375	-0.90155	-1.14321	-0.20172	HSPC152 AZ2C05	-1.07936	-1.73601	-2.15639	-3.05794	-4.20115	-4.40287						HSPC152 AZ2C05
HSPE1 04B09F	-0.666	-0.7611	-1.0072	-1.5127	-1.526	-1.848	HSPE1 04B09F	-0.523967	0.29848	-0.57408	-0.7554	-0.37805	-0.1978	HSPE1 04B09F	-0.523967	-0.225487	-0.799567	-1.55497	-1.93302	-2.13082						HSPE1 04B09F
HTCD37	-0.2361	-0.6689	-1.2924	-0.9959	-0.7575	-0.0639	HTCD37	-0.667275	-0.1163	-0.0752714	-0.5558	0.225329	-0.671714	HTCD37	-0.667275	-0.783575	-0.858846	-1.41465	-1.18932	-1.86103						HTCD37
HUMMLC2B	NA	NA	NA	NA	NA	NA	HUMMLC2B	-0.316567	-1.25903	-0.0187167	-0.2036	-0.5442	-0.6112	HUMMLC2B	-0.316567	-1.5756	-1.59432	-1.79792	-2.34212	-2.95332						HUMMLC2B
HUMMLC2B 01A06c	-0.0872	4.1847	5.752	6.2311	6.6521	6.7604	HUMMLC2B 01A06c	-0.192	-0.0636667	-0.531537	0.0099375	-0.185813	-0.39115	HUMMLC2B 01A06c	-0.192	-0.255667	-0.787204	-0.777267	-0.963079	-1.35423						HUMMLC2B 01A06c
ID-2B	0.5402	-0.2549	-0.3787	-0.9491	-0.9553	-0.6308	ID-2B	-0.360557	-0.154962	0.0051	-0.943867	-0.290171	0.83264	ID-2B	-0.360557	-0.51552	-0.51042	-1.45429	-1.74446	-0.911818				ID-2B		ID-2B
ID3	NA	NA	NA	NA	NA	NA	ID3		-0.94465	-0.287233		-0.62325		ID3	0	-0.94465	-1.23188	-1.23188	-1.85513	-1.85513				ID3		ID3
ID-4	-0.3671	-0.4103	-0.2778	-0.6644	0.0031	0.5297	ID-4	-0.72016	-1.02458	-0.449875	-0.896533	-0.77344	-0.39345	ID-4	-0.72016	-1.74474	-2.19462	-3.09115	-3.86459	-4.25804				ID-4		ID-4
IFRD1	NA	NA	NA	NA	NA	NA	IFRD1			1.50842		-0.2848		IFRD1	0	0	1.50842	1.50842	1.22362	1.22362						IFRD1
IFRD1 06B04g	NA	NA	NA	NA	NA	NA	IFRD1 06B04g		0.3922	1.75563			3.5073	IFRD1 06B04g	0	0.3922	2.14783	2.14783	2.14783	5.65513						IFRD1 06B04g
IGF-II-R	NA	NA	NA	NA	NA	NA	IGF-II-R		-1.0831	2.3154		-0.69605		IGF-II-R	0	-1.0831	1.2323	1.2323	0.53625	0.53625	calcineurin			IGF-II-R		IGF-II-R
IGF-I-R	NA	NA	NA	NA	NA	NA	IGF-I-R		0.0086	-0.65525		-0.9927	-0.7254	IGF-I-R	0	0.0086	-0.64665	-0.64665	-1.63935	-2.36475	calcineurin			IGF-I-R		IGF-I-R
I-mfa	-0.4882	-0.7732	-0.4567	-0.2989	0.0422	0.6023	I-mfa	-0.719213	-0.76833	-0.5156	-0.809311	-0.65051	-0.346533	I-mfa	-0.719213	-1.48754	-2.00314	-2.81245	-3.46296	-3.8095				I-mfa		I-mfa
IMPA2	NA	NA	NA	NA	NA	NA	IMPA2				-1.09207		-1.384	IMPA2	0	0	0	-1.09207	-1.09207	-2.47607						IMPA2
IMPA2 10A06h	NA	NA	NA	NA	NA	NA	IMPA2 10A06h		-0.1574	-0.73145	-0.69335	-0.391833	-0.996267	IMPA2 10A06h	0	-0.1574	-0.88885	-1.5822	-1.97403	-2.9703						IMPA2 10A06h
iNOS	-0.7317	0.4551	0.2771	0.2172	-0.0145	-0.0532	iNOS	-0.339189	0.110673	-0.54145	-0.913157	-0.913488	-0.874923	iNOS	-0.339189	-0.228516	-0.769966	-1.68312	-2.59661	-3.47153				iNOS		iNOS
Insulin like growth factor II receptor	NA	NA	NA	NA	NA	NA	Insulin like growth factor II receptor	-0.248325	-0.7779	-0.4729	0.0781	-0.8802	-0.728	Insulin like growth factor II receptor	-0.248325	-1.02622	-1.49912	-1.42102	-2.30122	-3.02922	calcineurin			Insulin like growth factor II receptor		Insulin like growth factor II receptor
Itch	-0.0075	-0.0474	1.1948	0.9168	0.0812	0.4542	Itch	-0.69735	-0.233625	0.915083	-0.787733	-1.05985	-0.35508	Itch	-0.69735	-0.930975	-0.0158917	-0.803625	-1.86347	-2.21855						Itch
Itch 03A10f	0.4475	-0.0116	0.45	1.6319	1.5286	1.3421	Itch 03A10f	-0.547475	0.49485	-0.212717	-0.3819	-0.0377	-0.472225	Itch 03A10f	-0.547475	-0.052625	-0.265342	-0.647242	-0.684942	-1.15717						Itch 03A10f
ITGAV 08B01f	NA	NA	NA	NA	NA	NA	ITGAV 08B01f	-0.3193	-0.69545		-1.41565	-1.2503	-1.2279	ITGAV 08B01f	-0.3193	-1.01475	-1.01475	-2.4304	-3.6807	-4.9086						ITGAV 08B01f
Jagged 1	NA	NA	NA	NA	NA	NA	Jagged 1			-0.31305		-0.87285		Jagged 1	0	0	-0.31305	-0.31305	-1.1859	-1.1859				Jagged 1		Jagged 1
JNK1	-0.5554	-0.2904	-0.1468	-0.1697	0.1206	0.6372	JNK1	-1.05584	-0.96884	-1.1546	-0.918533	-0.9901	-0.55372	JNK1	-1.05584	-2.02468	-3.17928	-4.09781	-5.08791	-5.64163	TGF-b	Integrin		JNK1		JNK1
JNK-activator	-0.4412	-0.4966	-0.3476	-0.3291	-0.2723	0.0232	JNK-activator	-0.923633	-0.96855	-0.78494	-0.901025	-1.29926	-0.943	JNK-activator	-0.923633	-1.89218	-2.67712	-3.57815	-4.87741	-5.82041	TGF-b	Integrin		JNK-activator		JNK-activator
KCNMA1	-0.4695	0.014	0.1764	0.4248	0.714	1.1901	KCNMA1	-0.38208	0.07844	0.388057	-0.26412	-0.6874	-0.26346	KCNMA1	-0.38208	-0.30364	0.0844171	-0.179703	-0.867103	-1.13056						KCNMA1
KCNMA1 02B10gT3	NA	NA	NA	NA	NA	NA	KCNMA1 02B10gT3		-1.6424	0.4702		-0.41492	-0.6464	KCNMA1 02B10gT3	0	-1.6424	-1.1722	-1.1722	-1.58712	-2.23352						KCNMA1 02B10gT3
KIAA0068 07B08f	0.1131	-0.0911	-0.1398	-0.4574	-0.8354	-0.8751	KIAA0068 07B08f	-0.0465167	0.576363	0.183683	-0.35596	0.14775	0.0552	KIAA0068 07B08f	-0.0465167	0.529846	0.713529	0.357569	0.505319	0.560519						KIAA0068 07B08f
KIAA0094	0.1031	0.5761	1.5062	2.0028	2.5066	3.7913	KIAA0094	0.000766667	-0.316783	0.587	-1.96342	0.228	0.894417	KIAA0094	0.000766667	-0.316017	0.270983	-1.69244	-1.46444	-0.57002						KIAA0094
KIAA0094 07A08f	NA	NA	NA	NA	NA	NA	KIAA0094 07A08f	-0.2607	-0.411133		-0.62445	-1.2714	-0.1179	KIAA0094 07A08f	-0.2607	-0.671833	-0.671833	-1.29628	-2.56768	-2.68558						KIAA0094 07A08f
KIAA0164	0.4118	0.0159	-0.1942	0.673	1.149	1.8761	KIAA0164	-0.679475	-0.55415	-0.80016	-0.3658	-0.29654	0.0144667	KIAA0164	-0.679475	-1.23362	-2.03378	-2.39959	-2.69612	-2.68166						KIAA0164
KIAA0164 05B04a	2.0467	1.6889	0.9799	0.2496	0.4613	0.817	KIAA0164 05B04a	-1.0268	-0.84545	-0.611	-0.541214	-0.59492	-0.652875	KIAA0164 05B04a	-1.0268	-1.87225	-2.48325	-3.02446	-3.61938	-4.27226						KIAA0164 05B04a
KIAA0232	-0.3968	-0.1665	0.4264	0.6224	0.9512	1.2225	KIAA0232	0.172	0.2385	0.433057	0.169838	0.185133	0.0803714	KIAA0232	0.172	0.4105	0.843557	1.01339	1.19853	1.2789						KIAA0232
KIAA0232 03A03a	0.0322	-0.1141	-0.2229	-0.0022	0.145	0.6426	KIAA0232 03A03a	-0.246737	-0.305325	-0.857743	-0.0566375	-0.5254	0.143183	KIAA0232 03A03a	-0.246737	-0.552063	-1.40981	-1.46644	-1.99184	-1.84866						KIAA0232 03A03a
KIAA1040	NA	NA	NA	NA	NA	NA	KIAA1040	-0.566725	-1.4082	-0.58	-0.600725	-1.0071	-0.828733	KIAA1040	-0.566725	-1.97492	-2.55492	-3.15565	-4.16275	-4.99148						KIAA1040
KIAA1040 01A03e	0.8495	1.1781	0.7274	0.841	0.7476	1.0666	KIAA1040 01A03e	-0.99695	-0.584633	-0.20914	-0.64235	-0.19922	-0.664525	KIAA1040 01A03e	-0.99695	-1.58158	-1.79072	-2.43307	-2.63229	-3.29682						KIAA1040 01A03e
KIAA1143	NA	NA	NA	NA	NA	NA	KIAA1143							KIAA1143	0	0	0	0	0	0						KIAA1143
KIAA1143 AZ2H05	NA	NA	NA	NA	NA	NA	KIAA1143 AZ2H05	-0.4036	-0.540967	-0.420267	-1.05802	-0.8522	-0.519967	KIAA1143 AZ2H05	-0.4036	-0.944567	-1.36483	-2.42286	-3.27506	-3.79502						KIAA1143 AZ2H05
KIAA1288	NA	NA	NA	NA	NA	NA	KIAA1288	-0.4164	-0.9919	-0.2591		-1.9319	-2.4561	KIAA1288	-0.4164	-1.4083	-1.6674	-1.6674	-3.5993	-6.0554						KIAA1288
KIAA1288 02B11gt3	-0.2625	-0.277	-0.3179	-0.6125	-0.4871	0.202	KIAA1288 02B11gt3	0.3047	-0.02025	-0.31454	-0.0902857	-0.796767	-0.0374	KIAA1288 02B11gt3	0.3047	0.28445	-0.03009	-0.120376	-0.917142	-0.954542						KIAA1288 02B11gt3
KIAA1546	NA	NA	NA	NA	NA	NA	KIAA1546	-0.8944	0.86975	0.140575	0.3259	0.457467	0.862275	KIAA1546	-0.8944	-0.02465	0.115925	0.441825	0.899292	1.76157						KIAA1546
KIAA1546 06B04h	NA	NA	NA	NA	NA	NA	KIAA1546 06B04h	0.4711	0.0737	2.1729		-0.30355	-0.5052	KIAA1546 06B04h	0.4711	0.5448	2.7177	2.7177	2.41415	1.90895						KIAA1546 06B04h
KIAA1596 07B05g	NA	NA	NA	NA	NA	NA	KIAA1596 07B05g					-0.7432	-1.4468	KIAA1596 07B05g	0	0	0	0	-0.7432	-2.19						KIAA1596 07B05g
Laminin A4	NA	NA	NA	NA	NA	NA	Laminin A4		-0.6698	-1.59785	-0.1154	-0.621167		Laminin A4	0	-0.6698	-2.26765	-2.38305	-3.00422	-3.00422				Laminin A4		Laminin A4
Laminin-EST1	-0.2211	-0.3293	-0.0618	-0.6844	-0.0114	0.4697	Laminin-EST1	-0.335483	-0.599	-0.889717	-0.467557	-0.243271	-0.4853	Laminin-EST1	-0.335483	-0.934483	-1.8242	-2.29176	-2.53503	-3.02033				Laminin-EST1		Laminin-EST1
Laminin-Receptor	0.8148	0.9562	1.236	1.1467	0.9154	0.8211	Laminin-Receptor	-0.483037	-0.281313	-0.206675	0.142375	-0.411362	-0.189675	Laminin-Receptor	-0.483037	-0.76435	-0.971025	-0.82865	-1.24001	-1.42969				Laminin-Receptor		Laminin-Receptor
LAMR1 08B11a	0.6725	1.0337	1.1543	0.8672	0.4692	-0.3368	LAMR1 08B11a	-0.264843	-0.449012	-0.473075	-0.18475	-0.500487	-0.508475	LAMR1 08B11a	-0.264843	-0.713855	-1.18693	-1.37168	-1.87217	-2.38064				LAMR1		LAMR1 08B11a
LDHA 08A02d	2.489	1.3491	0.9199	1.626	1.7408	1.0888	LDHA 08A02d	-0.170637	-0.300513	-0.37275	0.0392625	-0.1433	-0.222662	LDHA 08A02d	-0.170637	-0.47115	-0.8439	-0.804638	-0.947938	-1.1706				LDHA		LDHA 08A02d
LHX1	NA	NA	NA	NA	NA	NA	LHX1	-2.1102	-0.940567	0.04865	1.0963	-0.72235		LHX1	-2.1102	-3.05077	-3.00212	-1.90582	-2.62817	-2.62817				LHX1		LHX1
LOC51087 07B11g	-0.2459	0.3398	2.1466	3.6309	4.4063	4.1276	LOC51087 07B11g	-1.15292	-0.4927	-0.49975	-0.117938	-0.380312	-0.1397	LOC51087 07B11g	-1.15292	-1.64562	-2.14538	-2.26331	-2.64363	-2.78333						LOC51087 07B11g
LOC51189 08A03c	-0.0181	-0.369	-0.6393	-1.1016	-1.1253	-1.0038	LOC51189 08A03c	0.505375	0.222112	0.660713	0.535163	0.06455	0.287938	LOC51189 08A03c	0.505375	0.727488	1.3882	1.92336	1.98791	2.27585				LOC51189		LOC51189 08A03c
LOC51637	-0.5189	-0.4847	0.1132	0.0699	-0.0583	0.2855	LOC51637	-0.372375	-0.61034	-0.341	-1.14206	-0.76938	-0.924714	LOC51637	-0.372375	-0.982715	-1.32372	-2.46578	-3.23516	-4.15987						LOC51637
LOC51637 07A04f	1.1778	0.979	0.7452	1.1983	0.8229	0.3847	LOC51637 07A04f	0.03305	-0.384887	-0.674562	-0.688875	-1.28166	-0.270471	LOC51637 07A04f	0.03305	-0.351838	-1.0264	-1.71527	-2.99694	-3.26741						LOC51637 07A04f
LOC51725 09A12a	NA	NA	NA	NA	NA	NA	LOC51725 09A12a							LOC51725 09A12a	0	0	0	0	0	0						LOC51725 09A12a
LOC56901	NA	NA	NA	NA	NA	NA	LOC56901			-0.457	-1.3999		-0.2542	LOC56901	0	0	-0.457	-1.8569	-1.8569	-2.1111						LOC56901
LOC56901 10A12h	-0.1191	0.9445	0.842	1.0712	1.6353	1.424	LOC56901 10A12h	-0.2762	0.598125	-0.19065	-0.112475	0.114133	-0.0491667	LOC56901 10A12h	-0.2762	0.321925	0.131275	0.0188	0.132933	0.0837667						LOC56901 10A12h
LOC58529 07A04d	-0.5237	-0.3604	-0.795	1.1005	2.0521	2.3784	LOC58529 07A04d	0.251162	-0.04652	0.52192	-1.4576	-1.01362	0.1958	LOC58529 07A04d	0.251162	0.204642	0.726562	-0.731038	-1.74466	-1.54886						LOC58529 07A04d
MAGED1 05B05bT3	0.9474	1.2209	0.9699	0.254	-0.1313	-0.1739	MAGED1 05B05bT3	-0.125013	-0.283612	-0.36515	-0.41115	-0.56255	-0.332612	MAGED1 05B05bT3	-0.125013	-0.408625	-0.773775	-1.18493	-1.74748	-2.08009						MAGED1 05B05bT3
MAPK	NA	NA	NA	NA	NA	NA	MAPK	-1.69405	-1.72662	-0.86105	-1.87195	-1.4446	-2.19785	MAPK	-1.69405	-3.42067	-4.28172	-6.15367	-7.59827	-9.79612	met	Ras	cell cycle / co-regulators	MAPK		MAPK
Matrilysin	NA	NA	NA	NA	NA	NA	Matrilysin		-1.1513	1.11565		-0.7263		Matrilysin	0	-1.1513	-0.03565	-0.03565	-0.76195	-0.76195				Matrilysin		Matrilysin
MBNL 08A03f	-0.2702	0.2415	-0.001	-0.1605	0.5486	0.6589	MBNL 08A03f	-0.381529	-0.2202	0.29932	-0.0211	0.342017	-0.249175	MBNL 08A03f	-0.381529	-0.601729	-0.302409	-0.323509	0.0185081	-0.230667						MBNL 08A03f
MCL1 03A12f	0.0552	-0.0136	-0.0472	-0.3949	-0.4087	0.2985	MCL1 03A12f	-0.616317	-0.78735	-0.520983	-1.05552	-1.54775	-0.9426	MCL1 03A12f	-0.616317	-1.40367	-1.92465	-2.98017	-4.52792	-5.47052						MCL1 03A12f
m-clapain	NA	NA	NA	NA	NA	NA	m-clapain	-0.915771	-0.0397714	0.278667	-0.853	-0.84904	-0.192513	m-clapain	-0.915771	-0.955543	-0.676876	-1.52988	-2.37892	-2.57143				m-clapain		m-clapain
MDG1 04B08H	NA	NA	NA	NA	NA	NA	MDG1 04B08H	-0.363075	-0.29625	-1.12935	-0.607525	-0.424	-0.623033	MDG1 04B08H	-0.363075	-0.659325	-1.78868	-2.3962	-2.8202	-3.44323						MDG1 04B08H
MDH1	NA	NA	NA	NA	NA	NA	MDH1	-0.441175	-0.35295	-0.345775	-0.29985	-0.33265	-0.158675	MDH1	-0.441175	-0.794125	-1.1399	-1.43975	-1.7724	-1.93107				MDH1		MDH1
MDH1 AZ2D04	1.1372	-0.3494	-0.7387	-1.4355	-1.4013	-1.3715	MDH1 AZ2D04	-0.903075	-0.695237	-0.395963	-0.4754	-0.500317	-0.39994	MDH1 AZ2D04	-0.903075	-1.59831	-1.99428	-2.46968	-2.96999	-3.36993				MDH1		MDH1 AZ2D04
MEF2b	NA	NA	NA	NA	NA	NA	MEF2b	0.4297		0.88655	-0.361267	-1.15925	-0.6278	MEF2b	0.4297	0.4297	1.31625	0.954983	-0.204267	-0.832067	co-regulators	notch		MEF2b		MEF2b
MEF2c	NA	NA	NA	NA	NA	NA	MEF2c	-1.4722						MEF2c	-1.4722	-1.4722	-1.4722	-1.4722	-1.4722	-1.4722	co-regulators	notch				MEF2c
MEF2x	NA	NA	NA	NA	NA	NA	MEF2x	-1.2539	-1.3621	-0.8535	-1.7172	-0.8514		MEF2x	-1.2539	-2.616	-3.4695	-5.1867	-6.0381	-6.0381	co-regulators	notch		MEF2x		MEF2x
MEK3	NA	NA	NA	NA	NA	NA	MEK3	-1.01785	-0.9801		-0.5526	-1.2519	-1.0201	MEK3	-1.01785	-1.99795	-1.99795	-2.55055	-3.80245	-4.82255	Ras			MEK3		MEK3
MEK5	-0.7217	-0.9335	-1.0049	-0.8886	-0.5441	-0.3332	MEK5	-0.780075	-0.977375	-1.40138	-0.843525	-1.38584	-1.33393	MEK5	-0.780075	-1.75745	-3.15883	-4.00235	-5.38819	-6.72211	Ras			MEK5		MEK5
MG72/JP1 05B09hT7	-0.0952	-0.1733	0.5536	0.6845	0.8246	0.3176	MG72/JP1 05B09hT7	-0.07352	0.305667	1.16488	0.21404	0.29795	0.915857	MG72/JP1 05B09hT7	-0.07352	0.232147	1.39702	1.61106	1.90901	2.82487						MG72/JP1 05B09hT7
MGC4614	NA	NA	NA	NA	NA	NA	MGC4614	-0.160667	0.4905	0.50215	-0.4434		-1.4722	MGC4614	-0.160667	0.329833	0.831983	0.388583	0.388583	-1.08362						MGC4614
MGC4614 10A12g	-0.3483	-0.9039	-0.7292	-1.3635	-0.6706	-0.7975	MGC4614 10A12g	0.0836571	0.250367	-0.6514	0.140175	-0.0724	0.462214	MGC4614 10A12g	0.0836571	0.334024	-0.317376	-0.177201	-0.249601	0.212613						MGC4614 10A12g
MGEA6	NA	NA	NA	NA	NA	NA	MGEA6	-0.3927	1.0932		-0.447133		-0.842367	MGEA6	-0.3927	0.7005	0.7005	0.253367	0.253367	-0.589						MGEA6
MGEA6 06B03d	NA	NA	NA	NA	NA	NA	MGEA6 06B03d							MGEA6 06B03d	0	0	0	0	0	0						MGEA6 06B03d
MGP	-0.4857	-0.3315	0.2814	0.1198	0.6379	0.8848	MGP	-0.105425	0.0513375	0.049875	0.02725	-0.11325	-0.0451875	MGP	-0.105425	-0.0540875	-0.0042125	0.0230375	-0.0902125	-0.1354				MGP		MGP
MGST3 04B03b	NA	NA	NA	NA	NA	NA	MGST3 04B03b	-0.726367	-0.914833	-0.6697	-0.401867	-0.307633	0.0429	MGST3 04B03b	-0.726367	-1.6412	-2.3109	-2.71277	-3.0204	-2.9775						MGST3 04B03b
MITR	NA	NA	NA	NA	NA	NA	MITR	-0.955875	-0.872667	-1.04685	-0.74095	-0.35342	-1.70565	MITR	-0.955875	-1.82854	-2.87539	-3.61634	-3.96976	-5.67541	co-regulators			MITR		MITR
Miz1	NA	NA	NA	NA	NA	NA	Miz1	-0.952875	-1.02643	-1.46045	-1.45222	-1.2446	-0.94765	Miz1	-0.952875	-1.97931	-3.43976	-4.89198	-6.13658	-7.08423				Miz1		Miz1
MLP	0.2396	0.0519	1.1206	1.4108	1.8477	2.1665	MLP	-0.37298	-0.44995	-0.606117	-0.34242	-0.41185	-0.0952	MLP	-0.37298	-0.82293	-1.42905	-1.77147	-2.18332	-2.27852				MLP		MLP
MLP1	NA	NA	NA	NA	NA	NA	MLP1	-0.849033	-0.71332	-0.0735143		-0.77872	0.506733	MLP1	-0.849033	-1.56235	-1.63587	-1.63587	-2.41459	-1.90785				MLP1		MLP1
MLP2	-0.405	-1.0035	-1.1092	-1.1278	-1.1587	0.2307	MLP2	-0.9829	-0.24522	0.71042	-0.595275	-0.27348	0.37744	MLP2	-0.9829	-1.22812	-0.5177	-1.11298	-1.38645	-1.00901				MLP2		MLP2
Mos	NA	NA	NA	NA	NA	NA	Mos	-0.20025	-0.267433	-0.6205	-0.80325	-0.943167	-0.650133	Mos	-0.20025	-0.467683	-1.08818	-1.89143	-2.8346	-3.48473				Mos		Mos
MOX2	-0.2432	0.1309	0.2606	0.321	0.4967	0.7013	MOX2	-0.0223625	-0.0395375	-0.7664	-0.0109875	-0.521513	-0.1018	MOX2	-0.0223625	-0.0619	-0.8283	-0.839287	-1.3608	-1.4626	six			MOX2		MOX2
mTEF	-0.342	-0.5736	-0.1501	-0.957	-0.755	-0.6176	mTEF	-0.550075	-0.563533	-0.450275	-0.6296	-0.46765	-0.02134	mTEF	-0.550075	-1.11361	-1.56388	-2.19348	-2.66113	-2.68247				mTEF		mTEF
mu-calpain	-0.2927	-0.0248	0.433	0.3576	0.7543	0.9803	mu-calpain	-0.25625	-0.19957	-0.851644	-0.43795	-0.645571	-0.377244	mu-calpain	-0.25625	-0.45582	-1.30746	-1.74541	-2.39099	-2.76823				mu-calpain		mu-calpain
MUF1	NA	NA	NA	NA	NA	NA	MUF1	0.8046	1.5388	-0.2945	-0.0196			MUF1	0.8046	2.3434	2.0489	2.0293	2.0293	2.0293						MUF1
MUF1 02B09c	NA	NA	NA	NA	NA	NA	MUF1 02B09c	-0.7198	-0.915233	-0.73125		-0.94735		MUF1 02B09c	-0.7198	-1.63503	-2.36628	-2.36628	-3.31363	-3.31363						MUF1 02B09c
MVK	-1.4137	-1.2976	-0.9644	-2.0909	-1.1134	-0.5531	MVK	0.6626	0.03695	-1.23335	-1.15278	-0.244425	-0.72444	MVK	0.6626	0.69955	-0.5338	-1.68657	-1.931	-2.65544				MVK		MVK
MYBPC1 09A01B	NA	NA	NA	NA	NA	NA	MYBPC1 09A01B			0.1431		-0.71475	-0.63515	MYBPC1 09A01B	0	0	0.1431	0.1431	-0.57165	-1.2068				MYBPC1 09A01B		MYBPC1 09A01B
MyD118	-0.4215	-0.3884	-0.1741	-0.0701	0.5437	0.7102	MyD118	-0.0896	-0.106637	-0.685567	0.0417625	-0.558087	0.0851857	MyD118	-0.0896	-0.196238	-0.881804	-0.840042	-1.39813	-1.31294				MyD118		MyD118
Myf-5	-0.4332	-0.7369	-0.7086	-0.7213	-0.0512	-0.2094	Myf-5	-1.26857	-0.712183	-0.19542	-0.1788	-0.254229	0.1311	Myf-5	-1.26857	-1.98075	-2.17617	-2.35497	-2.6092	-2.4781	co-regulators			Myf-5		Myf-5
Myf5_target_IP_A1	NA	NA	NA	NA	NA	NA	Myf5_target_IP_A1	-0.877725	-0.589	-1.18507	-1.22488	-0.97585	-0.957833	Myf5_target_IP_A1	-0.877725	-1.46673	-2.6518	-3.87668	-4.85253	-5.81037				Myf5_target		Myf5_target_IP_A1
Myf5_target_IP_A10	0.6317	0.4058	-0.5578	-0.1228	-0.1016	0.1104	Myf5_target_IP_A10	0.0849857	-0.45035	0.5367	-0.502325	-0.47348	-0.457375	Myf5_target_IP_A10	0.0849857	-0.365364	0.171336	-0.330989	-0.804469	-1.26184				Myf5_target		Myf5_target_IP_A10
Myf5_target_IP_A11	NA	NA	NA	NA	NA	NA	Myf5_target_IP_A11	-1.00137	-0.483333	-0.633867	-1.02588	-1.19762	-0.913433	Myf5_target_IP_A11	-1.00137	-1.48471	-2.11857	-3.14445	-4.34207	-5.25551				Myf5_target		Myf5_target_IP_A11
Myf5_target_IP_A12	NA	NA	NA	NA	NA	NA	Myf5_target_IP_A12	-0.0732	-0.516933	-0.31225	0.0239	0.709	-1.24005	Myf5_target_IP_A12	-0.0732	-0.590133	-0.902383	-0.878483	-0.169483	-1.40953				Myf5_target		Myf5_target_IP_A12
Myf5_target_IP_A2	NA	NA	NA	NA	NA	NA	Myf5_target_IP_A2	-0.14945	0.0203	0.1783	-0.67815	-0.904367	-0.40215	Myf5_target_IP_A2	-0.14945	-0.12915	0.04915	-0.629	-1.53337	-1.93552				Myf5_target		Myf5_target_IP_A2
Myf5_target_IP_A3	NA	NA	NA	NA	NA	NA	Myf5_target_IP_A3	-0.659925	-0.3735	-1.0312	-0.65525	-1.29653	-0.749467	Myf5_target_IP_A3	-0.659925	-1.03343	-2.06462	-2.71988	-4.01641	-4.76588				Myf5_target		Myf5_target_IP_A3
Myf5_target_IP_A4	NA	NA	NA	NA	NA	NA	Myf5_target_IP_A4		-0.51745	-0.3434	-1.0533	0.54675	-0.5125	Myf5_target_IP_A4	0	-0.51745	-0.86085	-1.91415	-1.3674	-1.8799				Myf5_target		Myf5_target_IP_A4
Myf5_target_IP_A5	-0.3219	-0.4027	-1.1993	-1.055	-1.6547	-1.3415	Myf5_target_IP_A5	-0.930425	-0.6499	0.103233	-0.8597	-0.78408	-0.941725	Myf5_target_IP_A5	-0.930425	-1.58033	-1.47709	-2.33679	-3.12087	-4.0626				Myf5_target		Myf5_target_IP_A5
Myf5_target_IP_A6	0.172	0.3089	-1.2564	-1.0716	-0.9045	-1.3394	Myf5_target_IP_A6	0.221575	0.0802375	-0.195875	0.116763	0.15875	0.122738	Myf5_target_IP_A6	0.221575	0.301812	0.105938	0.2227	0.38145	0.504187				Myf5_target		Myf5_target_IP_A6
Myf5_target_IP_A7	0.1709	0.1336	-1.1672	-1.1546	-1.0038	-1.1721	Myf5_target_IP_A7	-0.618475	-0.163933	-0.28498	-1.2103	-0.115767	-0.797625	Myf5_target_IP_A7	-0.618475	-0.782408	-1.06739	-2.27769	-2.39345	-3.19108				Myf5_target		Myf5_target_IP_A7
Myf5_target_IP_A8	0.536	0.5461	-1.6295	-1.8184	-1.7507	-3.0822	Myf5_target_IP_A8	0.0433143	0.00663333	-0.902075	-0.92715	-0.45025	0.426317	Myf5_target_IP_A8	0.0433143	0.0499476	-0.852127	-1.77928	-2.22953	-1.80321				Myf5_target		Myf5_target_IP_A8
Myf5_target_IP_A9	NA	NA	NA	NA	NA	NA	Myf5_target_IP_A9	-0.824375	-0.740275	-0.7646	-0.9844	-1.251	-0.967125	Myf5_target_IP_A9	-0.824375	-1.56465	-2.32925	-3.31365	-4.56465	-5.53178				Myf5_target		Myf5_target_IP_A9
Myf5_target_IP_B1	NA	NA	NA	NA	NA	NA	Myf5_target_IP_B1	-0.917975	-0.732075	-0.757525	-0.786975	-0.933367	-0.89585	Myf5_target_IP_B1	-0.917975	-1.65005	-2.40758	-3.19455	-4.12792	-5.02377				Myf5_target		Myf5_target_IP_B1
Myf5_target_IP_B10	0.6891	0.3139	-1.48	-1.6434	-1.0745	-1.6294	Myf5_target_IP_B10	0.477817	-0.08225	-0.155571	-0.878875	-0.7395	-0.82612	Myf5_target_IP_B10	0.477817	0.395567	0.239995	-0.63888	-1.37838	-2.2045				Myf5_target		Myf5_target_IP_B10
Myf5_target_IP_B11	NA	NA	NA	NA	NA	NA	Myf5_target_IP_B11			0.108				Myf5_target_IP_B11	0	0	0.108	0.108	0.108	0.108				Myf5_target		Myf5_target_IP_B11
Myf5_target_IP_B12	NA	NA	NA	NA	NA	NA	Myf5_target_IP_B12							Myf5_target_IP_B12	0	0	0	0	0	0				Myf5_target		Myf5_target_IP_B12
Myf5_target_IP_B2	NA	NA	NA	NA	NA	NA	Myf5_target_IP_B2	-0.82025	-1.2963		-1.06727			Myf5_target_IP_B2	-0.82025	-2.11655	-2.11655	-3.18382	-3.18382	-3.18382				Myf5_target		Myf5_target_IP_B2
Myf5_target_IP_B3	NA	NA	NA	NA	NA	NA	Myf5_target_IP_B3			-0.6834				Myf5_target_IP_B3	0	0	-0.6834	-0.6834	-0.6834	-0.6834				Myf5_target		Myf5_target_IP_B3
Myf5_target_IP_B4	NA	NA	NA	NA	NA	NA	Myf5_target_IP_B4							Myf5_target_IP_B4	0	0	0	0	0	0				Myf5_target		Myf5_target_IP_B4
Myf5_target_IP_B5	NA	NA	NA	NA	NA	NA	Myf5_target_IP_B5	-0.789775	-0.967233	-0.6306	-0.63264	-0.767	-0.639933	Myf5_target_IP_B5	-0.789775	-1.75701	-2.38761	-3.02025	-3.78725	-4.42718				Myf5_target		Myf5_target_IP_B5
Myf5_target_IP_B6	NA	NA	NA	NA	NA	NA	Myf5_target_IP_B6	-1.04773	-1.0613	-0.892	-0.840667	-1.2176	-1.3148	Myf5_target_IP_B6	-1.04773	-2.10903	-3.00103	-3.8417	-5.0593	-6.3741				Myf5_target		Myf5_target_IP_B6
Myf5_target_IP_B7	NA	NA	NA	NA	NA	NA	Myf5_target_IP_B7							Myf5_target_IP_B7	0	0	0	0	0	0				Myf5_target		Myf5_target_IP_B7
Myf5_target_IP_B8	NA	NA	NA	NA	NA	NA	Myf5_target_IP_B8							Myf5_target_IP_B8	0	0	0	0	0	0				Myf5_target		Myf5_target_IP_B8
Myf5_target_IP_B9	NA	NA	NA	NA	NA	NA	Myf5_target_IP_B9	-0.68035	-0.9636	-0.41185	-0.708625	-1.9986	-1.41583	Myf5_target_IP_B9	-0.68035	-1.64395	-2.0558	-2.76443	-4.76302	-6.17886				Myf5_target		Myf5_target_IP_B9
Myf5_target_IP_C1	NA	NA	NA	NA	NA	NA	Myf5_target_IP_C1	-0.423725	-0.512167	-0.842	-0.5704	-0.9599	-0.65485	Myf5_target_IP_C1	-0.423725	-0.935892	-1.77789	-2.34829	-3.30819	-3.96304				Myf5_target		Myf5_target_IP_C1
Myf5_target_IP_C10	NA	NA	NA	NA	NA	NA	Myf5_target_IP_C10	-0.542425	-0.581325	-0.251533	-0.899925	-0.5273	-0.457075	Myf5_target_IP_C10	-0.542425	-1.12375	-1.37528	-2.27521	-2.80251	-3.25958				Myf5_target		Myf5_target_IP_C10
Myf5_target_IP_C11	NA	NA	NA	NA	NA	NA	Myf5_target_IP_C11	-1.18525	-0.878633	-2.1171	-0.766175	-1.1586	-1.3699	Myf5_target_IP_C11	-1.18525	-2.06388	-4.18098	-4.94716	-6.10576	-7.47566				Myf5_target		Myf5_target_IP_C11
Myf5_target_IP_C12	NA	NA	NA	NA	NA	NA	Myf5_target_IP_C12					-1.3594		Myf5_target_IP_C12	0	0	0	0	-1.3594	-1.3594				Myf5_target		Myf5_target_IP_C12
Myf5_target_IP_C2	NA	NA	NA	NA	NA	NA	Myf5_target_IP_C2	-0.432325	-0.273275	-0.423333	-0.522625	-1.3456	-0.26765	Myf5_target_IP_C2	-0.432325	-0.7056	-1.12893	-1.65156	-2.99716	-3.26481				Myf5_target		Myf5_target_IP_C2
Myf5_target_IP_C3	NA	NA	NA	NA	NA	NA	Myf5_target_IP_C3	-0.879475	-1.45435		-0.6039	-0.8378	-0.5868	Myf5_target_IP_C3	-0.879475	-2.33383	-2.33383	-2.93772	-3.77553	-4.36233				Myf5_target		Myf5_target_IP_C3
Myf5_target_IP_C4	NA	NA	NA	NA	NA	NA	Myf5_target_IP_C4		-1.0716					Myf5_target_IP_C4	0	-1.0716	-1.0716	-1.0716	-1.0716	-1.0716				Myf5_target		Myf5_target_IP_C4
Myf5_target_IP_C5	-0.4915	-0.3365	0.1994	0.8069	0.89	1.1323	Myf5_target_IP_C5	-0.85665	-0.77665	-0.601475	-0.72125	-0.57432	-0.5669	Myf5_target_IP_C5	-0.85665	-1.6333	-2.23477	-2.95602	-3.53034	-4.09724				Myf5_target		Myf5_target_IP_C5
Myf5_target_IP_C6	-0.2544	-0.2597	-0.4017	-0.1008	0.0825	0.4769	Myf5_target_IP_C6	-0.61175	-0.30296	-0.150633	-0.554125	-0.91322	-0.330025	Myf5_target_IP_C6	-0.61175	-0.91471	-1.06534	-1.61947	-2.53269	-2.86271				Myf5_target		Myf5_target_IP_C6
Myf5_target_IP_C7	NA	NA	NA	NA	NA	NA	Myf5_target_IP_C7	-0.9182	-0.84595	-1.3145	-0.630133	-1.19015	-0.9562	Myf5_target_IP_C7	-0.9182	-1.76415	-3.07865	-3.70878	-4.89893	-5.85513				Myf5_target		Myf5_target_IP_C7
Myf5_target_IP_C8	NA	NA	NA	NA	NA	NA	Myf5_target_IP_C8	-0.552	-0.026	-0.49235	-0.535	-0.3778		Myf5_target_IP_C8	-0.552	-0.578	-1.07035	-1.60535	-1.98315	-1.98315				Myf5_target		Myf5_target_IP_C8
Myf5_target_IP_C9	0.2822	0.3631	-0.9982	-0.6187	-0.9784	-0.7395	Myf5_target_IP_C9	-0.6534	-0.242817	0.5239	-0.813275	-0.597133	-0.6221	Myf5_target_IP_C9	-0.6534	-0.896217	-0.372317	-1.18559	-1.78272	-2.40482				Myf5_target		Myf5_target_IP_C9
Myf5_target_IP_D1	NA	NA	NA	NA	NA	NA	Myf5_target_IP_D1	-0.12915	-0.16925	-0.1429	-0.732083	-0.893367	-0.699733	Myf5_target_IP_D1	-0.12915	-0.2984	-0.4413	-1.17338	-2.06675	-2.76648				Myf5_target		Myf5_target_IP_D1
Myf5_target_IP_D10	NA	NA	NA	NA	NA	NA	Myf5_target_IP_D10	-0.94315	-0.59336	0.089975	-0.984067	-0.81275	0.0404667	Myf5_target_IP_D10	-0.94315	-1.53651	-1.44654	-2.4306	-3.24335	-3.20289				Myf5_target		Myf5_target_IP_D10
Myf5_target_IP_D11	NA	NA	NA	NA	NA	NA	Myf5_target_IP_D11			-1.1733				Myf5_target_IP_D11	0	0	-1.1733	-1.1733	-1.1733	-1.1733				Myf5_target		Myf5_target_IP_D11
Myf5_target_IP_D12	NA	NA	NA	NA	NA	NA	Myf5_target_IP_D12		-0.956325	0.559667		-0.5322		Myf5_target_IP_D12	0	-0.956325	-0.396658	-0.396658	-0.928858	-0.928858				Myf5_target		Myf5_target_IP_D12
Myf5_target_IP_D2	NA	NA	NA	NA	NA	NA	Myf5_target_IP_D2	-0.924625	-0.558	-2.0524	-0.7329	-2.437	-1.21325	Myf5_target_IP_D2	-0.924625	-1.48263	-3.53503	-4.26792	-6.70492	-7.91817				Myf5_target		Myf5_target_IP_D2
Myf5_target_IP_D3	NA	NA	NA	NA	NA	NA	Myf5_target_IP_D3							Myf5_target_IP_D3	0	0	0	0	0	0				Myf5_target		Myf5_target_IP_D3
Myf5_target_IP_D4	NA	NA	NA	NA	NA	NA	Myf5_target_IP_D4					-1.2769		Myf5_target_IP_D4	0	0	0	0	-1.2769	-1.2769				Myf5_target		Myf5_target_IP_D4
Myf5_target_IP_D5	0.3032	-0.3309	-1.3004	-1.5667	-1.3311	-1.2075	Myf5_target_IP_D5	0.008475	0.214625	-0.2114	0.300387	-0.0957	0.168467	Myf5_target_IP_D5	0.008475	0.2231	0.0117	0.312087	0.216388	0.384854				Myf5_target		Myf5_target_IP_D5
Myf5_target_IP_D6	NA	NA	NA	NA	NA	NA	Myf5_target_IP_D6	-0.771925	-1.12445	-0.8274	-1.3725	-1.2916	-0.84285	Myf5_target_IP_D6	-0.771925	-1.89637	-2.72377	-4.09628	-5.38788	-6.23073				Myf5_target		Myf5_target_IP_D6
Myf5_target_IP_D7	NA	NA	NA	NA	NA	NA	Myf5_target_IP_D7		-0.9534	1.0143				Myf5_target_IP_D7	0	-0.9534	0.0609	0.0609	0.0609	0.0609				Myf5_target		Myf5_target_IP_D7
Myf5_target_IP_D8	NA	NA	NA	NA	NA	NA	Myf5_target_IP_D8							Myf5_target_IP_D8	0	0	0	0	0	0				Myf5_target		Myf5_target_IP_D8
Myf5_target_IP_D9	-0.1177	0.0956	0.3508	0.0846	-0.0146	0.3239	Myf5_target_IP_D9	-0.162771	0.281133	-0.585375	0.0322125	-0.711467	0.47772	Myf5_target_IP_D9	-0.162771	0.118362	-0.467013	-0.434801	-1.14627	-0.668547				Myf5_target		Myf5_target_IP_D9
Myf5_target_IP_E1	NA	NA	NA	NA	NA	NA	Myf5_target_IP_E1	-0.998725	-0.5521	-1.23687	-1.3607	-1.75865	-1.66887	Myf5_target_IP_E1	-0.998725	-1.55083	-2.78769	-4.14839	-5.90704	-7.57592				Myf5_target		Myf5_target_IP_E1
Myf5_target_IP_E10	NA	NA	NA	NA	NA	NA	Myf5_target_IP_E10	-0.163275	-0.379575	-0.649167	-0.24475	-0.99255	-0.69535	Myf5_target_IP_E10	-0.163275	-0.54285	-1.19202	-1.43677	-2.42932	-3.12467				Myf5_target		Myf5_target_IP_E10
Myf5_target_IP_E11	NA	NA	NA	NA	NA	NA	Myf5_target_IP_E11	-0.6569	-1.93215		-1.10275		-1.58	Myf5_target_IP_E11	-0.6569	-2.58905	-2.58905	-3.6918	-3.6918	-5.2718				Myf5_target		Myf5_target_IP_E11
Myf5_target_IP_E12	NA	NA	NA	NA	NA	NA	Myf5_target_IP_E12			0.8745		0.7223	3.5922	Myf5_target_IP_E12	0	0	0.8745	0.8745	1.5968	5.189				Myf5_target		Myf5_target_IP_E12
Myf5_target_IP_E2	NA	NA	NA	NA	NA	NA	Myf5_target_IP_E2	-0.3666	-0.156775	-0.962733	-0.367025	-0.837267	-0.59305	Myf5_target_IP_E2	-0.3666	-0.523375	-1.48611	-1.85313	-2.6904	-3.28345				Myf5_target		Myf5_target_IP_E2
Myf5_target_IP_E3	NA	NA	NA	NA	NA	NA	Myf5_target_IP_E3	-0.349767	-0.222425	-1.9565	-0.66815	-0.4421	-1.7968	Myf5_target_IP_E3	-0.349767	-0.572192	-2.52869	-3.19684	-3.63894	-5.43574				Myf5_target		Myf5_target_IP_E3
Myf5_target_IP_E4	NA	NA	NA	NA	NA	NA	Myf5_target_IP_E4	0.03555	-0.38885	0.3483		-0.21415		Myf5_target_IP_E4	0.03555	-0.3533	-0.005	-0.005	-0.21915	-0.21915				Myf5_target		Myf5_target_IP_E4
Myf5_target_IP_E5	NA	NA	NA	NA	NA	NA	Myf5_target_IP_E5	-0.461075	-0.45325	-0.77175	-1.04948	-1.12755	-1.40707	Myf5_target_IP_E5	-0.461075	-0.914325	-1.68607	-2.73555	-3.8631	-5.27017				Myf5_target		Myf5_target_IP_E5
Myf5_target_IP_E6	NA	NA	NA	NA	NA	NA	Myf5_target_IP_E6	-0.18305	-0.30565	-0.340933	-0.344275	-1.01133	-0.20925	Myf5_target_IP_E6	-0.18305	-0.4887	-0.829633	-1.17391	-2.18523	-2.39448				Myf5_target		Myf5_target_IP_E6
Myf5_target_IP_E7	NA	NA	NA	NA	NA	NA	Myf5_target_IP_E7	-0.8201	-0.441	-2.0311	-0.0728333		-1.1473	Myf5_target_IP_E7	-0.8201	-1.2611	-3.2922	-3.36503	-3.36503	-4.51233				Myf5_target		Myf5_target_IP_E7
Myf5_target_IP_E8	NA	NA	NA	NA	NA	NA	Myf5_target_IP_E8			-0.3191		-1.5768		Myf5_target_IP_E8	0	0	-0.3191	-0.3191	-1.8959	-1.8959				Myf5_target		Myf5_target_IP_E8
Myf5_target_IP_E9	NA	NA	NA	NA	NA	NA	Myf5_target_IP_E9	-0.257	-0.58735	-0.323667	-1.00022	-1.11543	-1.22255	Myf5_target_IP_E9	-0.257	-0.84435	-1.16802	-2.16824	-3.28367	-4.50622				Myf5_target		Myf5_target_IP_E9
Myf5_target_IP_F1	-0.3644	0.0897	0.6796	0.8044	0.9247	1.3597	Myf5_target_IP_F1	0.298325	-0.007425	0.1621	-0.022175	-0.0743833	-0.02565	Myf5_target_IP_F1	0.298325	0.2909	0.453	0.430825	0.356442	0.330792				Myf5_target		Myf5_target_IP_F1
Myf5_target_IP_F10	-0.2668	-0.1924	-0.7453	-0.8009	-0.8131	-0.3117	Myf5_target_IP_F10	-0.212025	-0.341512	-0.506238	-0.699337	-0.6994	-0.0764333	Myf5_target_IP_F10	-0.212025	-0.553538	-1.05978	-1.75911	-2.45851	-2.53495				Myf5_target		Myf5_target_IP_F10
Myf5_target_IP_F11	NA	NA	NA	NA	NA	NA	Myf5_target_IP_F11	-0.7359		0.524133	-2.2475	-1.1431	-1.16075	Myf5_target_IP_F11	-0.7359	-0.7359	-0.211767	-2.45927	-3.60237	-4.76312				Myf5_target		Myf5_target_IP_F11
Myf5_target_IP_F12	NA	NA	NA	NA	NA	NA	Myf5_target_IP_F12	-0.637	-0.3992	-1.70695	-1.27427	-0.7055	-0.643867	Myf5_target_IP_F12	-0.637	-1.0362	-2.74315	-4.01742	-4.72292	-5.36678				Myf5_target		Myf5_target_IP_F12
Myf5_target_IP_F2	-0.7895	-0.7707	0.0276	-0.425	-0.7468	0.3265	Myf5_target_IP_F2	-0.489583	-0.196867	-0.231067	-0.96758	-0.2482	-0.23696	Myf5_target_IP_F2	-0.489583	-0.68645	-0.917517	-1.8851	-2.1333	-2.37026				Myf5_target		Myf5_target_IP_F2
Myf5_target_IP_F3	NA	NA	NA	NA	NA	NA	Myf5_target_IP_F3		-2.4749	-0.6609			-2.79145	Myf5_target_IP_F3	0	-2.4749	-3.1358	-3.1358	-3.1358	-5.92725				Myf5_target		Myf5_target_IP_F3
Myf5_target_IP_F4	NA	NA	NA	NA	NA	NA	Myf5_target_IP_F4	-1.071	-1.4516		-0.549		-1.00705	Myf5_target_IP_F4	-1.071	-2.5226	-2.5226	-3.0716	-3.0716	-4.07865				Myf5_target		Myf5_target_IP_F4
Myf5_target_IP_F5	-0.5493	-0.2629	0.2747	0.243	0.8547	1.1176	Myf5_target_IP_F5	0.179212	0.002875	0.169163	0.0873	0.07125	0.2501	Myf5_target_IP_F5	0.179212	0.182088	0.35125	0.43855	0.5098	0.7599				Myf5_target		Myf5_target_IP_F5
Myf5_target_IP_F6	-0.5487	-0.3859	0.3211	-0.3925	-0.5891	0.29	Myf5_target_IP_F6	-0.2278	-0.2453	-0.5308	-1.01982	-1.21005	-0.41408	Myf5_target_IP_F6	-0.2278	-0.4731	-1.0039	-2.02372	-3.23377	-3.64785				Myf5_target		Myf5_target_IP_F6
Myf5_target_IP_F7	NA	NA	NA	NA	NA	NA	Myf5_target_IP_F7			-0.5933			-2.2359	Myf5_target_IP_F7	0	0	-0.5933	-0.5933	-0.5933	-2.8292				Myf5_target		Myf5_target_IP_F7
Myf5_target_IP_F8	NA	NA	NA	NA	NA	NA	Myf5_target_IP_F8	-0.927533	-0.670867	-0.54895		-0.66255	-0.6739	Myf5_target_IP_F8	-0.927533	-1.5984	-2.14735	-2.14735	-2.8099	-3.4838				Myf5_target		Myf5_target_IP_F8
Myf5_target_IP_F9	-0.2752	-0.2705	0.2759	0.2652	0.7285	0.9335	Myf5_target_IP_F9	0.182643	0.09265	0.138113	0.0215125	0.0646167	-0.2427	Myf5_target_IP_F9	0.182643	0.275293	0.413405	0.434918	0.499535	0.256835				Myf5_target		Myf5_target_IP_F9
Myf5_target_IP_G1	NA	NA	NA	NA	NA	NA	Myf5_target_IP_G1	-0.779175	-0.6507	-0.876833	-0.875525	-1.10705	-0.9859	Myf5_target_IP_G1	-0.779175	-1.42988	-2.30671	-3.18223	-4.28928	-5.27518				Myf5_target		Myf5_target_IP_G1
Myf5_target_IP_G10	-0.103	0.1742	0.1766	0.4897	0.6233	1.1078	Myf5_target_IP_G10	-0.26585	-0.40002	-0.333825	-0.68355	-0.48006	-0.367825	Myf5_target_IP_G10	-0.26585	-0.66587	-0.999695	-1.68325	-2.16331	-2.53113				Myf5_target		Myf5_target_IP_G10
Myf5_target_IP_G11	NA	NA	NA	NA	NA	NA	Myf5_target_IP_G11	-0.95195	-0.80145	0.3304	-0.220125	-1.32535	-1.11903	Myf5_target_IP_G11	-0.95195	-1.7534	-1.423	-1.64312	-2.96847	-4.08751				Myf5_target		Myf5_target_IP_G11
Myf5_target_IP_G12	NA	NA	NA	NA	NA	NA	Myf5_target_IP_G12		-1.032		0.2098	-1.8752		Myf5_target_IP_G12	0	-1.032	-1.032	-0.8222	-2.6974	-2.6974				Myf5_target		Myf5_target_IP_G12
Myf5_target_IP_G2	NA	NA	NA	NA	NA	NA	Myf5_target_IP_G2	-0.464275	-0.5537	-0.362533	-0.770625	-0.887833	-0.307575	Myf5_target_IP_G2	-0.464275	-1.01797	-1.38051	-2.15113	-3.03897	-3.34654				Myf5_target		Myf5_target_IP_G2
Myf5_target_IP_G3	NA	NA	NA	NA	NA	NA	Myf5_target_IP_G3	-1.19742	-0.8304	-0.9346	-0.511225	-1.32755	-0.492633	Myf5_target_IP_G3	-1.19742	-2.02782	-2.96243	-3.47365	-4.8012	-5.29383				Myf5_target		Myf5_target_IP_G3
Myf5_target_IP_G4	NA	NA	NA	NA	NA	NA	Myf5_target_IP_G4	-0.582467	-0.69256	0.1581	-0.86855	-0.223333		Myf5_target_IP_G4	-0.582467	-1.27503	-1.11693	-1.98548	-2.20881	-2.20881				Myf5_target		Myf5_target_IP_G4
Myf5_target_IP_G5	NA	NA	NA	NA	NA	NA	Myf5_target_IP_G5	-0.938875	-0.5589	-1.38087	-0.713075	-1.2342	-0.78245	Myf5_target_IP_G5	-0.938875	-1.49778	-2.87865	-3.59173	-4.82592	-5.60837				Myf5_target		Myf5_target_IP_G5
Myf5_target_IP_G6	-0.1678	0.22	0.415	0.8312	1.0543	1.5279	Myf5_target_IP_G6	-0.55545	-0.2332	-0.482825	-0.755625	-0.552425	-0.439025	Myf5_target_IP_G6	-0.55545	-0.78865	-1.27148	-2.0271	-2.57952	-3.01855				Myf5_target		Myf5_target_IP_G6
Myf5_target_IP_G7	0.1646	0.1444	-0.0271	0.027	-0.1909	0.0835	Myf5_target_IP_G7	-0.86385	-0.574217	-0.54715	-0.981725	-0.49454	-0.5777	Myf5_target_IP_G7	-0.86385	-1.43807	-1.98522	-2.96694	-3.46148	-4.03918				Myf5_target		Myf5_target_IP_G7
Myf5_target_IP_G8	NA	NA	NA	NA	NA	NA	Myf5_target_IP_G8		-0.6145	0.7273	0.2981	-0.330267	-0.2367	Myf5_target_IP_G8	0	-0.6145	0.1128	0.4109	0.0806333	-0.156067				Myf5_target		Myf5_target_IP_G8
Myf5_target_IP_G9	NA	NA	NA	NA	NA	NA	Myf5_target_IP_G9	-1.01058	-0.760975	-0.9349	-0.89725	-1.28165	-0.704075	Myf5_target_IP_G9	-1.01058	-1.77155	-2.70645	-3.6037	-4.88535	-5.58943				Myf5_target		Myf5_target_IP_G9
Myf5_target_IP_H1	NA	NA	NA	NA	NA	NA	Myf5_target_IP_H1	-0.527675	-1.0481	-1.3654	-1.5455	-0.6244	-1.021	Myf5_target_IP_H1	-0.527675	-1.57578	-2.94118	-4.48667	-5.11107	-6.13207				Myf5_target		Myf5_target_IP_H1
Myf5_target_IP_H10	NA	NA	NA	NA	NA	NA	Myf5_target_IP_H10	-0.81495	-0.745267	-1.20037	-1.62128	-1.10223	-1.3032	Myf5_target_IP_H10	-0.81495	-1.56022	-2.76058	-4.38186	-5.48409	-6.78729				Myf5_target		Myf5_target_IP_H10
Myf5_target_IP_H11	-0.3399	-0.4269	-2.0923	-1.9423	-1.4701	-2.0404	Myf5_target_IP_H11	0.7238	0.716487	-0.0864375	0.459512	0.610575	0.782988	Myf5_target_IP_H11	0.7238	1.44029	1.35385	1.81336	2.42394	3.20693				Myf5_target		Myf5_target_IP_H11
Myf5_target_IP_H12	NA	NA	NA	NA	NA	NA	Myf5_target_IP_H12							Myf5_target_IP_H12	0	0	0	0	0	0				Myf5_target		Myf5_target_IP_H12
Myf5_target_IP_H2	NA	NA	NA	NA	NA	NA	Myf5_target_IP_H2	-1.15263	-1.0019	-1.7191	-0.914867	-1.0773	-1.24565	Myf5_target_IP_H2	-1.15263	-2.15453	-3.87363	-4.7885	-5.8658	-7.11145				Myf5_target		Myf5_target_IP_H2
Myf5_target_IP_H3	NA	NA	NA	NA	NA	NA	Myf5_target_IP_H3							Myf5_target_IP_H3	0	0	0	0	0	0				Myf5_target		Myf5_target_IP_H3
Myf5_target_IP_H4	NA	NA	NA	NA	NA	NA	Myf5_target_IP_H4							Myf5_target_IP_H4	0	0	0	0	0	0				Myf5_target		Myf5_target_IP_H4
Myf5_target_IP_H5	NA	NA	NA	NA	NA	NA	Myf5_target_IP_H5	-0.799475	-0.6897	-0.18395	-0.7134	-0.84135	-0.6974	Myf5_target_IP_H5	-0.799475	-1.48917	-1.67312	-2.38652	-3.22788	-3.92528				Myf5_target		Myf5_target_IP_H5
Myf5_target_IP_H6	NA	NA	NA	NA	NA	NA	Myf5_target_IP_H6	-0.8512	-0.828917	-0.4171	-1.2209	-0.5976	-1.3836	Myf5_target_IP_H6	-0.8512	-1.68012	-2.09722	-3.31812	-3.91572	-5.29932				Myf5_target		Myf5_target_IP_H6
Myf5_target_IP_H7	NA	NA	NA	NA	NA	NA	Myf5_target_IP_H7	-0.4454	-0.0252	0.5297				Myf5_target_IP_H7	-0.4454	-0.4706	0.0591	0.0591	0.0591	0.0591				Myf5_target		Myf5_target_IP_H7
Myf5_target_IP_H8	NA	NA	NA	NA	NA	NA	Myf5_target_IP_H8	0.36615	-0.411	0.612225		-0.4172	-1.41215	Myf5_target_IP_H8	0.36615	-0.04485	0.567375	0.567375	0.150175	-1.26198				Myf5_target		Myf5_target_IP_H8
Myf5_target_IP_H9	NA	NA	NA	NA	NA	NA	Myf5_target_IP_H9	-0.36328	-0.650175	-0.5014	-0.9451	-0.717733	-0.905833	Myf5_target_IP_H9	-0.36328	-1.01345	-1.51486	-2.45995	-3.17769	-4.08352				Myf5_target		Myf5_target_IP_H9
Myf-6	-0.5394	-1.1416	-1.2094	-1.1213	-0.8964	-1.354	Myf-6	-1.04215	-0.404717	-0.658183	0.0936	-0.453643	-0.196883	Myf-6	-1.04215	-1.44687	-2.10505	-2.01145	-2.46509	-2.66198	co-regulators			Myf-6		Myf-6
MYH1	-4.0598	-1.2469	-0.074	-1.8436	-1.6595	NA	MYH1		2.7507	0.32535	-0.106214	0.528887	0.554875	MYH1	0	2.7507	3.07605	2.96984	3.49872	4.0536				MYH1		MYH1
MYH1 B2-9=AZMY9	-0.6559	0.4178	1.1724	0.0479	0.2024	1.7014	MYH1 B2-9=AZMY9	-0.05556	0.02145	0.029225	0.0328714	-0.5053	0.414129	MYH1 B2-9=AZMY9	-0.05556	-0.03411	-0.004885	0.0279864	-0.477314	-0.063185				MYH1		MYH1 B2-9=AZMY9
MYH4 4A= AZMY4	NA	NA	NA	NA	NA	NA	MYH4 4A= AZMY4	-0.3212			0.1144		0.4052	MYH4 4A= AZMY4	-0.3212	-0.3212	-0.3212	-0.2068	-0.2068	0.1984				MYH4		MYH4 4A= AZMY4
MYH7 7c=AZMY7	-0.7968	0.2599	1.2788	-0.7728	-0.7888	0.338	MYH7 7c=AZMY7	-0.9717	-0.30318	-0.471112	1.64677	-0.099325	0.96505	MYH7 7c=AZMY7	-0.9717	-1.27488	-1.74599	-0.0992175	-0.198542	0.766508				MYH7		MYH7 7c=AZMY7
MYL1 07B10c	0.255	1.8053	2.4725	1.7316	1.2427	1.9839	MYL1 07B10c	-0.8828	0.636767	-0.886125	0.03125	-0.3612	-1.22565	MYL1 07B10c	-0.8828	-0.246033	-1.13216	-1.10091	-1.46211	-2.68776				MYL1		MYL1 07B10c
MYL2 08A03h	0.6304	0.2976	-0.0573	-0.1059	0.4255	0.4001	MYL2 08A03h	0.296025	-0.35852	-0.2002	0.319275	-0.1835	0.7364	MYL2 08A03h	0.296025	-0.062495	-0.262695	0.05658	-0.12692	0.60948				MYL2		MYL2 08A03h
Mylk	NA	NA	NA	NA	NA	NA	Mylk	-0.57198	-0.51005	-1.7498	-0.346633	-1.72045	-0.7727	Mylk	-0.57198	-1.08203	-2.83183	-3.17846	-4.89891	-5.67161				Mylk		Mylk
Myoblast city	-0.1866	0.0319	0.3663	0.6834	0.303	0.472	Myoblast city	-0.423757	-0.332014	-0.595443	-0.558429	-1.35763	-0.841743	Myoblast city	-0.423757	-0.755771	-1.35121	-1.90964	-3.26727	-4.10901				Myoblast city		Myoblast city
MyoD1	-0.1523	-0.1368	-0.2722	0.322	1.0316	0.8724	MyoD1	-0.356475	-0.112475	-0.394925	-1.20953	-0.325933	-0.2772	MyoD1	-0.356475	-0.46895	-0.863875	-2.07341	-2.39934	-2.67654	co-regulators			MyoD1		MyoD1
Myogenine	-0.4369	-0.5312	0.1045	-0.5194	-0.2286	-0.028	Myogenine	-0.1331	-0.29785	0.43405	0.472967	-0.45262	-0.0255	Myogenine	-0.1331	-0.43095	0.0031	0.476067	0.0234467	-0.00205333	co-regulators			Myogenine		Myogenine
MYOM2	NA	NA	NA	NA	NA	NA	MYOM2			-0.177786		-0.6856	0.464033	MYOM2	0	0	-0.177786	-0.177786	-0.863386	-0.399352				MYOM2		MYOM2
MYOM2 05B08h	-0.6485	-0.546	0.3238	-0.0573	0.3716	0.3748	MYOM2 05B08h	-0.423	0.47178	-0.424425	-0.0814333	0.225371	0.213629	MYOM2 05B08h	-0.423	0.04878	-0.375645	-0.457078	-0.231707	-0.0180783				MYOM2		MYOM2 05B08h
MyoR	NA	NA	NA	NA	NA	NA	MyoR	-1.13912	-0.2974	-0.80875	-0.218333	-0.844175	-0.620567	MyoR	-1.13912	-1.43652	-2.24527	-2.4636	-3.30778	-3.92834				MyoR		MyoR
Myostatin	-0.3966	-0.1985	-0.5018	-0.2418	0.2489	-0.1075	Myostatin	-0.76705	-0.432517	-0.61278	-0.80964	-0.97616	-0.46505	Myostatin	-0.76705	-1.19957	-1.81235	-2.62199	-3.59815	-4.0632				Myostatin		Myostatin
MYOZ	0.342	0.3165	1.5031	1.5101	2.5338	3.1244	MYOZ	1.30225	0.760757	0.480675	0.065925	1.01421	0.7499	MYOZ	1.30225	2.06301	2.54368	2.60961	3.62382	4.37372				?		MYOZ
MYPT1 04B09G	NA	NA	NA	NA	NA	NA	MYPT1 04B09G	-1.02033	-0.58662	-0.945333	-0.93108	-0.5261	-0.9597	MYPT1 04B09G	-1.02033	-1.60695	-2.55228	-3.48336	-4.00946	-4.96916				MYPT1		MYPT1 04B09G
NADHoxidase-reductase	0.6047	-0.0427	-0.0783	0.2832	0.7496	1.3376	NADHoxidase-reductase	-0.887325	-0.34438	-0.500367	-0.7772	-0.50256	0.1697	NADHoxidase-reductase	-0.887325	-1.23171	-1.73207	-2.50927	-3.01183	-2.84213				NADHoxidase-reductase		NADHoxidase-reductase
NDP52 09B02g	-0.2981	-0.0966	0.0061	-0.4715	-0.6263	-1.5652	NDP52 09B02g	-0.82065	-0.580443	-0.522517	-0.34594	-0.702567	0.9793	NDP52 09B02g	-0.82065	-1.40109	-1.92361	-2.26955	-2.97212	-1.99282						NDP52 09B02g
NDUFA1 07B06d	NA	NA	NA	NA	NA	NA	NDUFA1 07B06d	-0.5278	-0.169567	-0.3516	-0.45225	-0.7383	-0.250367	NDUFA1 07B06d	-0.5278	-0.697367	-1.04897	-1.50122	-2.23952	-2.48988				NDUFA1		NDUFA1 07B06d
NDUFA4 07A10cT3	-0.1083	-0.301	1.7136	2.1038	2.1523	2.4697	NDUFA4 07A10cT3	-0.347667	-1.6325	-1.52168	-0.94055	-1.12357	-0.98305	NDUFA4 07A10cT3	-0.347667	-1.98017	-3.50185	-4.4424	-5.56597	-6.54902				NDUFA4		NDUFA4 07A10cT3
NDUFA6 11A08c	1.0527	1.0078	1.343	1.2742	0.9997	0.6539	NDUFA6 11A08c	-0.554163	-0.3387	-0.345687	-0.250625	-0.664538	-0.358262	NDUFA6 11A08c	-0.554163	-0.892863	-1.23855	-1.48917	-2.15371	-2.51198				NDUFA6		NDUFA6 11A08c
NDUFB5 08B03b	NA	NA	NA	NA	NA	NA	NDUFB5 08B03b							NDUFB5 08B03b	0	0	0	0	0	0						NDUFB5 08B03b
NDUFS1 04A11a	NA	NA	NA	NA	NA	NA	NDUFS1 04A11a	-0.47474	-0.41875	-0.00445	-0.7656	-0.821633	-0.757233	NDUFS1 04A11a	-0.47474	-0.89349	-0.89794	-1.66354	-2.48517	-3.24241				NDUFS1		NDUFS1 04A11a
NDUFV2 11A05b	NA	NA	NA	NA	NA	NA	NDUFV2 11A05b			-0.3932		-0.32885	-0.5382	NDUFV2 11A05b	0	0	-0.3932	-0.3932	-0.72205	-1.26025						NDUFV2 11A05b
NEB 05A12c	NA	NA	NA	NA	NA	NA	NEB 05A12c			-0.3962			1.1262	NEB 05A12c	0	0	-0.3962	-0.3962	-0.3962	0.73						NEB 05A12c
NEDD1 05A06e t3	NA	NA	NA	NA	NA	NA	NEDD1 05A06e t3	0.0746	0.308625	0.6819	-0.223367	1.31345	-0.285367	NEDD1 05A06e t3	0.0746	0.383225	1.06513	0.841758	2.15521	1.86984						NEDD1 05A06e t3
Nestin	NA	NA	NA	NA	NA	NA	Nestin	0.0866	0.0344	-0.390775	-1.264	-0.9475	-0.1707	Nestin	0.0866	0.121	-0.269775	-1.53377	-2.48128	-2.65198				Nestin		Nestin
Neuregulin	-0.3418	-1.1627	-0.7492	-0.2606	0.1497	-0.5798	Neuregulin	-0.856825	-0.741683	-0.557633	-0.35394	-0.504	-0.67668	Neuregulin	-0.856825	-1.59851	-2.15614	-2.51008	-3.01408	-3.69076				Neuregulin		Neuregulin
Neuregulin-vorm	-0.449	-0.367	-0.1654	-0.2077	0.2713	0.8598	Neuregulin-vorm	-0.769075	-0.64955	-0.91205	-0.7004	-1.58838	-0.862325	Neuregulin-vorm	-0.769075	-1.41863	-2.33067	-3.03107	-4.61946	-5.48178				Neuregulin-vorm		Neuregulin-vorm
Neurotrophin	-0.3757	-0.1485	0.0465	0.2041	0.546	1.0477	Neurotrophin	-0.312925	0.212271	0.370413	-0.792014	0.0900333	0.250257	Neurotrophin	-0.312925	-0.100654	0.269759	-0.522255	-0.432222	-0.181965				Neurotrophin		Neurotrophin
nFAT	-0.3718	-0.2856	0.0476	0.3786	1.1373	1.562	nFAT	-0.546375	-0.2325	-0.476567	-0.706275	-1.35084	-0.463175	nFAT	-0.546375	-0.778875	-1.25544	-1.96172	-3.31256	-3.77573	calcineurin	b-cat	CA2+	nFAT		nFAT
NFATC1	NA	NA	NA	NA	NA	NA	NFATC1	-0.760933	-0.4868	-0.54715	-0.331833	0.00025	-0.22925	NFATC1	-0.760933	-1.24773	-1.79488	-2.12672	-2.12647	-2.35572	calcineurin	b-cat	CA2+	NFATC1		NFATC1
NFATC1 10A02e	-0.3777	-0.9225	-0.3613	-0.809	-1.0877	0.6461	NFATC1 10A02e	-0.47135	0.5239	0.59295	-1.56183	-0.576925	0.51045	NFATC1 10A02e	-0.47135	0.05255	0.6455	-0.916325	-1.49325	-0.9828	calcineurin	b-cat	CA2+	NFATC1		NFATC1 10A02e
NFkB	-0.6721	-0.8644	-0.7866	-1.1005	-0.8934	-1.0524	NFkB	-0.646183	-1.13938	-0.8509	-0.5344	-0.7543	-0.77326	NFkB	-0.646183	-1.78557	-2.63647	-3.17087	-3.92517	-4.69843				NFkB		NFkB
NIBAN	NA	NA	NA	NA	NA	NA	NIBAN			-0.5485				NIBAN	0	0	-0.5485	-0.5485	-0.5485	-0.5485						NIBAN
nNOS-inhibitor	0.0293	-0.0833	-0.4127	-0.7842	-0.5877	-0.812	nNOS-inhibitor	-0.66952	-0.399483	-0.6369	-0.908075	-0.66652	-1.0765	nNOS-inhibitor	-0.66952	-1.069	-1.7059	-2.61398	-3.2805	-4.357				nNOS-inhibitor		nNOS-inhibitor
Notch 2	-0.283	-0.6481	-1.1423	-0.8808	-0.6786	-0.6683	Notch 2	-0.4168	-0.675957	-0.436467	-0.488967	-0.564625	0.0714	Notch 2	-0.4168	-1.09276	-1.52922	-2.01819	-2.58282	-2.51142	notch			Notch 2		Notch 2
Notch 3	NA	NA	NA	NA	NA	NA	Notch 3			-0.85355		-1.1641	0.6378	Notch 3	0	0	-0.85355	-0.85355	-2.01765	-1.37985	notch			Notch 3		Notch 3
NRP1 07B12e	NA	NA	NA	NA	NA	NA	NRP1 07B12e							NRP1 07B12e	0	0	0	0	0	0						NRP1 07B12e
NUDT4 AZ1A03	NA	NA	NA	NA	NA	NA	NUDT4 AZ1A03	1.29145	-1.0877	-0.60228	-1.3213	0.1459	-0.2064	NUDT4 AZ1A03	1.29145	0.20375	-0.39853	-1.71983	-1.57393	-1.78033						NUDT4 AZ1A03
OSA1-Macho1	-0.0625	-0.5942	-0.5697	-0.4603	-0.3262	0.1637	OSA1-Macho1	-0.64418	-0.462	-0.4599	-0.66672	-0.5626	-0.49476	OSA1-Macho1	-0.64418	-1.10618	-1.56608	-2.2328	-2.7954	-3.29016				OSA1-Macho1		OSA1-Macho1
P115	-0.1202	-0.7143	-0.1578	-0.0359	0.1286	0.9104	P115	0.1251	0.94392	0.527775	-0.084225	0.19305	0.2233	P115	0.1251	1.06902	1.5968	1.51257	1.70562	1.92892						P115
P115 02B08g	0.1575	0.101	-0.0287	-0.1481	-0.1732	0.3346	P115 02B08g	-0.815125	-0.705483	-0.251375	-0.60445	-0.861033	-0.440767	P115 02B08g	-0.815125	-1.52061	-1.77198	-2.37643	-3.23747	-3.67823						P115 02B08g
p202(spier)	NA	NA	NA	NA	NA	NA	p202(spier)	-1.2748	-0.44924	0.811275	-0.3468	-1.30757	-0.3985	p202(spier)	-1.2748	-1.72404	-0.912765	-1.25956	-2.56713	-2.96563				p202(spier)		p202(spier)
p27kip1	-0.0812	-0.396	-0.84	-1.3925	-1.2697	-1.5562	p27kip1	-1.10872	-0.269557	0.579714	-0.421733	-0.279975	-0.126233	p27kip1	-1.10872	-1.37827	-0.79856	-1.22029	-1.50027	-1.6265				p27kip1		p27kip1
p300(spier)	0.2477	-0.1648	-0.2694	-0.8926	-0.8057	-1.3498	p300(spier)	-0.864283	-0.412429	-0.677443	-0.229525	-0.4537	-1.05515	p300(spier)	-0.864283	-1.27671	-1.95415	-2.18368	-2.63738	-3.69253	CBP	cell cycle		p300(spier)		p300(spier)
PAIP1 04B01a	NA	NA	NA	NA	NA	NA	PAIP1 04B01a	-0.6537	1.01645	-0.4596		-0.524467	0.2635	PAIP1 04B01a	-0.6537	0.36275	-0.09685	-0.09685	-0.621317	-0.357817						PAIP1 04B01a
Pax3	NA	NA	NA	NA	NA	NA	Pax3	-0.14855	-0.76915	-1.12835	-0.15855	-1.19917	-0.62395	Pax3	-0.14855	-0.9177	-2.04605	-2.2046	-3.40377	-4.02773	six			Pax3		Pax3
Pax7	NA	NA	NA	NA	NA	NA	Pax7	0.4529	-1.5744	-1.50885	0.6793	-1.4876	1.6916	Pax7	0.4529	-1.1215	-2.63035	-1.95105	-3.43865	-1.74705	six			Pax7		Pax7
PCAF	-0.3535	-0.5421	-0.2787	-0.0546	0.2577	0.5114	PCAF	-0.6258	-0.610533	-0.455	-0.754625	-0.95192	-0.39595	PCAF	-0.6258	-1.23633	-1.69133	-2.44596	-3.39788	-3.79383	co-regulators			PCAF		PCAF
PCBP2 AZ1D12	1.8338	1.3678	0.7675	0.3784	0.3687	0.0089	PCBP2 AZ1D12	-0.149087	-0.1995	-0.1108	-0.100263	-0.14255	0.130963	PCBP2 AZ1D12	-0.149087	-0.348587	-0.459387	-0.55965	-0.7022	-0.571237						PCBP2 AZ1D12
PDGFa-receptor	-0.5386	-0.8384	-0.8216	-1.4241	-1.2412	-0.9456	PDGFa-receptor	-0.680857	-0.528986	-0.0614625	-1.109	-0.45118	-0.110667	PDGFa-receptor	-0.680857	-1.20984	-1.27131	-2.38031	-2.83149	-2.94215				PDGFa-receptor		PDGFa-receptor
PDGF-R	-0.3025	-0.3866	-0.251	0.054	0.4025	0.7944	PDGF-R	-0.37646	-0.287183	-0.4192	-0.489025	-0.8303	-0.31105	PDGF-R	-0.37646	-0.663643	-1.08284	-1.57187	-2.40217	-2.71322				PDGF-R		PDGF-R
PDHA1 04B09A	NA	NA	NA	NA	NA	NA	PDHA1 04B09A	-0.890275	-0.683375	0.13525	-1.1403	-0.6797	-0.85605	PDHA1 04B09A	-0.890275	-1.57365	-1.4384	-2.5787	-3.2584	-4.11445						PDHA1 04B09A
PDX1 04B11FT3	NA	NA	NA	NA	NA	NA	PDX1 04B11FT3	-0.37795	-0.01915	0.3147	0.307975	0.9892	-0.592825	PDX1 04B11FT3	-0.37795	-0.3971	-0.0824	0.225575	1.21477	0.62195				PDX1		PDX1 04B11FT3
PEG1	-0.6328	-0.7327	-0.6543	-0.6676	-0.1963	0.3583	PEG1	-1.01653	-0.442117	-0.509537	-0.852125	-0.561057	-0.4025	PEG1	-1.01653	-1.45864	-1.96818	-2.8203	-3.38136	-3.78386				PEG11		PEG1
PEPCK	-0.4902	-0.6214	0.1457	-0.1203	0.6461	1.0607	PEPCK	-0.566686	-0.658788	-1.23438	-0.701971	-0.943229	-0.56505	PEPCK	-0.566686	-1.22547	-2.45986	-3.16183	-4.10506	-4.67011				PEPCK		PEPCK
PFKFB3 04B08DT7	NA	NA	NA	NA	NA	NA	PFKFB3 04B08DT7			-1.1082				PFKFB3 04B08DT7	0	0	-1.1082	-1.1082	-1.1082	-1.1082				PFKFB3		PFKFB3 04B08DT7
PFKM 08B07g	NA	NA	NA	NA	NA	NA	PFKM 08B07g	-0.0628667	-0.1738	-0.0125333	-0.2841	-0.469133	-0.3848	PFKM 08B07g	-0.0628667	-0.236667	-0.2492	-0.5333	-1.00243	-1.38723				PFKM		PFKM 08B07g
PGAM	0.0304	-0.1344	-0.2573	-0.7761	0.0291	0.5562	PGAM	-0.64132	-0.258037	-0.598833	-1.42497	-0.966867	-1.12902	PGAM	-0.64132	-0.899358	-1.49819	-2.92316	-3.89002	-5.01904				PGAM		PGAM
PGAM2	-0.3842	0.5526	2.0215	2.1642	2.4222	2.7743	PGAM2	-0.9612	-0.632567	-0.440288	0.0371	-0.3489	0.2183	PGAM2	-0.9612	-1.59377	-2.03405	-1.99695	-2.34585	-2.12755				PGAM2		PGAM2
PGK1	-0.2525	-0.7696	-0.0006	-0.0617	0.7262	1.0316	PGK1	-0.3096	-0.436367	-0.597	-0.38485	-0.43575	0.11548	PGK1	-0.3096	-0.745967	-1.34297	-1.72782	-2.16357	-2.04809				PGK1		PGK1
PGK1 05B01g	1.308	0.299	-0.554	-0.0411	0.3262	1.6035	PGK1 05B01g	-0.637983	-0.433183	-1.08148	-1.8441	-1.14383	-1.29927	PGK1 05B01g	-0.637983	-1.07117	-2.15265	-3.99675	-5.14058	-6.43985				PGK1		PGK1 05B01g
PGM1	NA	NA	NA	NA	NA	NA	PGM1	-0.25335	0.42405	-1.22114	0.3242	-1.12523	-0.59346	PGM1	-0.25335	0.1707	-1.05044	-0.72624	-1.85147	-2.44493				PGM1		PGM1
PGM1 10B06e	0.3387	0.4911	1.4443	1.4409	1.5482	1.3983	PGM1 10B06e	-0.07955	0.4611	-0.264013	0.366833	0.071	1.0796	PGM1 10B06e	-0.07955	0.38155	0.117538	0.484371	0.555371	1.63497				PGM1		PGM1 10B06e
PI3K	NA	NA	NA	NA	NA	NA	PI3K			-0.4333		-0.5135	3.0112	PI3K	0	0	-0.4333	-0.4333	-0.9468	2.0644	Akt / CA2+ / coregulators	met	Integrin	PI3K		PI3K
PI3K-fu	NA	NA	NA	NA	NA	NA	PI3K-fu			0.194		-0.33775		PI3K-fu	0	0	0.194	0.194	-0.14375	-0.14375	Akt / CA2+ / coregulators	met	Integrin	PI3K-fu		PI3K-fu
PIGA 04A07ft3	-0.0063	-0.1206	0.23	0.7974	1.4006	1.7125	PIGA 04A07ft3	-0.363975	-0.3376	-0.5379	-0.30315	-0.342375	-0.0561	PIGA 04A07ft3	-0.363975	-0.701575	-1.23948	-1.54263	-1.885	-1.9411						PIGA 04A07ft3
PIN 09B01f	NA	NA	NA	NA	NA	NA	PIN 09B01f	-0.778975	-0.88134	-0.75675	-0.43335	-0.628667	-0.0908	PIN 09B01f	-0.778975	-1.66032	-2.41707	-2.85041	-3.47908	-3.56988						PIN 09B01f
PitX	-0.4096	-0.5078	-0.2171	-0.1293	0.4946	0.617	PitX	-0.611925	-0.6256	-1.07054	-0.369675	-0.81482	-0.28402	PitX	-0.611925	-1.23752	-2.30807	-2.67774	-3.49256	-3.77658				PitX		PitX
PK3	-0.8589	-1.2275	-1.5539	-1.5625	-1.6102	-1.5805	PK3	-0.3441	-0.62505	-0.869925	-0.905071	-0.77896	-1.16416	PK3	-0.3441	-0.96915	-1.83907	-2.74415	-3.52311	-4.68727						PK3
PKIA	-0.1194	-0.2117	-0.0515	-0.6647	-0.9138	-0.5443	PKIA	0.18045	0.33068	-0.191933	-0.229829	-0.609167	0.302417	PKIA	0.18045	0.51113	0.319197	0.0893681	-0.519799	-0.217382						PKIA
PKM2	0.2709	0.728	0.505	-0.3927	-0.752	-0.2907	PKM2	-0.235475	-0.32424	0.507163	-1.68793	-0.749	0.02622	PKM2	-0.235475	-0.559715	-0.0525525	-1.74049	-2.48949	-2.46327				PKM2		PKM2
PKM2 03A02f	1.8649	0.4426	-0.1584	-1.3743	-2.0518	-2.0728	PKM2 03A02f	-0.47505	-0.389425	-0.530687	-0.9254	-0.9042	-0.694257	PKM2 03A02f	-0.47505	-0.864475	-1.39516	-2.32056	-3.22476	-3.91902				PKM2		PKM2 03A02f
PKR	-0.3973	-0.2657	0.0941	-0.1967	0.1537	0.3866	PKR	-1.28582	0.41174	-0.862	-0.06605	-0.761	0.19488	PKR	-1.28582	-0.874085	-1.73609	-1.80214	-2.56313	-2.36825	p21cipwaf			PKR		PKR
PNUTL2	NA	NA	NA	NA	NA	NA	PNUTL2	-0.5381	-0.5084		-0.773825	-0.6426	-1.48057	PNUTL2	-0.5381	-1.0465	-1.0465	-1.82032	-2.46292	-3.94349						PNUTL2
PNUTL2 AZ2G09	-0.2345	0.467	1.0794	1.4362	1.2975	1.5914	PNUTL2 AZ2G09	-0.32915	-0.12972	-0.56024	-0.765675	-0.7032	-0.44725	PNUTL2 AZ2G09	-0.32915	-0.45887	-1.01911	-1.78478	-2.48799	-2.93524						PNUTL2 AZ2G09
PPAP2A 05A09c t3	-0.3707	0.1383	0.3359	0.2192	0.2751	0.3986	PPAP2A 05A09c t3	-0.149438	0.0564625	-0.45145	0.0749857	-0.38105	-0.0963286	PPAP2A 05A09c t3	-0.149438	-0.092975	-0.544425	-0.469439	-0.850489	-0.946818						PPAP2A 05A09c t3
PPAR-beta	NA	NA	NA	NA	NA	NA	PPAR-beta	-1.26562	-1.1133	-0.656425	-1.38272	-0.84818	-1.48975	PPAR-beta	-1.26562	-2.37892	-3.03535	-4.41807	-5.26626	-6.75601				PPAR-beta		PPAR-beta
PPIA	0.6073	-0.0497	-0.486	-1.2747	-1.7069	-2.4071	PPIA	-0.382562	-0.173188	0.207033	-0.141771	-0.33855	0.0593667	PPIA	-0.382562	-0.55575	-0.348717	-0.490488	-0.829038	-0.769671						PPIA
PPIA 02A01e	0.883	0.2846	-0.1778	-1.0371	-1.477	-1.9358	PPIA 02A01e	-0.739587	-0.24425	-0.38185	-0.240212	-0.0009	-0.060125	PPIA 02A01e	-0.739587	-0.983837	-1.36569	-1.6059	-1.6068	-1.66692						PPIA 02A01e
PPM1B	NA	NA	NA	NA	NA	NA	PPM1B							PPM1B	0	0	0	0	0	0						PPM1B
PPM1B 10A03h	NA	NA	NA	NA	NA	NA	PPM1B 10A03h	-1.647	-0.1628	-0.4627		-0.328167	-0.712	PPM1B 10A03h	-1.647	-1.8098	-2.2725	-2.2725	-2.60067	-3.31267						PPM1B 10A03h
PPP1CC	NA	NA	NA	NA	NA	NA	PPP1CC	1.08815	1.6354	1.90853	-0.1495	1.3536	1.97267	PPP1CC	1.08815	2.72355	4.63208	4.48258	5.83618	7.80886						PPP1CC
PPP1CC 06B10d	0.4595	0.0349	-0.6879	-1.9487	-1.0449	-1.5287	PPP1CC 06B10d	-0.07098	-0.8352	-0.480429	0.16358	-0.37874	-0.0402333	PPP1CC 06B10d	-0.07098	-0.90618	-1.38661	-1.22303	-1.60177	-1.642						PPP1CC 06B10d
PPP1R1A	-0.3084	-0.1073	0.6457	0.5938	1.3025	1.7507	PPP1R1A	0.26745	0.41535	0.4967	0.165425	-0.10398	0.109717	PPP1R1A	0.26745	0.6828	1.1795	1.34492	1.24094	1.35066						PPP1R1A
PPP1R1A 03A01b	0.3219	-0.5883	0.0807	-0.7133	-0.5385	-0.0904	PPP1R1A 03A01b	-0.137062	-0.1632	-0.511813	-0.20705	-0.598112	-0.148914	PPP1R1A 03A01b	-0.137062	-0.300262	-0.812075	-1.01912	-1.61724	-1.76615						PPP1R1A 03A01b
pRB	0.3173	-0.2682	-0.1892	-0.898	-0.8376	-0.7848	pRB	-0.741	-0.3176	-0.28906	0.07682	-0.4365	-0.72326	pRB	-0.741	-1.0586	-1.34766	-1.27084	-1.70734	-2.4306	p21cipwaf	Cell cycle		pRB		pRB
pRB-associated	-0.1362	-1.0254	-0.5079	-0.1377	0.5327	1.1445	pRB-associated	-0.6589	-0.0842	-0.0763333	-0.420475	-0.65078	-0.16715	pRB-associated	-0.6589	-0.7431	-0.819433	-1.23991	-1.89069	-2.05784	p21cipwaf	Cell cycle		pRB-associated		pRB-associated
PRO0082 05B03b	NA	NA	NA	NA	NA	NA	PRO0082 05B03b			-1.0508				PRO0082 05B03b	0	0	-1.0508	-1.0508	-1.0508	-1.0508						PRO0082 05B03b
PRO1038 08A03e	NA	NA	NA	NA	NA	NA	PRO1038 08A03e	-0.288333	0.58125	-1.1206	-0.62056	0.2885	0.42545	PRO1038 08A03e	-0.288333	0.292917	-0.827683	-1.44824	-1.15974	-0.734293						PRO1038 08A03e
ProteasomeC9	-0.2925	-0.2788	-0.3333	-0.3951	0.0885	0.5601	ProteasomeC9	-0.182938	-0.4588	-0.498663	-0.792886	-0.97004	-0.214183	ProteasomeC9	-0.182938	-0.641737	-1.1404	-1.93329	-2.90333	-3.11751				ProteasomeC9		ProteasomeC9
ProteasomeHSN3	NA	NA	NA	NA	NA	NA	ProteasomeHSN3		-1.62505	-0.1094		-2.11245		ProteasomeHSN3	0	-1.62505	-1.73445	-1.73445	-3.8469	-3.8469				ProteasomeHSN3		ProteasomeHSN3
Proteasome-p42	NA	NA	NA	NA	NA	NA	Proteasome-p42	-0.60805	-1.01333	-0.744056	-1.01388	-0.890929	-0.392717	Proteasome-p42	-0.60805	-1.62138	-2.36543	-3.37931	-4.27024	-4.66296				Proteasome-p42		Proteasome-p42
PRPL9 09A01C	1.9612	1.3781	1.4073	1.9918	1.5858	0.4236	PRPL9 09A01C	2.3697	-0.405317	-0.3014	0.0614286	-0.65985	-0.9953	PRPL9 09A01C	2.3697	1.96438	1.66298	1.72441	1.06456	0.0692619						PRPL9 09A01C
PSMA4	0.7193	0.4411	0.3055	0.2301	-0.1625	-0.0194	PSMA4	-0.340288	-0.202713	-0.207514	-0.208325	-0.202167	0.27665	PSMA4	-0.340288	-0.543	-0.750514	-0.958839	-1.16101	-0.884356				PSMA4		PSMA4
PSMA4 c2-3=AZPRC9	NA	NA	NA	NA	NA	NA	PSMA4 c2-3=AZPRC9	-1.5307	-0.6735	0.0457		-2.1589	-1.6587	PSMA4 c2-3=AZPRC9	-1.5307	-2.2042	-2.1585	-2.1585	-4.3174	-5.9761				PSMA4		PSMA4 c2-3=AZPRC9
Psma6 08b05c	0.2754	-0.155	-0.3756	-0.4639	-0.7697	-0.3567	Psma6 08b05c	-0.56008	-0.86765	-0.153583	-0.76425	-1.16783	-0.793375	Psma6 08b05c	-0.56008	-1.42773	-1.58131	-2.34556	-3.51339	-4.30677				Psma6		Psma6 08b05c
PSMB4	NA	NA	NA	NA	NA	NA	PSMB4	-0.7413	-0.75125	-1.5886	-0.681075	-1.3157	-1.2567	PSMB4	-0.7413	-1.49255	-3.08115	-3.76222	-5.07793	-6.33463				PSMB4		PSMB4
PSMB4 AZ2H10	0.149	-0.0013	-0.0358	-0.0476	0.2119	0.3678	PSMB4 AZ2H10	-0.9977	-0.291733	-0.72284	-0.749125	-0.813675	-0.57985	PSMB4 AZ2H10	-0.9977	-1.28943	-2.01227	-2.7614	-3.57507	-4.15492				PSMB4		PSMB4 AZ2H10
PSMB5 04A12f	NA	NA	NA	NA	NA	NA	PSMB5 04A12f			0.4178				PSMB5 04A12f	0	0	0.4178	0.4178	0.4178	0.4178				PSMB5		PSMB5 04A12f
PtCH2	NA	NA	NA	NA	NA	NA	PtCH2	-1.5958	-1.0151	-0.47365		-1.40843	-0.9294	PtCH2	-1.5958	-2.6109	-3.08455	-3.08455	-4.49298	-5.42238				PtCH2		PtCH2
PTP4A2	NA	NA	NA	NA	NA	NA	PTP4A2	-0.6598	-0.638367	-0.93674	-0.931775	-1.32903	-1.09928	PTP4A2	-0.6598	-1.29817	-2.23491	-3.16668	-4.49571	-5.59499						PTP4A2
PTP4A2 01A01b	-0.0957	-0.3095	-0.6115	-0.891	-1.3361	-1.4325	PTP4A2 01A01b	-0.843363	-0.329143	-0.264671	-0.637138	-0.727112	-0.160217	PTP4A2 01A01b	-0.843363	-1.17251	-1.43718	-2.07431	-2.80143	-2.96164						PTP4A2 01A01b
PTPN21 09B11d	-0.0296	0.4564	0.3581	0.1989	0.6503	1.6284	PTPN21 09B11d	-0.70112	-0.4259	-0.127571	-0.8718	-0.9643	-0.34445	PTPN21 09B11d	-0.70112	-1.12702	-1.25459	-2.12639	-3.09069	-3.43514						PTPN21 09B11d
PURA 09B05f	NA	NA	NA	NA	NA	NA	PURA 09B05f			-0.1962				PURA 09B05f	0	0	-0.1962	-0.1962	-0.1962	-0.1962						PURA 09B05f
PXF	NA	NA	NA	NA	NA	NA	PXF	-0.98	-0.23425	0.1931	-0.46	-0.2682	-0.09412	PXF	-0.98	-1.21425	-1.02115	-1.48115	-1.74935	-1.84347						PXF
PXF 06B02e	NA	NA	NA	NA	NA	NA	PXF 06B02e		-0.5029	-0.489167	-1.9741	-0.744275	-1.63885	PXF 06B02e	0	-0.5029	-0.992067	-2.96617	-3.71044	-5.34929						PXF 06B02e
PYGM	NA	NA	NA	NA	NA	NA	PYGM	-0.47055	-0.12765	-0.506467	-0.394375	-0.8244	-0.237025	PYGM	-0.47055	-0.5982	-1.10467	-1.49904	-2.32344	-2.56047				PYGM		PYGM
PYGM AZ2G03	NA	NA	NA	NA	NA	NA	PYGM AZ2G03			-2.10797	-0.1952	-0.119967	-0.417367	PYGM AZ2G03	0	0	-2.10797	-2.30317	-2.42314	-2.84051				PYGM		PYGM AZ2G03
QK3	NA	NA	NA	NA	NA	NA	QK3		-1.6366	0.3806				QK3	0	-1.6366	-1.256	-1.256	-1.256	-1.256						QK3
QK3 01B10d t3-T7	-0.0449	-0.6934	-1.1192	-1.3044	-1.2544	-0.7819	QK3 01B10d t3-T7	-0.10955	0.0987714	-0.447529	-0.648133	-1.3602	0.472667	QK3 01B10d t3-T7	-0.10955	-0.0107786	-0.458307	-1.10644	-2.46664	-1.99397						QK3 01B10d t3-T7
QP-c	0.1632	-0.7853	0.029	-0.0869	0.0063	0.4037	QP-c	-0.5016	-0.736417	-1.02755	-0.6294	-0.75075	-0.2772	QP-c	-0.5016	-1.23802	-2.26557	-2.89497	-3.64572	-3.92292				QP-c		QP-c
QP-c1	-0.0831	-0.8627	-0.3597	-0.3296	0.2561	0.2901	QP-c1	-0.714383	-0.991917	-0.6348	-1.1723	-0.8309	-0.354883	QP-c1	-0.714383	-1.7063	-2.3411	-3.5134	-4.3443	-4.69918				QP-c1		QP-c1
RAB10	1.3159	0.9828	0.2841	-0.1385	0.3177	1.0697	RAB10	-1.50915	0.138183	-0.491587	1.29033	-0.341975	0.6441	RAB10	-1.50915	-1.37097	-1.86255	-0.572221	-0.914196	-0.270096						RAB10
RAB10 10B06c	NA	NA	NA	NA	NA	NA	RAB10 10B06c	0.5449	-0.3449	-0.54844	-0.6356	0.061525	-0.3171	RAB10 10B06c	0.5449	0.2	-0.34844	-0.98404	-0.922515	-1.23961						RAB10 10B06c
RAC1 07B08e	NA	NA	NA	NA	NA	NA	RAC1 07B08e		0.9063					RAC1 07B08e	0	0.9063	0.9063	0.9063	0.9063	0.9063	TGF-b			RAC1		RAC1 07B08e
RAC1a	0.0808	-0.1751	-0.3627	-0.3383	0.2966	-0.0186	RAC1a	-1.14955	-0.647667	-0.812871	-0.610975	-0.12304	-0.0298	RAC1a	-1.14955	-1.79722	-2.61009	-3.22106	-3.3441	-3.3739	TGF-b			RAC1a		RAC1a
RAC1effector	NA	NA	NA	NA	NA	NA	RAC1effector	-1.92017	-2.8051	-0.1165		-1.7597	-2.31593	RAC1effector	-1.92017	-4.72527	-4.84177	-4.84177	-6.60147	-8.9174	TGF-b			RAC1effector		RAC1effector
RAC2	-0.5404	-0.7225	-0.718	-0.5621	-0.3811	0.1228	RAC2	-0.918075	-0.470083	-0.4583	-0.817225	-0.93762	-0.748575	RAC2	-0.918075	-1.38816	-1.84646	-2.66368	-3.6013	-4.34988	TGF-b			RAC2		RAC2
RAF1	NA	NA	NA	NA	NA	NA	RAF1	-0.742067	-0.6406	-0.523729		-0.30215	-0.08405	RAF1	-0.742067	-1.38267	-1.9064	-1.9064	-2.20855	-2.2926	Ras			RAF1		RAF1
RAF1 05B12d	NA	NA	NA	NA	NA	NA	RAF1 05B12d					-0.07915		RAF1 05B12d	0	0	0	0	-0.07915	-0.07915	Ras			RAF1		RAF1 05B12d
Raf1-interactie	NA	NA	NA	NA	NA	NA	Raf1-interactie							Raf1-interactie	0	0	0	0	0	0	Ras					Raf1-interactie
RAP1 05B11cT3	-0.6058	-0.8788	-1.1693	-1.2315	-1.2512	-0.8185	RAP1 05B11cT3	0.403238	-0.030575	-0.0379375	-0.338238	-0.386183	-0.0528333	RAP1 05B11cT3	0.403238	0.372663	0.334725	-0.0035125	-0.389696	-0.442529				RAP1 05B11cT3		RAP1 05B11cT3
RAP1A	0.12	0.2222	0.4641	0.5145	0.4744	0.7544	RAP1A	-1.1475	-1.04425	-0.627433	-0.924125	-0.67188	-0.93675	RAP1A	-1.1475	-2.19175	-2.81918	-3.74331	-4.41519	-5.35194				RAP1A		RAP1A
Retinoic acid alpha receptor	NA	NA	NA	NA	NA	NA	Retinoic acid alpha receptor		-1.0622	-0.4098		-1.24965		Retinoic acid alpha receptor	0	-1.0622	-1.472	-1.472	-2.72165	-2.72165				Retinoic acid alpha receptor		Retinoic acid alpha receptor
REV3L AZ08A	NA	NA	NA	NA	NA	NA	REV3L AZ08A	2.0053	0.2215	0.431367			0.1353	REV3L AZ08A	2.0053	2.2268	2.65817	2.65817	2.65817	2.79347						REV3L AZ08A
RNF14 08A01f	-0.5456	-1.1884	-1.7725	-1.2218	-1.3681	-0.3224	RNF14 08A01f	1.01337	1.02015	1.50927	1.86593	1.7361	1.34092	RNF14 08A01f	1.01337	2.03353	3.5428	5.40873	7.14483	8.48575						RNF14 08A01f
RPL10A	0.9281	0.907	1.2008	1.5643	1.5993	1.2411	RPL10A	-0.054525	-0.04195	0.188812	0.0215	-0.234863	0.1086	RPL10A	-0.054525	-0.096475	0.0923375	0.113838	-0.121025	-0.012425						RPL10A
RPL10A 06B04f	1.108	1.344	1.5012	2.1361	2.1775	1.7463	RPL10A 06B04f	-0.567887	-0.606888	-0.251975	-0.418988	-0.544275	-0.319238	RPL10A 06B04f	-0.567887	-1.17477	-1.42675	-1.84574	-2.39001	-2.70925						RPL10A 06B04f
RPL14	NA	NA	NA	NA	NA	NA	RPL14							RPL14	0	0	0	0	0	0						RPL14
RPL14 AZ2E07	1.1676	1.0997	1.3853	1.7452	1.5067	0.5433	RPL14 AZ2E07	-0.495857	-0.283887	-0.534083	0.1159	-0.4381	-0.47875	RPL14 AZ2E07	-0.495857	-0.779745	-1.31383	-1.19793	-1.63603	-2.11478						RPL14 AZ2E07
RPL30 08A02f	1.4957	2.1315	2.5782	1.8056	1.5975	1.6758	RPL30 08A02f	-0.823563	-0.559663	-0.313188	-0.323437	-0.461887	-0.148025	RPL30 08A02f	-0.823563	-1.38323	-1.69641	-2.01985	-2.48174	-2.62976						RPL30 08A02f
RPL32	0.6844	0.665	1.3244	1.1495	0.6412	0.4955	RPL32	-0.4874	-0.259887	0.0890625	-0.395	-0.668763	-0.324337	RPL32	-0.4874	-0.747287	-0.658225	-1.05322	-1.72199	-2.04632						RPL32
RPL32 07A06b	1.036	1.4082	1.5535	1.6606	1.339	0.9116	RPL32 07A06b	-0.388675	-0.549875	-0.1991	-0.457462	-0.601787	-0.504038	RPL32 07A06b	-0.388675	-0.93855	-1.13765	-1.59511	-2.1969	-2.70094						RPL32 07A06b
RPL35 08A05f	0.4571	0.7133	1.1725	1.3794	1.4053	0.7451	RPL35 08A05f	-0.698862	-0.597037	-0.302325	-0.391587	-0.464475	-0.4914	RPL35 08A05f	-0.698862	-1.2959	-1.59823	-1.98981	-2.45429	-2.94569						RPL35 08A05f
RPL4	1.078	1.076	1.3437	1.0832	0.6058	0.2731	RPL4	0.173463	0.044775	0.134525	0.128587	0.05065	0.0694625	RPL4	0.173463	0.218238	0.352763	0.48135	0.532	0.601463						RPL4
RPL4 06B01c	1.9778	2.177	2.2426	1.9724	1.435	0.5583	RPL4 06B01c	-0.44545	0.062675	0.487575	-0.38245	-0.646125	-0.563975	RPL4 06B01c	-0.44545	-0.382775	0.1048	-0.27765	-0.923775	-1.48775						RPL4 06B01c
RPL5	NA	NA	NA	NA	NA	NA	RPL5	-1.02375	-0.6839	-1.1762	-0.0919	-0.5493	-0.689775	RPL5	-1.02375	-1.70765	-2.88385	-2.97575	-3.52505	-4.21482						RPL5
RPL5 01A08c	1.8448	1.9418	1.8888	1.8997	1.7423	0.3467	RPL5 01A08c	-0.760586	-0.36595	-0.458487	-0.17935	-0.496387	-0.13835	RPL5 01A08c	-0.760586	-1.12654	-1.58502	-1.76437	-2.26076	-2.39911						RPL5 01A08c
RPLP1 04A08d	0.4854	0.7057	0.969	0.4875	0.2341	0.0057	RPLP1 04A08d	-0.887138	-0.354875	-0.494837	-0.447625	-0.336087	-0.507513	RPLP1 04A08d	-0.887138	-1.24201	-1.73685	-2.18447	-2.52056	-3.02808						RPLP1 04A08d
RPS26 09A03H	1.4085	1.3212	1.6908	1.8418	1.561	0.945	RPS26 09A03H	-0.743443	-0.615237	-0.915838	-0.28235	-0.730225	-0.3993	RPS26 09A03H	-0.743443	-1.35868	-2.27452	-2.55687	-3.28709	-3.68639						RPS26 09A03H
RPS28	NA	NA	NA	NA	NA	NA	RPS28	-0.85625	-0.9203	-0.9015	-0.95085	-1.47595	-1.23387	RPS28	-0.85625	-1.77655	-2.67805	-3.6289	-5.10485	-6.33872						RPS28
RPS28 AZ2E10	0.491	0.5801	0.8452	0.7379	0.2185	-0.2157	RPS28 AZ2E10	-0.671214	-0.615967	-0.872886	-0.0752625	-0.955014	-0.314171	RPS28 AZ2E10	-0.671214	-1.28718	-2.16007	-2.23533	-3.19034	-3.50451						RPS28 AZ2E10
RPS3	1.0505	0.6884	0.9633	0.6078	0.3854	0.3881	RPS3	-0.589029	-0.0322375	0.184175	0.142662	-0.0657375	-0.118471	RPS3	-0.589029	-0.621266	-0.437091	-0.294429	-0.360166	-0.478638						RPS3
RPS3 02B01c	0.1789	0.0135	0.153	-0.4689	-0.5307	-0.7475	RPS3 02B01c	-0.639175	-0.431483	-0.219525	-0.37812	-0.905883	-0.0419	RPS3 02B01c	-0.639175	-1.07066	-1.29018	-1.6683	-2.57419	-2.61609						RPS3 02B01c
RSU1	NA	NA	NA	NA	NA	NA	RSU1			0.55605				RSU1	0	0	0.55605	0.55605	0.55605	0.55605						RSU1
RSU1 02B05c	NA	NA	NA	NA	NA	NA	RSU1 02B05c			-0.1892				RSU1 02B05c	0	0	-0.1892	-0.1892	-0.1892	-0.1892						RSU1 02B05c
RTN4 07B01b	0.4787	0.691	1.361	0.9927	0.9727	1.1861	RTN4 07B01b	-0.744875	-0.40975	-0.5909	-0.487675	-0.561612	-0.69046	RTN4 07B01b	-0.744875	-1.15463	-1.74553	-2.2332	-2.79481	-3.48527						RTN4 07B01b
RY1 08B03c	NA	NA	NA	NA	NA	NA	RY1 08B03c					-1.20315		RY1 08B03c	0	0	0	0	-1.20315	-1.20315						RY1 08B03c
RYR1 (CRC) 04B07A	NA	NA	NA	NA	NA	NA	RYR1 (CRC) 04B07A	-0.926925	-0.376433	-1.6816	-0.5392	-1.18305	-0.8414	RYR1 (CRC) 04B07A	-0.926925	-1.30336	-2.98496	-3.52416	-4.70721	-5.54861	CA2+			RYR1 (CRC)		RYR1 (CRC) 04B07A
S59	NA	NA	NA	NA	NA	NA	S59		-0.0424	1.37115		-0.6454	-0.7469	S59	0	-0.0424	1.32875	1.32875	0.68335	-0.06355				S59		S59
SARCOSIN 04B06A	0.2268	3.4407	5.0939	6.9991	7.035	6.141	SARCOSIN 04B06A	-0.441075	0.0225714	-0.491012	-0.5118	-0.654037	-0.530075	SARCOSIN 04B06A	-0.441075	-0.418504	-0.909516	-1.42132	-2.07535	-2.60543				SARCOSIN		SARCOSIN 04B06A
SDHA	0.1136	-0.6193	-1.1611	-3.6914	-2.5843	-2.7604	SDHA	0.00912	-0.827867	-1.21022	-2.2076	-0.955	-0.128425	SDHA	0.00912	-0.818747	-2.02897	-4.23657	-5.19157	-5.31999				SDHA		SDHA
SDHB	NA	NA	NA	NA	NA	NA	SDHB	-0.4677	-0.405433	-0.9981	-0.9605	-0.4202	-0.886	SDHB	-0.4677	-0.873133	-1.87123	-2.83173	-3.25193	-4.13793				SDHB		SDHB
SDHC	NA	NA	NA	NA	NA	NA	SDHC			0.1189		-0.9814		SDHC	0	0	0.1189	0.1189	-0.8625	-0.8625				SDHC		SDHC
SEC24A 07B10d	NA	NA	NA	NA	NA	NA	SEC24A 07B10d			-1.1285				SEC24A 07B10d	0	0	-1.1285	-1.1285	-1.1285	-1.1285						SEC24A 07B10d
Serrate	-0.4639	-0.3813	-0.3245	-0.0636	0.233	0.3938	Serrate	-0.778725	-0.71006	-1.27216	-0.67668	-0.69614	-0.951125	Serrate	-0.778725	-1.48879	-2.76094	-3.43763	-4.13377	-5.08489	notch			Serrate		Serrate
Sin3A	NA	NA	NA	NA	NA	NA	Sin3A	-1.1544	-1.34823	-0.5436	-1.6101	-1.42187		Sin3A	-1.1544	-2.50263	-3.04623	-4.65633	-6.07819	-6.07819				Sin3A		Sin3A
Six1	NA	NA	NA	NA	NA	NA	Six1	-1.09203	-0.73275	-0.624667	-0.760433	-1.04824	-0.5279	Six1	-1.09203	-1.82477	-2.44944	-3.20987	-4.25812	-4.78601	six			Six1		Six1
Six2	NA	NA	NA	NA	NA	NA	Six2		-0.76	0.4121		-1.03895	-1.2953	Six2	0	-0.76	-0.3479	-0.3479	-1.38685	-2.68215	six			Six2		Six2
SKB1	NA	NA	NA	NA	NA	NA	SKB1		-1.1783	0.173033	0.0762	0.00925		SKB1	0	-1.1783	-1.00527	-0.929067	-0.919817	-0.919817						SKB1
SKB1 05B06c	0.28	-0.5408	-0.7055	-0.8236	-0.7049	-0.1312	SKB1 05B06c	0.551725	-0.419463	-0.336575	0.304863	0.301837	0.8664	SKB1 05B06c	0.551725	0.132263	-0.204313	0.10055	0.402388	1.26879						SKB1 05B06c
ski	NA	NA	NA	NA	NA	NA	ski	-0.96315	-0.475625	-1.47637	-0.4142	-1.0042	-0.339033	ski	-0.96315	-1.43877	-2.91514	-3.32934	-4.33354	-4.67258				ski		ski
SLC25A3 08A05e	0.1781	-0.6669	-0.8579	-0.733	-0.1866	0.9658	SLC25A3 08A05e	-0.701643	-0.525983	-0.547383	-0.2441	-0.819625	-1.1684	SLC25A3 08A05e	-0.701643	-1.22763	-1.77501	-2.01911	-2.83873	-4.00713						SLC25A3 08A05e
SLC35A3 09A03E	NA	NA	NA	NA	NA	NA	SLC35A3 09A03E					-0.6339		SLC35A3 09A03E	0	0	0	0	-0.6339	-0.6339						SLC35A3 09A03E
SLN	0.1667	0.5905	1.2623	1.1005	1.4828	2.0262	SLN	0.014	0.80138	1.28348	0.43402	1.16218	0.846333	SLN	0.014	0.81538	2.09886	2.53288	3.69506	4.54139						SLN
SLN 06B07h	-9.7352	-5.215	-2.6629	-1.6614	-0.7445	NA	SLN 06B07h		4.4752	-0.626225	-0.365925	-0.34495	-0.396287	SLN 06B07h	0	4.4752	3.84897	3.48305	3.1381	2.74181						SLN 06B07h
SMP1 09B12c	0.1703	0.5073	0.2882	0.3548	0.4562	0.1484	SMP1 09B12c	-0.48225	-0.119571	-0.587225	-0.211275	-0.658725	-0.1128	SMP1 09B12c	-0.48225	-0.601821	-1.18905	-1.40032	-2.05905	-2.17185						SMP1 09B12c
SMRT	0.0033	0.1446	-0.1718	0.0532	-0.1209	-0.3812	SMRT	-0.562867	-0.1934	-0.543113	-0.67322	-0.900286	-0.53714	SMRT	-0.562867	-0.756267	-1.29938	-1.9726	-2.87288	-3.41002				SMRT		SMRT
SMRT-extended	NA	NA	NA	NA	NA	NA	SMRT-extended	-1.06405	-0.72405	-1.3772	-1.17045	-1.5156	-0.565967	SMRT-extended	-1.06405	-1.7881	-3.1653	-4.33575	-5.85135	-6.41732				SMRT-extended		SMRT-extended
Sonic hedge hog receptor	NA	NA	NA	NA	NA	NA	Sonic hedge hog receptor	-1.1188	-1.5345	-0.196433	-1.38665	-1.45345	-1.33277	Sonic hedge hog receptor	-1.1188	-2.6533	-2.84973	-4.23638	-5.68983	-7.0226	HH			Sonic hedge hog receptor		Sonic hedge hog receptor
SP3	-0.02	0.0854	0.1977	0.3793	0.9535	0.9969	SP3	-0.863975	-0.607543	-1.44021	-1.04149	-1.36222	-1.10977	SP3	-0.863975	-1.47152	-2.91173	-3.95322	-5.31543	-6.42521				SP3		SP3
SP3bel1	NA	NA	NA	NA	NA	NA	SP3bel1		-0.06935	-0.43285		-1.0386		SP3bel1	0	-0.06935	-0.5022	-0.5022	-1.5408	-1.5408				SP3bel1		SP3bel1
Spier_plaat_1_A 1	2.3871	2.2469	1.961	1.7293	1.6399	0.6427	Spier_plaat_1_A 1	-0.0958625	-0.0228625	0.0447875	0.102462	-0.0496375	0.354125	Spier_plaat_1_A 1	-0.0958625	-0.118725	-0.0739375	0.028525	-0.0211125	0.333012						Spier_plaat_1_A 1
Spier_plaat_1_A 10	1.9929	3.3797	4.2456	4.8277	5.1141	5.3228	Spier_plaat_1_A 10	0.0468286	-0.799288	-0.4232	-0.0542375	-0.34375	-0.324213	Spier_plaat_1_A 10	0.0468286	-0.752459	-1.17566	-1.2299	-1.57365	-1.89786						Spier_plaat_1_A 10
Spier_plaat_1_A 11	-0.1694	-0.2185	0.3875	0.0948	-0.1989	0.3642	Spier_plaat_1_A 11	1.51234	0.870571	1.25283	0.856367	0.907213	1.01343	Spier_plaat_1_A 11	1.51234	2.38291	3.63574	4.49211	5.39932	6.41274						Spier_plaat_1_A 11
Spier_plaat_1_A 12	0.5643	0.7531	0.1272	0.3442	-0.045	-0.3816	Spier_plaat_1_A 12	0.496287	0.553388	0.772175	0.262475	0.6265	0.3103	Spier_plaat_1_A 12	0.496287	1.04968	1.82185	2.08433	2.71083	3.02113						Spier_plaat_1_A 12
Spier_plaat_1_A 13	-0.0484	0.0106	0.3631	1.8793	2.0801	1.6805	Spier_plaat_1_A 13	-0.6174	-0.0743	0.848833	-0.1404	-0.33504	0.723833	Spier_plaat_1_A 13	-0.6174	-0.6917	0.157133	0.0167333	-0.318307	0.405527						Spier_plaat_1_A 13
Spier_plaat_1_A 14	NA	NA	NA	NA	NA	NA	Spier_plaat_1_A 14	0.1797	0.0923	0.46104	-0.6106	1.1488	0.344033	Spier_plaat_1_A 14	0.1797	0.272	0.73304	0.12244	1.27124	1.61527						Spier_plaat_1_A 14
Spier_plaat_1_A 15	-0.4139	-0.777	-1.2936	-1.2438	-1.44	-1.96	Spier_plaat_1_A 15	-0.643412	-0.709762	-0.758138	-0.3873	-0.382887	-0.4238	Spier_plaat_1_A 15	-0.643412	-1.35317	-2.11131	-2.49861	-2.8815	-3.3053						Spier_plaat_1_A 15
Spier_plaat_1_A 16	0.456	-0.1015	-0.6468	-1.3896	-2.4889	-1.9475	Spier_plaat_1_A 16	0.657925	0.656362	0.377671	0.530183	0.752514	0.16956	Spier_plaat_1_A 16	0.657925	1.31429	1.69196	2.22214	2.97466	3.14422						Spier_plaat_1_A 16
Spier_plaat_1_A 17	0.1134	1.9995	3.5973	3.8188	3.9716	4.2152	Spier_plaat_1_A 17	0.801638	-0.398775	0.232413	-0.210288	-0.3569	-0.4069	Spier_plaat_1_A 17	0.801638	0.402863	0.635275	0.424988	0.0680875	-0.338812						Spier_plaat_1_A 17
Spier_plaat_1_A 18	-0.5902	-0.0652	3.4513	3.6748	2.5003	2.1569	Spier_plaat_1_A 18	1.42231	0.821057	-0.0076125	-0.013375	0.00085	-0.057175	Spier_plaat_1_A 18	1.42231	2.24337	2.23576	2.22238	2.22323	2.16606						Spier_plaat_1_A 18
Spier_plaat_1_A 19	1.3333	1.6785	1.8304	1.7836	1.2266	0.6165	Spier_plaat_1_A 19	-0.664137	-0.703263	-0.737625	-0.302862	-0.333512	-0.30375	Spier_plaat_1_A 19	-0.664137	-1.3674	-2.10502	-2.40789	-2.7414	-3.04515						Spier_plaat_1_A 19
Spier_plaat_1_A 2	-0.5297	0.5529	4.2476	4.6017	3.5048	3.0707	Spier_plaat_1_A 2	0.134467	0.450617	0.535912	0.145687	0.0495	0.126075	Spier_plaat_1_A 2	0.134467	0.585083	1.121	1.26668	1.31618	1.44226						Spier_plaat_1_A 2
Spier_plaat_1_A 20	-1.0506	-1.3879	-2.0188	-2.5951	-2.8968	-3.1973	Spier_plaat_1_A 20	-0.86815	-0.733662	-0.388538	-0.442625	-0.05625	-0.239238	Spier_plaat_1_A 20	-0.86815	-1.60181	-1.99035	-2.43297	-2.48922	-2.72846						Spier_plaat_1_A 20
Spier_plaat_1_A 21	-1.1642	-1.3799	-1.7314	-2.6665	-2.7852	-2.9819	Spier_plaat_1_A 21	-0.966425	-1.06509	-0.854175	-0.7931	-1.06021	-0.861075	Spier_plaat_1_A 21	-0.966425	-2.03151	-2.88569	-3.67879	-4.739	-5.60008						Spier_plaat_1_A 21
Spier_plaat_1_A 22	-0.6112	-0.8282	-1.1317	-1.9325	-2.4443	-2.3645	Spier_plaat_1_A 22	0.1445	-0.3881	-0.493238	-0.349513	-0.456625	-0.368837	Spier_plaat_1_A 22	0.1445	-0.2436	-0.736838	-1.08635	-1.54297	-1.91181						Spier_plaat_1_A 22
Spier_plaat_1_A 23	1.1107	0.4726	0.0165	-0.5107	-0.2193	-0.6044	Spier_plaat_1_A 23	-1.17757	-0.5366	-0.192386	-0.64295	0.0884333	-0.3298	Spier_plaat_1_A 23	-1.17757	-1.71417	-1.90655	-2.5495	-2.46107	-2.79087						Spier_plaat_1_A 23
Spier_plaat_1_A 24	0.7069	0.3315	0.3858	1.3986	1.1249	0.8001	Spier_plaat_1_A 24	1.28368	0.163	-0.400083	0.3318	0.14725	0.13255	Spier_plaat_1_A 24	1.28368	1.44668	1.04659	1.37839	1.52564	1.65819						Spier_plaat_1_A 24
Spier_plaat_1_A 3	-0.1113	0.4039	0.9725	0.2246	0.5312	0.494	Spier_plaat_1_A 3	-0.278275	0.76124	0.960575	1.08657	1.31699	0.972283	Spier_plaat_1_A 3	-0.278275	0.482965	1.44354	2.53011	3.8471	4.81938						Spier_plaat_1_A 3
Spier_plaat_1_A 4	0.3764	1.8059	2.2793	1.4249	1.6318	3.3624	Spier_plaat_1_A 4	0.4548	0.68574	0.255288	0.360083	1.24657	1.5422	Spier_plaat_1_A 4	0.4548	1.14054	1.39583	1.75591	3.00249	4.54469						Spier_plaat_1_A 4
Spier_plaat_1_A 5	0.7357	3.8395	5.1475	3.4846	3.5941	5.2362	Spier_plaat_1_A 5	0.424086	0.260187	0.919388	0.448462	0.496713	0.707975	Spier_plaat_1_A 5	0.424086	0.684273	1.60366	2.05212	2.54884	3.25681						Spier_plaat_1_A 5
Spier_plaat_1_A 6	0.1183	1.4453	3.1047	3.1852	3.3133	3.7177	Spier_plaat_1_A 6	-0.0359857	-0.675543	-0.0055	-0.095825	-0.2324	-0.343313	Spier_plaat_1_A 6	-0.0359857	-0.711529	-0.717029	-0.812854	-1.04525	-1.38857						Spier_plaat_1_A 6
Spier_plaat_1_A 7	2.087	3.2373	3.9933	4.4345	4.4207	4.4724	Spier_plaat_1_A 7	0.448212	0.11755	0.146487	0.319275	0.129075	-0.0185625	Spier_plaat_1_A 7	0.448212	0.565762	0.71225	1.03152	1.1606	1.14204						Spier_plaat_1_A 7
Spier_plaat_1_A 8	0.1434	0.2734	-0.1836	0.2583	0.2934	0.776	Spier_plaat_1_A 8	0.880737	0.794186	1.04416	1.22765	0.872683	0.11522	Spier_plaat_1_A 8	0.880737	1.67492	2.71909	3.94674	4.81942	4.93464						Spier_plaat_1_A 8
Spier_plaat_1_A 9	-0.0191	0.1737	1.7118	1.7168	1.7082	1.7918	Spier_plaat_1_A 9	-1.0324	-0.2035	0.101975	-0.35965	-0.323937	-0.688862	Spier_plaat_1_A 9	-1.0324	-1.2359	-1.13393	-1.49357	-1.81751	-2.50637						Spier_plaat_1_A 9
Spier_plaat_1_B 1	-0.9573	-1.3703	-1.5682	-2.1387	-2.461	-2.4586	Spier_plaat_1_B 1	-0.327371	-0.120612	0.032275	0.220913	0.366687	0.387825	Spier_plaat_1_B 1	-0.327371	-0.447984	-0.415709	-0.194796	0.171891	0.559716						Spier_plaat_1_B 1
Spier_plaat_1_B 10	0.703	-0.2673	-1.6707	-1.3079	-1.2263	-1.1204	Spier_plaat_1_B 10	0.560133	0.364267	-0.736843	0.6593	0.25752	1.1343	Spier_plaat_1_B 10	0.560133	0.9244	0.187557	0.846857	1.10438	2.23868						Spier_plaat_1_B 10
Spier_plaat_1_B 11	0.686	0.5667	-0.2867	-0.3033	-0.0173	-0.3546	Spier_plaat_1_B 11	0.022025	0.600375	-0.0066	0.345113	0.584875	0.565867	Spier_plaat_1_B 11	0.022025	0.6224	0.6158	0.960912	1.54579	2.11165						Spier_plaat_1_B 11
Spier_plaat_1_B 12	0.2097	0.0048	0.0262	0.7692	0.8872	0.8638	Spier_plaat_1_B 12	0.514725	0.76555	0.158388	0.907175	0.835987	0.915838	Spier_plaat_1_B 12	0.514725	1.28028	1.43866	2.34584	3.18182	4.09766						Spier_plaat_1_B 12
Spier_plaat_1_B 13	1.7609	1.1484	1.1215	1.068	0.6675	0.3528	Spier_plaat_1_B 13	0.28665	0.043375	-0.0880375	0.48632	0.316771	0.35382	Spier_plaat_1_B 13	0.28665	0.330025	0.241988	0.728307	1.04508	1.3989						Spier_plaat_1_B 13
Spier_plaat_1_B 14	0.9698	0.965	1.2755	2.058	2.2773	1.5775	Spier_plaat_1_B 14	-0.809638	-0.558462	-0.336075	-0.251975	-0.403575	-0.122362	Spier_plaat_1_B 14	-0.809638	-1.3681	-1.70417	-1.95615	-2.35973	-2.48209						Spier_plaat_1_B 14
Spier_plaat_1_B 15	-0.3486	-0.6467	-0.3278	-0.0154	0.0731	0.9363	Spier_plaat_1_B 15	0.19954	0.6838	0.467783	-0.0494	0.2792	0.611975	Spier_plaat_1_B 15	0.19954	0.88334	1.35112	1.30172	1.58092	2.1929						Spier_plaat_1_B 15
Spier_plaat_1_B 16	0.2552	0.1329	0.3367	1.015	1.3427	1.8921	Spier_plaat_1_B 16	1.5658	2.13726	0.847738	1.64263	1.71481	1.37086	Spier_plaat_1_B 16	1.5658	3.70306	4.5508	6.19343	7.90824	9.27909						Spier_plaat_1_B 16
Spier_plaat_1_B 17	-0.4969	0.1771	0.1045	0.5047	0.5327	0.7953	Spier_plaat_1_B 17	0.677386	0.219129	0.130314	1.15408	0.767014	0.6894	Spier_plaat_1_B 17	0.677386	0.896514	1.02683	2.18091	2.94792	3.63732						Spier_plaat_1_B 17
Spier_plaat_1_B 18	0.5318	0.3284	0.1963	0.2816	0.3078	0.1254	Spier_plaat_1_B 18	0.77352	0.182229	0.250157	0.852475	0.74192	1.09713	Spier_plaat_1_B 18	0.77352	0.955749	1.20591	2.05838	2.8003	3.89743						Spier_plaat_1_B 18
Spier_plaat_1_B 19	-0.0423	1.1194	1.3443	1.3754	1.6761	2.3304	Spier_plaat_1_B 19	-0.028075	0.5327	0.0407	0.04215	0.677683	0.18244	Spier_plaat_1_B 19	-0.028075	0.504625	0.545325	0.587475	1.26516	1.4476						Spier_plaat_1_B 19
Spier_plaat_1_B 2	-0.1647	-0.7294	-1.1553	-1.0155	-0.7702	-1.0443	Spier_plaat_1_B 2	-1.14349	-1.08777	-0.657986	-0.2237	-0.674625	-0.223617	Spier_plaat_1_B 2	-1.14349	-2.23126	-2.88924	-3.11294	-3.78757	-4.01119						Spier_plaat_1_B 2
Spier_plaat_1_B 20	-0.0863	-0.2221	-1.5395	-1.2658	-1.1875	-1.103	Spier_plaat_1_B 20	0.576138	0.619212	0.281712	0.587187	0.786375	0.662638	Spier_plaat_1_B 20	0.576138	1.19535	1.47706	2.06425	2.85062	3.51326						Spier_plaat_1_B 20
Spier_plaat_1_B 21	-0.0554	-0.5631	-0.6393	-0.6425	-0.4185	-0.7517	Spier_plaat_1_B 21	0.847513	0.443137	0.0898143	0.7206	0.164114	0.69375	Spier_plaat_1_B 21	0.847513	1.29065	1.38046	2.10106	2.26518	2.95893						Spier_plaat_1_B 21
Spier_plaat_1_B 22	-0.1535	-0.3733	-0.1866	-0.1858	-0.2772	0.4359	Spier_plaat_1_B 22	0.529175	0.357757	0.4593	0.63045	0.4623	0.59478	Spier_plaat_1_B 22	0.529175	0.886932	1.34623	1.97668	2.43898	3.03376						Spier_plaat_1_B 22
Spier_plaat_1_B 23	0.1447	-0.5474	-1.3992	-1.0746	-0.9459	-1.0729	Spier_plaat_1_B 23	0.677312	0.676837	0.254013	0.506433	0.650229	1.05212	Spier_plaat_1_B 23	0.677312	1.35415	1.60816	2.1146	2.76482	3.81695						Spier_plaat_1_B 23
Spier_plaat_1_B 24	1.0821	1.036	1.0396	1.3472	0.9356	0.6622	Spier_plaat_1_B 24	-0.929075	-0.397487	-0.463875	-0.352775	-0.2012	-0.341137	Spier_plaat_1_B 24	-0.929075	-1.32656	-1.79044	-2.14321	-2.34441	-2.68555						Spier_plaat_1_B 24
Spier_plaat_1_B 3	-0.7168	-0.9531	-1.7166	-1.7915	-1.4267	-1.8525	Spier_plaat_1_B 3	-0.542588	-0.6393	-0.503113	-0.273425	-0.198475	0.133163	Spier_plaat_1_B 3	-0.542588	-1.18189	-1.685	-1.95843	-2.1569	-2.02374						Spier_plaat_1_B 3
Spier_plaat_1_B 4	0.3219	0.2682	-0.6369	-0.3753	-0.5906	-0.8563	Spier_plaat_1_B 4	0.268429	0.131887	0.415038	0.333675	0.54245	0.393125	Spier_plaat_1_B 4	0.268429	0.400316	0.815354	1.14903	1.69148	2.0846						Spier_plaat_1_B 4
Spier_plaat_1_B 5	1.0161	0.4985	0.9999	1.2179	2.1184	2.6339	Spier_plaat_1_B 5	0.67685	0.553025	0.508875	0.973975	0.8974	1.08357	Spier_plaat_1_B 5	0.67685	1.22987	1.73875	2.71272	3.61013	4.6937						Spier_plaat_1_B 5
Spier_plaat_1_B 6	0.6451	0.9476	0.8539	0.7952	1.4613	1.2284	Spier_plaat_1_B 6	-1.01307	-0.469414	-0.616883	-0.213275	-0.189012	-0.126483	Spier_plaat_1_B 6	-1.01307	-1.48249	-2.09937	-2.31265	-2.50166	-2.62814						Spier_plaat_1_B 6
Spier_plaat_1_B 7	0.3979	0.3526	-0.7268	-0.6618	-0.4215	-0.9777	Spier_plaat_1_B 7	-0.0092625	0.3123	0.329062	0.2205	0.386687	0.488825	Spier_plaat_1_B 7	-0.0092625	0.303037	0.6321	0.8526	1.23929	1.72811						Spier_plaat_1_B 7
Spier_plaat_1_B 8	-0.1608	-0.2262	-0.0883	0.0755	0.111	0.2778	Spier_plaat_1_B 8	-0.0966429	0.221112	0.0548375	0.601337	0.456812	0.294375	Spier_plaat_1_B 8	-0.0966429	0.12447	0.179307	0.780645	1.23746	1.53183						Spier_plaat_1_B 8
Spier_plaat_1_B 9	1.8713	2.3726	2.5579	2.8108	3.042	2.3892	Spier_plaat_1_B 9	0.756067	1.48909	1.00587	1.33897	1.64986	1.68273	Spier_plaat_1_B 9	0.756067	2.24515	3.25102	4.58999	6.23985	7.92257						Spier_plaat_1_B 9
Spier_plaat_1_C 1	-0.2828	-0.5848	-0.6802	-1.0164	-1.5248	-1.0714	Spier_plaat_1_C 1	1.60781	1.54125	1.03606	1.26696	1.33871	1.27366	Spier_plaat_1_C 1	1.60781	3.14906	4.18513	5.45209	6.7908	8.06446						Spier_plaat_1_C 1
Spier_plaat_1_C 10	-0.33	0.5348	0.6239	0.965	1.1518	1.6475	Spier_plaat_1_C 10	0.128575	0.132275	0.233788	0.245138	0.787138	1.06056	Spier_plaat_1_C 10	0.128575	0.26085	0.494637	0.739775	1.52691	2.58747						Spier_plaat_1_C 10
Spier_plaat_1_C 11	-0.6326	-0.411	-0.6087	-0.8156	-0.6176	-0.3489	Spier_plaat_1_C 11	0.233113	0.5271	0.332888	-0.127075	0.153513	-0.0306	Spier_plaat_1_C 11	0.233113	0.760212	1.0931	0.966025	1.11954	1.08894						Spier_plaat_1_C 11
Spier_plaat_1_C 12	0.0053	-0.343	-0.4509	0.4532	0.4671	0.3093	Spier_plaat_1_C 12	0.008175	0.170525	0.25185	0.487737	0.672637	0.22915	Spier_plaat_1_C 12	0.008175	0.1787	0.43055	0.918287	1.59092	1.82007						Spier_plaat_1_C 12
Spier_plaat_1_C 13	-0.3999	0.332	2.4794	2.6462	2.177	2.2136	Spier_plaat_1_C 13	0.371825	0.374325	-0.5114	-0.285513	-0.240287	-0.147862	Spier_plaat_1_C 13	0.371825	0.74615	0.23475	-0.0507625	-0.29105	-0.438912						Spier_plaat_1_C 13
Spier_plaat_1_C 14	-0.4232	-0.413	-1.3453	-1.3504	-1.4219	-1.7125	Spier_plaat_1_C 14	0.022875	-0.113062	-0.438725	0.0127875	0.1313	0.294238	Spier_plaat_1_C 14	0.022875	-0.0901875	-0.528913	-0.516125	-0.384825	-0.0905875						Spier_plaat_1_C 14
Spier_plaat_1_C 15	-0.2639	-0.3013	-1.3443	-1.5294	-1.5841	-1.6767	Spier_plaat_1_C 15	-0.282962	0.465413	0.273213	0.0622375	0.37925	0.234925	Spier_plaat_1_C 15	-0.282962	0.18245	0.455663	0.5179	0.89715	1.13208						Spier_plaat_1_C 15
Spier_plaat_1_C 16	-0.0892	-0.2632	0.0644	0.456	0.4245	1.0543	Spier_plaat_1_C 16	0.14275	0.2659	0.2778	0.384137	0.558263	-0.172262	Spier_plaat_1_C 16	0.14275	0.40865	0.68645	1.07059	1.62885	1.45659						Spier_plaat_1_C 16
Spier_plaat_1_C 17	-0.5788	-0.6668	-1.5847	-1.4828	-1.2738	-1.3846	Spier_plaat_1_C 17	-0.726513	-0.591825	-0.501325	-0.190975	0.0666375	-0.15315	Spier_plaat_1_C 17	-0.726513	-1.31834	-1.81966	-2.01064	-1.944	-2.09715						Spier_plaat_1_C 17
Spier_plaat_1_C 18	1.3836	1.2047	1.0946	1.0125	1.1154	0.8905	Spier_plaat_1_C 18	-0.0581125	0.6683	0.202537	0.123412	0.388275	0.3646	Spier_plaat_1_C 18	-0.0581125	0.610188	0.812725	0.936138	1.32441	1.68901						Spier_plaat_1_C 18
Spier_plaat_1_C 19	-0.3512	0.172	-0.2131	-0.4669	-0.5532	-0.3293	Spier_plaat_1_C 19	0.318425	0.10635	-0.285687	-0.174243	0.0113125	-0.35335	Spier_plaat_1_C 19	0.318425	0.424775	0.139088	-0.0351554	-0.0238429	-0.377193						Spier_plaat_1_C 19
Spier_plaat_1_C 2	0.3462	0.6619	1.2012	0.9935	0.7737	0.6452	Spier_plaat_1_C 2	-0.379587	-0.346938	-0.165837	-0.331537	0.130513	0.000525	Spier_plaat_1_C 2	-0.379587	-0.726525	-0.892362	-1.2239	-1.09339	-1.09286						Spier_plaat_1_C 2
Spier_plaat_1_C 20	-0.0169	-0.1949	-0.1447	0.0616	0.2872	0.4742	Spier_plaat_1_C 20	-0.08825	0.113325	0.31675	0.167237	0.113888	0.080525	Spier_plaat_1_C 20	-0.08825	0.025075	0.341825	0.509062	0.62295	0.703475						Spier_plaat_1_C 20
Spier_plaat_1_C 21	-0.3927	1.3915	2.3854	3.2974	3.4159	4.4996	Spier_plaat_1_C 21	-0.124525	0.0152375	-0.5283	-0.383987	-0.159263	-0.2765	Spier_plaat_1_C 21	-0.124525	-0.109288	-0.637587	-1.02157	-1.18084	-1.45734						Spier_plaat_1_C 21
Spier_plaat_1_C 22	0.1395	3.3569	4.8489	6.3679	6.2807	7.4046	Spier_plaat_1_C 22	-0.1277	0.0836625	0.121487	-0.0391875	0.336925	0.115713	Spier_plaat_1_C 22	-0.1277	-0.0440375	0.07745	0.0382625	0.375187	0.4909						Spier_plaat_1_C 22
Spier_plaat_1_C 23	-0.4908	-0.8415	-1.1454	-1.6274	-1.7909	-1.6991	Spier_plaat_1_C 23	-0.783825	-0.562175	-0.66755	-0.571488	-0.457462	-0.531738	Spier_plaat_1_C 23	-0.783825	-1.346	-2.01355	-2.58504	-3.0425	-3.57424						Spier_plaat_1_C 23
Spier_plaat_1_C 24	1.3174	0.3736	0.0471	0.7163	0.6405	0.5904	Spier_plaat_1_C 24	-0.0837625	-0.159287	0.08805	-0.0129625	0.0885571	-0.066325	Spier_plaat_1_C 24	-0.0837625	-0.24305	-0.155	-0.167963	-0.0794054	-0.14573						Spier_plaat_1_C 24
Spier_plaat_1_C 3	0.4032	-0.2554	0.3962	0.5602	0.9807	1.9621	Spier_plaat_1_C 3	-0.3939	-0.345975	-0.0562875	-0.0514125	-0.180837	0.0046625	Spier_plaat_1_C 3	-0.3939	-0.739875	-0.796163	-0.847575	-1.02841	-1.02375						Spier_plaat_1_C 3
Spier_plaat_1_C 4	2.0995	1.7141	1.4735	1.3991	1.5221	0.7131	Spier_plaat_1_C 4	-0.753187	-0.236	-0.454613	-0.152213	-0.290912	0.093175	Spier_plaat_1_C 4	-0.753187	-0.989187	-1.4438	-1.59601	-1.88692	-1.79375						Spier_plaat_1_C 4
Spier_plaat_1_C 5	-0.429	2.6522	3.6924	2.1559	2.2834	3.917	Spier_plaat_1_C 5	0.93845	0.880325	0.793963	0.52435	0.633725	0.776125	Spier_plaat_1_C 5	0.93845	1.81878	2.61274	3.13709	3.77081	4.54694						Spier_plaat_1_C 5
Spier_plaat_1_C 6	-0.2942	-0.816	0.0408	0.3721	0.7403	0.996	Spier_plaat_1_C 6	0.290287	0.118688	0.0031	0.559437	0.522838	0.713913	Spier_plaat_1_C 6	0.290287	0.408975	0.412075	0.971512	1.49435	2.20826						Spier_plaat_1_C 6
Spier_plaat_1_C 7	-0.7305	-0.5377	-0.5865	-0.5511	-0.9247	-0.7877	Spier_plaat_1_C 7	-0.8337	-0.627714	-0.729887	-0.3905	-0.7869	-0.44765	Spier_plaat_1_C 7	-0.8337	-1.46141	-2.1913	-2.5818	-3.3687	-3.81635						Spier_plaat_1_C 7
Spier_plaat_1_C 8	1.005	2.1524	3.0451	3.9346	4.3053	4.7323	Spier_plaat_1_C 8	-0.0799	0.0287	-0.0041125	0.407025	0.241925	0.143914	Spier_plaat_1_C 8	-0.0799	-0.0512	-0.0553125	0.351713	0.593638	0.737552						Spier_plaat_1_C 8
Spier_plaat_1_C 9	-0.5215	-0.3791	0.3786	0.3503	0.4101	0.8702	Spier_plaat_1_C 9	1.03188	0.919687	0.536288	1.26537	1.05012	1.04502	Spier_plaat_1_C 9	1.03188	1.95156	2.48785	3.75322	4.80335	5.84837						Spier_plaat_1_C 9
Spier_plaat_1_D 1	NA	NA	NA	NA	NA	NA	Spier_plaat_1_D 1	-0.6306	0.056875	0.105925	-0.81475	-0.1836	-0.321	Spier_plaat_1_D 1	-0.6306	-0.573725	-0.4678	-1.28255	-1.46615	-1.78715						Spier_plaat_1_D 1
Spier_plaat_1_D 10	-1.1301	-1.1912	-1.424	-2.007	-2.2458	-2.5331	Spier_plaat_1_D 10	0.887738	0.799871	0.60695	-0.185883	0.352883	-0.074625	Spier_plaat_1_D 10	0.887738	1.68761	2.29456	2.10868	2.46156	2.38693						Spier_plaat_1_D 10
Spier_plaat_1_D 11	2.3831	2.2736	2.1323	2.0231	2.1442	1.4388	Spier_plaat_1_D 11	-0.448863	-0.128438	-0.193525	-0.103362	-0.423712	-0.122775	Spier_plaat_1_D 11	-0.448863	-0.5773	-0.770825	-0.874188	-1.2979	-1.42068						Spier_plaat_1_D 11
Spier_plaat_1_D 12	-0.0342	0.4451	0.9967	0.8495	0.6981	0.5873	Spier_plaat_1_D 12	-0.283662	0.2406	-0.133075	-0.1704	-0.1765	-0.215237	Spier_plaat_1_D 12	-0.283662	-0.0430625	-0.176138	-0.346538	-0.523038	-0.738275						Spier_plaat_1_D 12
Spier_plaat_1_D 13	0.053	-0.4116	-0.2167	-0.5373	-0.1907	0.3405	Spier_plaat_1_D 13	0.706725	0.210987	0.2057	-0.09916	0.6732	0.242	Spier_plaat_1_D 13	0.706725	0.917712	1.12341	1.02425	1.69745	1.93945						Spier_plaat_1_D 13
Spier_plaat_1_D 14	0.5426	0.6563	0.4004	0.3168	-0.0119	-0.2919	Spier_plaat_1_D 14	0.209325	-0.443812	-0.185763	0.0818	-0.266725	-0.31205	Spier_plaat_1_D 14	0.209325	-0.234487	-0.42025	-0.33845	-0.605175	-0.917225						Spier_plaat_1_D 14
Spier_plaat_1_D 15	0.1685	0.1354	0.5575	0.565	1.2067	1.6426	Spier_plaat_1_D 15	0.222575	0.384588	0.640038	-0.127075	0.221014	0.485925	Spier_plaat_1_D 15	0.222575	0.607163	1.2472	1.12013	1.34114	1.82706						Spier_plaat_1_D 15
Spier_plaat_1_D 16	0.4099	0.4168	0.2829	0.5102	0.2665	0.6094	Spier_plaat_1_D 16	-0.06745	-0.016425	-0.0510625	0.288887	0.339538	0.248938	Spier_plaat_1_D 16	-0.06745	-0.083875	-0.134937	0.15395	0.493488	0.742425						Spier_plaat_1_D 16
Spier_plaat_1_D 17	-0.2332	0.8899	2.3002	2.4164	2.5456	2.951	Spier_plaat_1_D 17	-0.3456	-0.2409	-0.253413	-0.371012	-0.4327	-0.837888	Spier_plaat_1_D 17	-0.3456	-0.5865	-0.839913	-1.21093	-1.64363	-2.48151						Spier_plaat_1_D 17
Spier_plaat_1_D 18	-0.4322	-0.3162	0.3509	0.4465	0.6757	0.7172	Spier_plaat_1_D 18	-0.64565	-0.191137	-0.220762	-0.265212	-0.484463	-0.22805	Spier_plaat_1_D 18	-0.64565	-0.836788	-1.05755	-1.32276	-1.80723	-2.03527						Spier_plaat_1_D 18
Spier_plaat_1_D 19	0.0137	0.1321	0.4763	0.3992	0.5338	0.9267	Spier_plaat_1_D 19	-0.488513	0.112762	-0.253263	-0.286263	-0.05565	-0.0590375	Spier_plaat_1_D 19	-0.488513	-0.37575	-0.629012	-0.915275	-0.970925	-1.02996						Spier_plaat_1_D 19
Spier_plaat_1_D 2	-0.1772	0.0406	-0.164	-0.5753	-0.5659	0.5148	Spier_plaat_1_D 2	-0.257625	0.0533333	-0.429771	-0.659425	0.28068	-0.717225	Spier_plaat_1_D 2	-0.257625	-0.204292	-0.634063	-1.29349	-1.01281	-1.73003						Spier_plaat_1_D 2
Spier_plaat_1_D 20	-0.2435	0.312	3.4921	4.9824	5.1657	6.0016	Spier_plaat_1_D 20	0.346712	0.3904	0.215163	0.2167	0.330963	0.167687	Spier_plaat_1_D 20	0.346712	0.737113	0.952275	1.16898	1.49994	1.66763						Spier_plaat_1_D 20
Spier_plaat_1_D 21	-0.243	1.6942	2.6796	2.9067	2.4828	2.8368	Spier_plaat_1_D 21	-0.394488	-0.588675	-0.102162	-0.318175	-0.0160875	-0.64945	Spier_plaat_1_D 21	-0.394488	-0.983162	-1.08532	-1.4035	-1.41959	-2.06904						Spier_plaat_1_D 21
Spier_plaat_1_D 22	-0.3198	1.2144	2.7334	2.6685	2.5385	2.5214	Spier_plaat_1_D 22	-0.768487	-0.342912	-0.107325	-0.168788	-0.30205	-0.48515	Spier_plaat_1_D 22	-0.768487	-1.1114	-1.21873	-1.38751	-1.68956	-2.17471						Spier_plaat_1_D 22
Spier_plaat_1_D 23	-0.3201	0.3802	0.5743	0.4751	0.5206	0.802	Spier_plaat_1_D 23	-0.357513	-0.2481	-0.481612	-0.532925	-0.6293	-0.180363	Spier_plaat_1_D 23	-0.357513	-0.605612	-1.08722	-1.62015	-2.24945	-2.42981						Spier_plaat_1_D 23
Spier_plaat_1_D 24	-0.3482	-0.7555	-0.1739	-0.0947	-0.0596	0.2466	Spier_plaat_1_D 24	0.735613	0.630063	0.215557	0.0521375	0.542175	0.271187	Spier_plaat_1_D 24	0.735613	1.36567	1.58123	1.63337	2.17554	2.44673						Spier_plaat_1_D 24
Spier_plaat_1_D 3	-0.2031	-0.2839	-0.5818	-1.097	-1.3243	-1.8346	Spier_plaat_1_D 3	0.28895	-0.0129125	0.043775	-0.443713	-0.574638	-0.442012	Spier_plaat_1_D 3	0.28895	0.276037	0.319812	-0.1239	-0.698538	-1.14055						Spier_plaat_1_D 3
Spier_plaat_1_D 4	1.3204	1.6761	2.1206	2.6006	1.828	1.373	Spier_plaat_1_D 4	-0.676662	-0.329487	0.24	-0.111638	-0.10225	-0.522738	Spier_plaat_1_D 4	-0.676662	-1.00615	-0.76615	-0.877787	-0.980037	-1.50277						Spier_plaat_1_D 4
Spier_plaat_1_D 5	-0.064	0.0282	-0.9669	-0.8284	-0.7043	-1.2739	Spier_plaat_1_D 5	0.797337	0.486875	0.722588	0.433057	0.613425	0.455514	Spier_plaat_1_D 5	0.797337	1.28421	2.0068	2.43986	3.05328	3.5088						Spier_plaat_1_D 5
Spier_plaat_1_D 6	-0.2004	-0.2653	-1.8413	-2.2683	-2.4516	-2.3903	Spier_plaat_1_D 6	0.8631	0.35555	0.67005	0.0255	-0.0072625	-0.276	Spier_plaat_1_D 6	0.8631	1.21865	1.8887	1.9142	1.90694	1.63094						Spier_plaat_1_D 6
Spier_plaat_1_D 7	0.0603	-0.3874	-0.1925	-0.1328	-0.2693	-0.7274	Spier_plaat_1_D 7	0.131175	0.611725	0.284687	0.040225	-0.0091375	0.283186	Spier_plaat_1_D 7	0.131175	0.7429	1.02759	1.06781	1.05867	1.34186						Spier_plaat_1_D 7
Spier_plaat_1_D 8	1.2626	4.0804	6.308	5.4033	4.5028	4.5254	Spier_plaat_1_D 8	-0.0200875	-0.282888	0.235387	-0.161238	-0.309938	-0.288925	Spier_plaat_1_D 8	-0.0200875	-0.302975	-0.0675875	-0.228825	-0.538763	-0.827688						Spier_plaat_1_D 8
Spier_plaat_1_D 9	0.2751	0.415	-0.588	-0.5545	-0.4938	-0.9766	Spier_plaat_1_D 9	0.9483	1.18075	1.19338	0.653887	0.829325	0.449925	Spier_plaat_1_D 9	0.9483	2.12905	3.32242	3.97631	4.80564	5.25556						Spier_plaat_1_D 9
Spier_plaat_1_E 1	0.3852	-0.0553	0.0081	-0.3808	-0.698	-0.5776	Spier_plaat_1_E 1	-0.0938	-0.276363	0.0208143	-0.275114	-0.365988	-0.664257	Spier_plaat_1_E 1	-0.0938	-0.370163	-0.349348	-0.624462	-0.99045	-1.65471						Spier_plaat_1_E 1
Spier_plaat_1_E 10	0.7864	0.8094	0.1048	0.2045	-0.3026	-0.3131	Spier_plaat_1_E 10	0.213113	0.355475	0.649775	0.18035	0.709187	0.5955	Spier_plaat_1_E 10	0.213113	0.568588	1.21836	1.39871	2.1079	2.7034						Spier_plaat_1_E 10
Spier_plaat_1_E 11	0.5535	1.4146	1.1292	1.2067	0.6474	0.5737	Spier_plaat_1_E 11	0.56582	0.4119	0.2783	0.559162	0.136512	-0.449775	Spier_plaat_1_E 11	0.56582	0.97772	1.25602	1.81518	1.9517	1.50192						Spier_plaat_1_E 11
Spier_plaat_1_E 12	-0.1067	-0.5237	-1.3011	-0.7724	-1.2976	-1.6081	Spier_plaat_1_E 12	-0.095375	-0.0621375	-0.202471	-0.344357	0.245287	-0.396167	Spier_plaat_1_E 12	-0.095375	-0.157512	-0.359984	-0.704341	-0.459054	-0.85522						Spier_plaat_1_E 12
Spier_plaat_1_E 13	-0.2752	-0.3931	-0.9787	-1.4447	-1.5336	-1.8463	Spier_plaat_1_E 13	-0.465986	-0.875337	-0.603225	-0.677337	-0.361063	-0.7494	Spier_plaat_1_E 13	-0.465986	-1.34132	-1.94455	-2.62189	-2.98295	-3.73235						Spier_plaat_1_E 13
Spier_plaat_1_E 14	1.7042	1.6819	2.308	2.852	2.0449	1.8708	Spier_plaat_1_E 14	-0.297625	-0.383788	-0.138975	-0.124937	-0.141012	-0.0525125	Spier_plaat_1_E 14	-0.297625	-0.681412	-0.820388	-0.945325	-1.08634	-1.13885						Spier_plaat_1_E 14
Spier_plaat_1_E 15	0.0212	-0.8743	-2.4538	-2.6581	-3.0537	-2.7307	Spier_plaat_1_E 15	0.027275	-0.274214	0.4348	-0.167775	-0.110357	-0.79635	Spier_plaat_1_E 15	0.027275	-0.246939	0.187861	0.0200857	-0.0902714	-0.886621						Spier_plaat_1_E 15
Spier_plaat_1_E 16	-0.5079	-0.8078	0.2577	0.2779	0.3202	0.3497	Spier_plaat_1_E 16	-0.279133	-0.4832	0.7827	-0.324857	0.132843	-0.360671	Spier_plaat_1_E 16	-0.279133	-0.762333	0.0203667	-0.30449	-0.171648	-0.532319						Spier_plaat_1_E 16
Spier_plaat_1_E 17	-0.4477	0.315	0.3694	0.6991	0.7345	0.0852	Spier_plaat_1_E 17	-0.805638	-0.605537	-0.9274	-0.371614	-0.497875	-1.05726	Spier_plaat_1_E 17	-0.805638	-1.41118	-2.33858	-2.71019	-3.20806	-4.26533						Spier_plaat_1_E 17
Spier_plaat_1_E 18	0.887	3.2217	4.9921	5.4357	5.5166	6.1188	Spier_plaat_1_E 18	0.157075	-0.309783	-0.508437	0.161625	-0.248187	-0.047625	Spier_plaat_1_E 18	0.157075	-0.152708	-0.661146	-0.499521	-0.747708	-0.795333						Spier_plaat_1_E 18
Spier_plaat_1_E 19	0.1999	0.152	-0.1074	-0.4531	-0.546	0.1314	Spier_plaat_1_E 19	0.11572	0.01145	0.5435	0.100471	0.716962	0.4769	Spier_plaat_1_E 19	0.11572	0.12717	0.67067	0.771141	1.4881	1.965						Spier_plaat_1_E 19
Spier_plaat_1_E 2	0.0969	0.1962	0.0364	0.403	0.0029	0.3052	Spier_plaat_1_E 2	0.322417	0.02885	0.664371	0.391417	0.0277625	0.146357	Spier_plaat_1_E 2	0.322417	0.351267	1.01564	1.40705	1.43482	1.58117						Spier_plaat_1_E 2
Spier_plaat_1_E 20	0.2929	2.9476	4.6992	5.3324	5.288	5.3482	Spier_plaat_1_E 20	-0.0695875	-0.00227143	0.436725	-0.259813	-0.0785	-0.515263	Spier_plaat_1_E 20	-0.0695875	-0.0718589	0.364866	0.105054	0.0265536	-0.488709						Spier_plaat_1_E 20
Spier_plaat_1_E 21	0.0758	0.8642	2.2593	1.5732	1.0089	0.9551	Spier_plaat_1_E 21	-1.13944	-0.86095	-0.346675	-0.456238	-0.516125	-0.511887	Spier_plaat_1_E 21	-1.13944	-2.00039	-2.34706	-2.8033	-3.31942	-3.83131						Spier_plaat_1_E 21
Spier_plaat_1_E 22	0.5336	2.6114	4.7525	3.5846	2.5037	2.8143	Spier_plaat_1_E 22	-0.02325	0.00875714	-0.455625	-0.0224125	-0.263862	-0.1243	Spier_plaat_1_E 22	-0.02325	-0.0144929	-0.470118	-0.49253	-0.756393	-0.880693						Spier_plaat_1_E 22
Spier_plaat_1_E 23	0.0839	2.199	3.4858	4.4203	4.4833	5.3066	Spier_plaat_1_E 23	0.01928	-0.03665	-1.16881	-0.673375	-0.817875	-0.822525	Spier_plaat_1_E 23	0.01928	-0.01737	-1.18618	-1.85956	-2.67743	-3.49996						Spier_plaat_1_E 23
Spier_plaat_1_E 24	-0.0179	-0.2614	-0.5185	-0.0338	0.0177	0.0176	Spier_plaat_1_E 24	-0.78715	-0.7136	-0.808675	-0.197675	-0.302287	0.506743	Spier_plaat_1_E 24	-0.78715	-1.50075	-2.30943	-2.5071	-2.80939	-2.30264						Spier_plaat_1_E 24
Spier_plaat_1_E 3	0.4803	1.9367	3.5629	3.8075	3.561	3.6066	Spier_plaat_1_E 3	0.648643	0.3992	0.1417	-0.191725	-0.202662	-0.17305	Spier_plaat_1_E 3	0.648643	1.04784	1.18954	0.997818	0.795155	0.622105						Spier_plaat_1_E 3
Spier_plaat_1_E 4	0.2638	0.4692	-0.7726	-0.6703	-0.9272	-1.4607	Spier_plaat_1_E 4	0.9315	0.560288	1.04734	0.438325	0.677875	0.50405	Spier_plaat_1_E 4	0.9315	1.49179	2.53913	2.97745	3.65533	4.15937						Spier_plaat_1_E 4
Spier_plaat_1_E 5	0.1219	-0.3315	-0.3557	-0.4948	-1.0454	-0.9789	Spier_plaat_1_E 5	-0.130671	-0.234313	0.460138	-0.589983	-0.173775	-0.99275	Spier_plaat_1_E 5	-0.130671	-0.364984	0.0951536	-0.49483	-0.668605	-1.66135						Spier_plaat_1_E 5
Spier_plaat_1_E 6	0.5158	1.7048	3.2242	3.5321	3.393	3.7759	Spier_plaat_1_E 6	-0.21725	-0.45865	-0.107113	-0.269662	-0.275962	-0.433125	Spier_plaat_1_E 6	-0.21725	-0.6759	-0.783013	-1.05268	-1.32864	-1.76176						Spier_plaat_1_E 6
Spier_plaat_1_E 7	-0.8451	-1.1304	-1.5872	-1.7546	-2.2663	-2.4045	Spier_plaat_1_E 7	-0.5011	-0.689425	-0.140838	-0.264163	-0.136575	-0.0854875	Spier_plaat_1_E 7	-0.5011	-1.19053	-1.33136	-1.59553	-1.7321	-1.81759						Spier_plaat_1_E 7
Spier_plaat_1_E 8	-0.4027	-0.4961	-0.8776	-0.7433	-0.55	-0.9648	Spier_plaat_1_E 8	0.832137	0.510587	0.5019	-0.510317	0.011675	-0.707333	Spier_plaat_1_E 8	0.832137	1.34272	1.84462	1.33431	1.34598	0.63865						Spier_plaat_1_E 8
Spier_plaat_1_E 9	0.2261	-0.1388	-0.3341	-0.8799	-1.3707	-1.3557	Spier_plaat_1_E 9	-0.0704	-0.455825	-0.118538	-0.0748	0.184163	-0.342037	Spier_plaat_1_E 9	-0.0704	-0.526225	-0.644763	-0.719562	-0.5354	-0.877437						Spier_plaat_1_E 9
Spier_plaat_1_F 1	0.3815	1.5965	3.2661	3.4618	3.5564	3.518	Spier_plaat_1_F 1	-1.18264	-0.6019	-0.4561	-0.214788	-0.088575	-0.573862	Spier_plaat_1_F 1	-1.18264	-1.78454	-2.24064	-2.45543	-2.54401	-3.11787						Spier_plaat_1_F 1
Spier_plaat_1_F 10	-0.2169	1.8816	2.6191	1.7763	0.8288	0.6803	Spier_plaat_1_F 10	-0.528533	-0.741517	-0.256875	-0.50344	0.00521429	-0.629217	Spier_plaat_1_F 10	-0.528533	-1.27005	-1.52692	-2.03036	-2.02515	-2.65437						Spier_plaat_1_F 10
Spier_plaat_1_F 11	0.8789	0.6572	0.8252	0.4442	0.3004	0.2607	Spier_plaat_1_F 11	-0.359375	-0.290425	0.650688	-0.269429	0.0495625	-0.25325	Spier_plaat_1_F 11	-0.359375	-0.6498	0.0008875	-0.268541	-0.218979	-0.472229						Spier_plaat_1_F 11
Spier_plaat_1_F 12	0.5338	0.3349	0.2789	0.327	0.401	0.534	Spier_plaat_1_F 12	-0.627083	0.218238	0.551425	0.4185	0.888275	0.43595	Spier_plaat_1_F 12	-0.627083	-0.408846	0.142579	0.561079	1.44935	1.8853						Spier_plaat_1_F 12
Spier_plaat_1_F 13	0.4019	-0.0664	-0.4787	-0.6429	-0.4853	-1.4134	Spier_plaat_1_F 13	0.184429	0.407412	1.06373	0.979575	0.814688	1.51595	Spier_plaat_1_F 13	0.184429	0.591841	1.65557	2.63514	3.44983	4.96578						Spier_plaat_1_F 13
Spier_plaat_1_F 14	-0.3588	-0.5508	-0.6284	-0.3256	-0.621	0.0572	Spier_plaat_1_F 14	-0.12254	0.685457	0.03164	-0.57275	-0.10486	-0.6083	Spier_plaat_1_F 14	-0.12254	0.562917	0.594557	0.0218071	-0.0830529	-0.691353						Spier_plaat_1_F 14
Spier_plaat_1_F 15	0.7801	-0.021	-0.0631	-0.4188	-0.4314	-0.5297	Spier_plaat_1_F 15	-0.9882	-0.557286	0.05975	0.1004	-0.176157	-0.28032	Spier_plaat_1_F 15	-0.9882	-1.54549	-1.48574	-1.38534	-1.56149	-1.84181						Spier_plaat_1_F 15
Spier_plaat_1_F 16	1.1594	3.0991	4.4796	5.2149	5.6798	5.9661	Spier_plaat_1_F 16	-0.992513	-0.5864	-0.373125	0.0915	-0.209275	-0.154225	Spier_plaat_1_F 16	-0.992513	-1.57891	-1.95204	-1.86054	-2.06981	-2.22404						Spier_plaat_1_F 16
Spier_plaat_1_F 17	1.9846	2.3029	2.3049	2.8286	2.3811	1.3304	Spier_plaat_1_F 17	-0.765775	-0.073775	-0.032375	-0.269738	-0.211587	-0.3465	Spier_plaat_1_F 17	-0.765775	-0.83955	-0.871925	-1.14166	-1.35325	-1.69975						Spier_plaat_1_F 17
Spier_plaat_1_F 18	-0.6714	-0.7978	-1.4636	-1.4261	-1.4407	-2.307	Spier_plaat_1_F 18	-0.651262	-0.46335	-0.999988	-0.366625	-0.716575	-0.437475	Spier_plaat_1_F 18	-0.651262	-1.11461	-2.1146	-2.48123	-3.1978	-3.63528						Spier_plaat_1_F 18
Spier_plaat_1_F 19	-0.5476	-0.7436	-0.7752	-0.0937	0.5495	0.7027	Spier_plaat_1_F 19	0.14945	0.280333	0.33075	-0.79255	-0.61012	0.2326	Spier_plaat_1_F 19	0.14945	0.429783	0.760533	-0.0320167	-0.642137	-0.409537						Spier_plaat_1_F 19
Spier_plaat_1_F 2	-0.1723	0.2348	0.7841	0.4418	0.4031	0.6986	Spier_plaat_1_F 2	-0.91764	-0.88836	-1.07733	0.0824	-0.46135	0.0723	Spier_plaat_1_F 2	-0.91764	-1.806	-2.88333	-2.80093	-3.26228	-3.18998						Spier_plaat_1_F 2
Spier_plaat_1_F 20	-0.1214	-0.123	-0.4152	-0.065	0.3857	0.111	Spier_plaat_1_F 20	-1.15937	-0.408283	0.2481	-0.53405	0.113367	0.128657	Spier_plaat_1_F 20	-1.15937	-1.56765	-1.31955	-1.8536	-1.74023	-1.61158						Spier_plaat_1_F 20
Spier_plaat_1_F 21	0.4812	-0.2932	-0.4667	-0.0886	0.1953	-0.4779	Spier_plaat_1_F 21	0.0081875	0.0528429	0.528143	0.902629	0.190088	1.08826	Spier_plaat_1_F 21	0.0081875	0.0610304	0.589173	1.4918	1.68189	2.77015						Spier_plaat_1_F 21
Spier_plaat_1_F 22	0.7509	0.6712	0.5135	0.3488	0.1025	-0.9025	Spier_plaat_1_F 22	-0.363443	-0.3564	0.105037	0.0781714	0.129725	0.3449	Spier_plaat_1_F 22	-0.363443	-0.719843	-0.614805	-0.536634	-0.406909	-0.0620089						Spier_plaat_1_F 22
Spier_plaat_1_F 23	0.2019	0.5473	1.5251	2.228	3.115	2.953	Spier_plaat_1_F 23	0.09868	0.575829	0.747975	0.32165	0.235788	0.133214	Spier_plaat_1_F 23	0.09868	0.674509	1.42248	1.74413	1.97992	2.11314						Spier_plaat_1_F 23
Spier_plaat_1_F 24	0.0087	-0.0247	-0.3503	-0.6303	-0.5804	-0.2001	Spier_plaat_1_F 24	-0.336713	-0.112237	0.0483857	0.133943	0.371825	0.0620571	Spier_plaat_1_F 24	-0.336713	-0.44895	-0.400564	-0.266621	0.105204	0.167261						Spier_plaat_1_F 24
Spier_plaat_1_F 3	NA	NA	NA	NA	NA	NA	Spier_plaat_1_F 3	-0.47345	-0.336475	-0.107225	-0.706933	-0.74815	-0.5831	Spier_plaat_1_F 3	-0.47345	-0.809925	-0.91715	-1.62408	-2.37223	-2.95533						Spier_plaat_1_F 3
Spier_plaat_1_F 4	0.4558	2.7766	4.5976	4.9724	5.1313	5.2214	Spier_plaat_1_F 4	0.333063	-0.0250125	0.128275	-0.295125	-0.30995	-0.330425	Spier_plaat_1_F 4	0.333063	0.30805	0.436325	0.1412	-0.16875	-0.499175						Spier_plaat_1_F 4
Spier_plaat_1_F 5	0.9401	1.1593	1.3662	1.2063	0.8888	0.3481	Spier_plaat_1_F 5	-0.504525	-0.451837	-0.487212	-0.30225	-0.309937	-0.248425	Spier_plaat_1_F 5	-0.504525	-0.956363	-1.44358	-1.74582	-2.05576	-2.30419						Spier_plaat_1_F 5
Spier_plaat_1_F 6	0.4687	3.0173	4.6152	4.9587	5.0471	5.347	Spier_plaat_1_F 6	-0.0071	-0.229943	-0.3063	-0.0390143	-0.337338	-0.312362	Spier_plaat_1_F 6	-0.0071	-0.237043	-0.543343	-0.582357	-0.919695	-1.23206						Spier_plaat_1_F 6
Spier_plaat_1_F 7	0.1624	0.0722	0.1592	0.4229	0.2781	0.2184	Spier_plaat_1_F 7	-0.0731429	-0.159357	0.0907857	-0.0284143	0.111817	0.148583	Spier_plaat_1_F 7	-0.0731429	-0.2325	-0.141714	-0.170129	-0.0583119	0.0902714						Spier_plaat_1_F 7
Spier_plaat_1_F 8	1.3841	1.8148	2.0322	2.0257	1.5486	0.8271	Spier_plaat_1_F 8	-0.81905	-0.707525	-0.33185	-0.442025	-0.312462	-0.395175	Spier_plaat_1_F 8	-0.81905	-1.52657	-1.85842	-2.30045	-2.61291	-3.00809						Spier_plaat_1_F 8
Spier_plaat_1_F 9	0.3761	0.6402	-0.2409	-0.1426	-0.2367	-0.5267	Spier_plaat_1_F 9	1.01156	1.10599	1.38712	0.745513	0.924212	0.649	Spier_plaat_1_F 9	1.01156	2.11755	3.50467	4.25019	5.1744	5.8234						Spier_plaat_1_F 9
Spier_plaat_1_G 1	1.1967	4.8905	5.7893	3.9723	4.2482	5.8956	Spier_plaat_1_G 1	0.548075	0.627025	0.584325	0.623687	0.655675	0.741025	Spier_plaat_1_G 1	0.548075	1.1751	1.75943	2.38311	3.03879	3.77981						Spier_plaat_1_G 1
Spier_plaat_1_G 10	1.4501	0.9114	0.4669	0.1502	0.1786	0.3439	Spier_plaat_1_G 10	-0.200937	-0.235437	0.23235	0.0528375	0.323163	0.5601	Spier_plaat_1_G 10	-0.200937	-0.436375	-0.204025	-0.151187	0.171975	0.732075						Spier_plaat_1_G 10
Spier_plaat_1_G 11	-1.0534	-1.2564	-1.909	-1.9209	-2.4903	-2.5084	Spier_plaat_1_G 11	-0.157225	-0.645775	-0.88255	-0.820213	-0.0348667	-1.14436	Spier_plaat_1_G 11	-0.157225	-0.803	-1.68555	-2.50576	-2.54063	-3.68499						Spier_plaat_1_G 11
Spier_plaat_1_G 12	0.2444	1.6472	3.2851	3.4134	3.5169	3.6982	Spier_plaat_1_G 12	0.427375	-0.395057	-0.723938	-0.33435	0.0316125	-0.5579	Spier_plaat_1_G 12	0.427375	0.0323179	-0.69162	-1.02597	-0.994357	-1.55226						Spier_plaat_1_G 12
Spier_plaat_1_G 13	-0.6629	1.2398	2.7193	3.2922	3.6212	3.5977	Spier_plaat_1_G 13	-0.032175	-0.0768	-0.28445	-0.207738	-0.086425	-0.192937	Spier_plaat_1_G 13	-0.032175	-0.108975	-0.393425	-0.601163	-0.687588	-0.880525						Spier_plaat_1_G 13
Spier_plaat_1_G 14	-0.6135	-0.437	0.0008	0.2793	0.3566	-0.3195	Spier_plaat_1_G 14	0.09322	-0.07162	-0.2024	-0.0992167	-0.0819714	-0.994567	Spier_plaat_1_G 14	0.09322	0.0216	-0.1808	-0.280017	-0.361988	-1.35655						Spier_plaat_1_G 14
Spier_plaat_1_G 15	-0.952	-1.0923	-1.3939	-1.4224	-1.8404	NA	Spier_plaat_1_G 15	0.485637	0.514971	0.3911	-0.27425	0.03704		Spier_plaat_1_G 15	0.485637	1.00061	1.39171	1.11746	1.1545	1.1545						Spier_plaat_1_G 15
Spier_plaat_1_G 16	0.275	2.3568	3.8544	4.2754	4.3339	4.5219	Spier_plaat_1_G 16	0.0566333	0.268186	-0.274575	-0.09135	-0.0517625	-0.293913	Spier_plaat_1_G 16	0.0566333	0.324819	0.050244	-0.041106	-0.0928685	-0.386781						Spier_plaat_1_G 16
Spier_plaat_1_G 17	-0.1833	1.4811	1.1298	1.2684	1.2352	1.1425	Spier_plaat_1_G 17	-0.530483	0.0364	-0.221613	-0.034	0.477383	0.276175	Spier_plaat_1_G 17	-0.530483	-0.494083	-0.715696	-0.749696	-0.272312	0.0038625						Spier_plaat_1_G 17
Spier_plaat_1_G 18	0.6813	0.8971	0.6422	1.1026	1.7523	1.0979	Spier_plaat_1_G 18	-0.212138	-0.342033	-0.368288	1.01206	1.24894	1.55704	Spier_plaat_1_G 18	-0.212138	-0.554171	-0.922458	0.0896042	1.33854	2.89558						Spier_plaat_1_G 18
Spier_plaat_1_G 19	-0.2841	-0.909	-1.5223	-1.2596	-1.2161	-1.934	Spier_plaat_1_G 19	-0.406637	-0.0941375	-0.835613	-0.246925	-0.0289	-0.283212	Spier_plaat_1_G 19	-0.406637	-0.500775	-1.33639	-1.58331	-1.61221	-1.89542						Spier_plaat_1_G 19
Spier_plaat_1_G 2	1.1015	0.9009	-0.187	-0.0304	0.2392	0.046	Spier_plaat_1_G 2	1.24801	0.232029	0.0121	1.3603	0.722175	0.662325	Spier_plaat_1_G 2	1.24801	1.48004	1.49214	2.85244	3.57462	4.23694						Spier_plaat_1_G 2
Spier_plaat_1_G 20	0.3036	-0.9159	-2.9197	-2.2511	-2.1788	-2.4189	Spier_plaat_1_G 20	-0.03205	-0.257525	-0.473313	0.47325	0.2489	-0.536225	Spier_plaat_1_G 20	-0.03205	-0.289575	-0.762888	-0.289638	-0.0407375	-0.576962						Spier_plaat_1_G 20
Spier_plaat_1_G 21	-0.556	0.5028	1.7803	2.8108	3.2004	4.0451	Spier_plaat_1_G 21	-1.32965	-0.642412	-0.860787	-0.356875	-0.455975	-0.304557	Spier_plaat_1_G 21	-1.32965	-1.97206	-2.83285	-3.18972	-3.6457	-3.95026						Spier_plaat_1_G 21
Spier_plaat_1_G 22	0.1604	5.6737	7.3276	8.8749	8.9968	10.067	Spier_plaat_1_G 22	-0.2579	0.390957	-0.1648	0.000625	0.3214	0.229587	Spier_plaat_1_G 22	-0.2579	0.133057	-0.0317429	-0.0311179	0.290282	0.51987						Spier_plaat_1_G 22
Spier_plaat_1_G 23	0.085	0.4201	1.8301	2.379	2.9462	2.8674	Spier_plaat_1_G 23	-0.557175	-0.273125	-0.122387	0.372088	0.3711	0.387575	Spier_plaat_1_G 23	-0.557175	-0.8303	-0.952687	-0.5806	-0.2095	0.178075						Spier_plaat_1_G 23
Spier_plaat_1_G 24	-0.2949	-0.0872	0.6917	0.9973	1.0089	1.3006	Spier_plaat_1_G 24	-0.463114	0.125057	-0.124388	0.114417	0.089875	-0.02946	Spier_plaat_1_G 24	-0.463114	-0.338057	-0.462445	-0.348028	-0.258153	-0.287613						Spier_plaat_1_G 24
Spier_plaat_1_G 3	-0.1865	-0.1037	-1.3707	-1.4862	-1.7405	-1.9967	Spier_plaat_1_G 3	0.5646	0.122733	0.264163	0.307329	0.429057	-0.146033	Spier_plaat_1_G 3	0.5646	0.687333	0.951496	1.25882	1.68788	1.54185						Spier_plaat_1_G 3
Spier_plaat_1_G 4	-1.4389	-1.9581	-2.5851	-3.3122	-3.4895	-3.5821	Spier_plaat_1_G 4	-1.02025	-0.722725	-0.773513	-0.551275	-0.13555	-0.669563	Spier_plaat_1_G 4	-1.02025	-1.74297	-2.51649	-3.06776	-3.20331	-3.87288						Spier_plaat_1_G 4
Spier_plaat_1_G 5	0.3835	0.1393	-0.032	0.8242	1.0016	2.1137	Spier_plaat_1_G 5	0.65472	-0.17456	-0.0426333	0.58032	0.297633	-1.1276	Spier_plaat_1_G 5	0.65472	0.48016	0.437527	1.01785	1.31548	0.18788						Spier_plaat_1_G 5
Spier_plaat_1_G 6	1.0229	1.19	0.1874	0.4149	0.4358	-0.0894	Spier_plaat_1_G 6	-0.150737	0.660038	1.20596	0.224	0.64875	0.535737	Spier_plaat_1_G 6	-0.150737	0.5093	1.71526	1.93926	2.58801	3.12375						Spier_plaat_1_G 6
Spier_plaat_1_G 7	-0.711	-1.2305	-1.619	-2.1839	-2.0075	-2.1661	Spier_plaat_1_G 7	-0.288725	-0.4373	-1.01702	-0.595763	-0.742762	-0.382125	Spier_plaat_1_G 7	-0.288725	-0.726025	-1.74305	-2.33881	-3.08157	-3.4637						Spier_plaat_1_G 7
Spier_plaat_1_G 8	0.3989	1.4005	2.6822	3.2371	3.4657	3.7388	Spier_plaat_1_G 8	-0.194017	-0.6073	-0.48075	-0.213575	-0.04135	-0.343463	Spier_plaat_1_G 8	-0.194017	-0.801317	-1.28207	-1.49564	-1.53699	-1.88045						Spier_plaat_1_G 8
Spier_plaat_1_G 9	-0.4834	-0.3565	-0.4591	-0.2825	-0.424	-0.3782	Spier_plaat_1_G 9	0.579125	0.116429	0.0544375	0.397637	0.458157	-0.342533	Spier_plaat_1_G 9	0.579125	0.695554	0.749991	1.14763	1.60579	1.26325						Spier_plaat_1_G 9
Spier_plaat_1_H 1	-0.0134	-0.2652	-0.8272	-0.8944	-1.1589	-2.2755	Spier_plaat_1_H 1	-0.805175	-0.47504	-0.673157	0.110267	-0.414771	-0.9563	Spier_plaat_1_H 1	-0.805175	-1.28022	-1.95337	-1.84311	-2.25788	-3.21418						Spier_plaat_1_H 1
Spier_plaat_1_H 10	-0.4467	-0.8855	-1.9557	-0.9245	-1.111	-2.2409	Spier_plaat_1_H 10	-0.705675	-0.7663	-0.54935	-0.232325	-0.251013	0.2761	Spier_plaat_1_H 10	-0.705675	-1.47198	-2.02133	-2.25365	-2.50466	-2.22856						Spier_plaat_1_H 10
Spier_plaat_1_H 11	1.8665	1.0811	-0.2656	-1.2702	-1.4211	-1.8637	Spier_plaat_1_H 11	0.468413	0.135537	-0.240057	0.7604	0.476014	0.85695	Spier_plaat_1_H 11	0.468413	0.60395	0.363893	1.12429	1.60031	2.45726						Spier_plaat_1_H 11
Spier_plaat_1_H 12	0.0646	0.6194	1.182	1.9091	1.8204	3.3408	Spier_plaat_1_H 12	0.2484	0.85682	1.19324	1.05823	1.3189	1.3021	Spier_plaat_1_H 12	0.2484	1.10522	2.29846	3.35669	4.67559	5.97769						Spier_plaat_1_H 12
Spier_plaat_1_H 13	-0.6281	-0.6962	-1.1343	-1.4778	-1.8346	-2.8316	Spier_plaat_1_H 13	-0.20705	-0.452325	-0.479375	-0.501725	-0.18445	0.113187	Spier_plaat_1_H 13	-0.20705	-0.659375	-1.13875	-1.64047	-1.82492	-1.71174						Spier_plaat_1_H 13
Spier_plaat_1_H 14	-1.8383	-2.6227	-0.0194	0.3155	-0.793	-1.0746	Spier_plaat_1_H 14	2.1621	1.27013	0.817338	0.605875	0.393017	-0.24115	Spier_plaat_1_H 14	2.1621	3.43223	4.24957	4.85545	5.24846	5.00731						Spier_plaat_1_H 14
Spier_plaat_1_H 15	NA	NA	NA	NA	NA	NA	Spier_plaat_1_H 15	-1.2742	-0.4102	-0.338371	-0.5568	0.35935	-1.1974	Spier_plaat_1_H 15	-1.2742	-1.6844	-2.02277	-2.57957	-2.22022	-3.41762						Spier_plaat_1_H 15
Spier_plaat_1_H 16	-0.5397	-0.1579	0.3154	0.1394	-0.961	1.4982	Spier_plaat_1_H 16	0.04445	0.48896	1.11261	0.984912	1.58238	2.10615	Spier_plaat_1_H 16	0.04445	0.53341	1.64602	2.63094	4.21331	6.31946						Spier_plaat_1_H 16
Spier_plaat_1_H 17	NA	NA	NA	NA	NA	NA	Spier_plaat_1_H 17		0.3883	-0.234933		1.39995	2.6562	Spier_plaat_1_H 17	0	0.3883	0.153367	0.153367	1.55332	4.20952						Spier_plaat_1_H 17
Spier_plaat_1_H 18	-0.9402	-1.5095	-1.5574	-1.368	-1.8902	-2.1562	Spier_plaat_1_H 18	-0.420887	-0.380038	-0.226314	-0.257857	0.209125	0.4359	Spier_plaat_1_H 18	-0.420887	-0.800925	-1.02724	-1.2851	-1.07597	-0.640071						Spier_plaat_1_H 18
Spier_plaat_1_H 19	NA	NA	NA	NA	NA	NA	Spier_plaat_1_H 19	0.171	0.1882	0.656771	-0.415233	1.09667	1.9921	Spier_plaat_1_H 19	0.171	0.3592	1.01597	0.600738	1.6974	3.6895						Spier_plaat_1_H 19
Spier_plaat_1_H 2	0.8986	0.0301	-0.2503	0.228	-0.0184	-0.1238	Spier_plaat_1_H 2	-0.758637	-0.572213	0.0395286	-0.253886	-0.155338	-0.137217	Spier_plaat_1_H 2	-0.758637	-1.33085	-1.29132	-1.54521	-1.70054	-1.83776						Spier_plaat_1_H 2
Spier_plaat_1_H 20	0.5308	4.1079	5.0943	3.432	3.7206	5.4443	Spier_plaat_1_H 20	1.52051	0.858612	0.62705	0.691587	0.5881	0.880212	Spier_plaat_1_H 20	1.52051	2.37913	3.00618	3.69776	4.28586	5.16608						Spier_plaat_1_H 20
Spier_plaat_1_H 21	NA	NA	NA	NA	NA	NA	Spier_plaat_1_H 21		0.955					Spier_plaat_1_H 21	0	0.955	0.955	0.955	0.955	0.955						Spier_plaat_1_H 21
Spier_plaat_1_H 22	-0.07	-0.3829	-0.992	-0.7157	-1.0579	-1.9825	Spier_plaat_1_H 22	-0.716575	-0.63805	-0.037725	-0.630787	-0.437638	-0.578462	Spier_plaat_1_H 22	-0.716575	-1.35462	-1.39235	-2.02314	-2.46077	-3.03924						Spier_plaat_1_H 22
Spier_plaat_1_H 23	-1.0037	-0.7782	-0.5096	0.153	0.2693	0.5417	Spier_plaat_1_H 23	-0.1061	0.940087	1.3199	0.17425	0.520487	0.361713	Spier_plaat_1_H 23	-0.1061	0.833987	2.15389	2.32814	2.84862	3.21034						Spier_plaat_1_H 23
Spier_plaat_1_H 24	-0.4758	0.1944	0.4582	-0.6178	-1.586	-1.402	Spier_plaat_1_H 24	-0.11275	-0.00265	0.183512	-0.07825	0.213075	-0.189738	Spier_plaat_1_H 24	-0.11275	-0.1154	0.0681125	-0.0101375	0.202938	0.0132						Spier_plaat_1_H 24
Spier_plaat_1_H 3	0.8906	0.7925	-1.2818	-1.6778	-1.6902	-0.4544	Spier_plaat_1_H 3	0.717983	1.5213	1.26416	1.15148	1.25415	1.05835	Spier_plaat_1_H 3	0.717983	2.23928	3.50344	4.65492	5.90907	6.96742						Spier_plaat_1_H 3
Spier_plaat_1_H 4	-0.4479	-1.1224	-2.2626	-2.7181	-2.9577	-3.2003	Spier_plaat_1_H 4	-0.676	-0.664963	-0.155188	-0.2255	-0.0478	0.503075	Spier_plaat_1_H 4	-0.676	-1.34096	-1.49615	-1.72165	-1.76945	-1.26638						Spier_plaat_1_H 4
Spier_plaat_1_H 5	NA	NA	NA	NA	NA	NA	Spier_plaat_1_H 5	-0.26215	-0.28632	-0.291167		0.6945	0.4973	Spier_plaat_1_H 5	-0.26215	-0.54847	-0.839637	-0.839637	-0.145137	0.352163						Spier_plaat_1_H 5
Spier_plaat_1_H 6	NA	NA	NA	NA	NA	NA	Spier_plaat_1_H 6	2.7308	0.583	0.21335	0.372333	0.94178	0.0564	Spier_plaat_1_H 6	2.7308	3.3138	3.52715	3.89948	4.84126	4.89766						Spier_plaat_1_H 6
Spier_plaat_1_H 7	NA	NA	NA	NA	NA	NA	Spier_plaat_1_H 7	-0.7877	0.204025	0.0018875	-0.3149	0.330233	0.9523	Spier_plaat_1_H 7	-0.7877	-0.583675	-0.581787	-0.896687	-0.566454	0.385846						Spier_plaat_1_H 7
Spier_plaat_1_H 8	-0.1087	3.5844	4.6647	3.1391	3.6133	5.247	Spier_plaat_1_H 8	0.7675	0.358137	0.747138	0.339637	0.47635	0.536613	Spier_plaat_1_H 8	0.7675	1.12564	1.87277	2.21241	2.68876	3.22537						Spier_plaat_1_H 8
Spier_plaat_1_H 9	NA	NA	NA	NA	NA	NA	Spier_plaat_1_H 9	2.59435	-0.019675	0.041975		0.5386	1.1137	Spier_plaat_1_H 9	2.59435	2.57468	2.61665	2.61665	3.15525	4.26895						Spier_plaat_1_H 9
Spier_plaat_1_I 1	-0.2442	1.3229	2.0984	2.5041	2.3461	2.6497	Spier_plaat_1_I 1	-0.330113	-0.0315375	-0.245125	0.290512	0.267575	0.287062	Spier_plaat_1_I 1	-0.330113	-0.36165	-0.606775	-0.316263	-0.0486875	0.238375						Spier_plaat_1_I 1
Spier_plaat_1_I 10	NA	NA	NA	NA	NA	NA	Spier_plaat_1_I 10	1.8733	-0.62802	0.415675		-0.04918	-0.2534	Spier_plaat_1_I 10	1.8733	1.24528	1.66095	1.66095	1.61177	1.35837						Spier_plaat_1_I 10
Spier_plaat_1_I 11	0.9294	1.0799	0.9821	1.0538	1.3285	2.0943	Spier_plaat_1_I 11	0.67418	-0.0185	-0.2027	0.1964	-0.0046125	-0.376886	Spier_plaat_1_I 11	0.67418	0.65568	0.45298	0.64938	0.644768	0.267882						Spier_plaat_1_I 11
Spier_plaat_1_I 12	-1.0479	-0.7628	-0.554	-1.7742	-1.9067	-1.4893	Spier_plaat_1_I 12	-0.64695	0.399486	0.697014	-0.15042	0.93135	-0.0804167	Spier_plaat_1_I 12	-0.64695	-0.247464	0.44955	0.29913	1.23048	1.15006						Spier_plaat_1_I 12
Spier_plaat_1_I 13	-0.2563	-0.4595	-0.6865	-1.4997	-1.8336	-2.0115	Spier_plaat_1_I 13	0.157862	-0.491	-0.374437	-0.595525	-0.70055	-0.537762	Spier_plaat_1_I 13	0.157862	-0.333137	-0.707575	-1.3031	-2.00365	-2.54141						Spier_plaat_1_I 13
Spier_plaat_1_I 14	NA	NA	NA	NA	NA	NA	Spier_plaat_1_I 14	0.292133	0.12494	0.719133	-0.57165	-0.446967	0.8565	Spier_plaat_1_I 14	0.292133	0.417073	1.13621	0.564557	0.11759	0.97409						Spier_plaat_1_I 14
Spier_plaat_1_I 15	0.9997	0.5568	0.7758	0.7813	0.8062	0.335	Spier_plaat_1_I 15	-0.445687	-0.1225	0.134238	0.105275	0.0715625	0.328725	Spier_plaat_1_I 15	-0.445687	-0.568187	-0.43395	-0.328675	-0.257112	0.0716125						Spier_plaat_1_I 15
Spier_plaat_1_I 16	-0.4484	-0.6739	-0.6256	-0.9824	-1.6164	-2.3583	Spier_plaat_1_I 16	-0.835275	-0.738714	-0.615683	-0.583983	-0.773162	0.264	Spier_plaat_1_I 16	-0.835275	-1.57399	-2.18967	-2.77366	-3.54682	-3.28282						Spier_plaat_1_I 16
Spier_plaat_1_I 17	-0.5293	1.1985	2.7538	2.8324	2.7905	2.9334	Spier_plaat_1_I 17	0.06525	-0.437675	0.448638	-0.132238	-0.333838	-0.398263	Spier_plaat_1_I 17	0.06525	-0.372425	0.0762125	-0.056025	-0.389863	-0.788125						Spier_plaat_1_I 17
Spier_plaat_1_I 18	0.8565	4.5799	5.6131	3.0328	1.6841	2.4186	Spier_plaat_1_I 18	0.47444	-0.0976167	0.219212	0.498287	0.424363	0.828663	Spier_plaat_1_I 18	0.47444	0.376823	0.596036	1.09432	1.51869	2.34735						Spier_plaat_1_I 18
Spier_plaat_1_I 19	0.2065	0.2104	-0.1881	-0.9768	-1.4439	-1.704	Spier_plaat_1_I 19	-0.520287	-0.3981	-0.297463	0.081825	-0.125213	0.233187	Spier_plaat_1_I 19	-0.520287	-0.918387	-1.21585	-1.13402	-1.25924	-1.02605						Spier_plaat_1_I 19
Spier_plaat_1_I 2	0.1562	1.3872	5.4544	5.8407	4.7022	4.2044	Spier_plaat_1_I 2	-0.15555	0.14492	0.226537	0.089275	0.00445	-0.0940125	Spier_plaat_1_I 2	-0.15555	-0.01063	0.215907	0.305182	0.309632	0.21562						Spier_plaat_1_I 2
Spier_plaat_1_I 20	NA	NA	NA	NA	NA	NA	Spier_plaat_1_I 20	0.220775	0.49044	1.13055	0.68605	0.51345	0.9427	Spier_plaat_1_I 20	0.220775	0.711215	1.84176	2.52781	3.04127	3.98396						Spier_plaat_1_I 20
Spier_plaat_1_I 21	-0.0573	1.9637	5.0888	5.2202	4.6575	4.6305	Spier_plaat_1_I 21	-0.0897714	-0.219412	0.2328	-0.0416875	0.0473375	-0.0116625	Spier_plaat_1_I 21	-0.0897714	-0.309184	-0.0763839	-0.118071	-0.0707339	-0.0823964						Spier_plaat_1_I 21
Spier_plaat_1_I 22	2.1822	6.9658	8.5338	8.4223	8.5209	9.4384	Spier_plaat_1_I 22	1.61472	0.923429	0.210025	0.440637	0.2799	0.375387	Spier_plaat_1_I 22	1.61472	2.53815	2.74818	3.18882	3.46872	3.8441						Spier_plaat_1_I 22
Spier_plaat_1_I 23	0.4486	0.8151	1.9549	2.1845	2.4086	2.8504	Spier_plaat_1_I 23	1.07769	0.317812	0.63835	0.102514	-0.090425	-0.0168	Spier_plaat_1_I 23	1.07769	1.3955	2.03385	2.13636	2.04594	2.02914						Spier_plaat_1_I 23
Spier_plaat_1_I 24	0.7754	0.941	-0.1942	0.0554	-0.0677	-0.3853	Spier_plaat_1_I 24	0.403225	0.674075	0.711075	0.654388	0.89865	0.569113	Spier_plaat_1_I 24	0.403225	1.0773	1.78838	2.44276	3.34141	3.91053						Spier_plaat_1_I 24
Spier_plaat_1_I 3	-0.5993	-1.2056	-1.4376	-1.7742	-2.0759	-0.6378	Spier_plaat_1_I 3	0.617663	0.177314	0.75765	-0.083425	0.28226	1.2317	Spier_plaat_1_I 3	0.617663	0.794977	1.55263	1.4692	1.75146	2.98316						Spier_plaat_1_I 3
Spier_plaat_1_I 4	-0.0163	1.1309	1.5767	2.0048	2.2718	2.7547	Spier_plaat_1_I 4	-0.201033	0.468343	1.94173	1.3803	1.48562	1.56015	Spier_plaat_1_I 4	-0.201033	0.26731	2.20904	3.58934	5.07497	6.63512						Spier_plaat_1_I 4
Spier_plaat_1_I 5	-0.2051	-0.0912	-0.0765	0.5514	0.9365	1.251	Spier_plaat_1_I 5	-0.014575	0.0116875	0.0340375	0.548887	0.289725	0.450338	Spier_plaat_1_I 5	-0.014575	-0.0028875	0.03115	0.580037	0.869762	1.3201						Spier_plaat_1_I 5
Spier_plaat_1_I 6	-0.1247	0.4982	1.956	2.0846	2.0682	2.395	Spier_plaat_1_I 6	-0.62405	-0.77745	-0.174988	-0.462113	-0.4844	-0.81715	Spier_plaat_1_I 6	-0.62405	-1.4015	-1.57649	-2.0386	-2.523	-3.34015						Spier_plaat_1_I 6
Spier_plaat_1_I 7	0.2316	0.7599	0.5581	0.5077	0.4742	-0.0592	Spier_plaat_1_I 7	0.184043	-0.261	-0.4089	0.622633	0.224614	-0.29835	Spier_plaat_1_I 7	0.184043	-0.0769571	-0.485857	0.136776	0.36139	0.0630405						Spier_plaat_1_I 7
Spier_plaat_1_I 8	2.1115	5.902	6.7673	5.0258	4.5374	6.0261	Spier_plaat_1_I 8	0.10345	0.49385	1.55034	0.376412	0.491737	0.40145	Spier_plaat_1_I 8	0.10345	0.5973	2.14764	2.52405	3.01579	3.41724						Spier_plaat_1_I 8
Spier_plaat_1_I 9	-0.2417	-0.2492	-0.6948	-1.1188	-1.6432	-2.2716	Spier_plaat_1_I 9	0.294212	-0.065425	-0.0982625	-0.457263	-0.409312	-0.0987286	Spier_plaat_1_I 9	0.294212	0.228787	0.130525	-0.326738	-0.73605	-0.834779						Spier_plaat_1_I 9
Spier_plaat_1_J 1	1.1001	0.1132	0.8321	0.6729	1.2816	1.9798	Spier_plaat_1_J 1	-0.2167	-0.0952	-0.656563	0.113787	-0.2895	-0.01905	Spier_plaat_1_J 1	-0.2167	-0.3119	-0.968463	-0.854675	-1.14418	-1.16323						Spier_plaat_1_J 1
Spier_plaat_1_J 10	NA	NA	NA	NA	NA	NA	Spier_plaat_1_J 10	-0.0924	0.2525	2.3071	0.27945	-0.310767	0.08186	Spier_plaat_1_J 10	-0.0924	0.1601	2.4672	2.74665	2.43588	2.51774						Spier_plaat_1_J 10
Spier_plaat_1_J 11	0.3027	-0.4183	-0.9995	-0.9802	-1.0652	-0.9499	Spier_plaat_1_J 11	1.53192	0.3028	0.0632625	0.7815	0.5775	0.38846	Spier_plaat_1_J 11	1.53192	1.83472	1.89799	2.67949	3.25699	3.64545						Spier_plaat_1_J 11
Spier_plaat_1_J 12	0.4805	-0.1096	-0.408	-0.3626	0.3044	0.4069	Spier_plaat_1_J 12	-0.73475	-0.141625	0.04994	-1.16987	-0.453375	-0.268475	Spier_plaat_1_J 12	-0.73475	-0.876375	-0.826435	-1.99631	-2.44969	-2.71816						Spier_plaat_1_J 12
Spier_plaat_1_J 13	-0.7016	-0.9776	-1.6876	-2.0385	-2.0981	-3.3782	Spier_plaat_1_J 13	-0.641088	-0.389412	-0.8966	-0.317286	-0.44175	-0.217063	Spier_plaat_1_J 13	-0.641088	-1.0305	-1.9271	-2.24439	-2.68614	-2.9032						Spier_plaat_1_J 13
Spier_plaat_1_J 14	NA	NA	NA	NA	NA	NA	Spier_plaat_1_J 14	-0.31235	0.106167	-2.19403	0.69575	0.45205	0.175614	Spier_plaat_1_J 14	-0.31235	-0.206183	-2.40022	-1.70447	-1.25242	-1.0768						Spier_plaat_1_J 14
Spier_plaat_1_J 15	-0.5564	-0.5763	-1.6246	-1.6555	-1.2371	-1.5518	Spier_plaat_1_J 15	0.881225	0.813488	1.05023	0.894625	0.850562	1.26649	Spier_plaat_1_J 15	0.881225	1.69471	2.74494	3.63957	4.49013	5.75662						Spier_plaat_1_J 15
Spier_plaat_1_J 16	-0.4264	-0.5702	-0.5754	-0.2823	-0.3349	0.5044	Spier_plaat_1_J 16	-1.24552	-0.300383	-0.509983	-1.0594	-0.0021	-0.57864	Spier_plaat_1_J 16	-1.24552	-1.54591	-2.05589	-3.11529	-3.11739	-3.69603						Spier_plaat_1_J 16
Spier_plaat_1_J 17	0.6472	0.3988	0.2888	0.4622	1.2978	0.7147	Spier_plaat_1_J 17	0.21894	0.671533	0.359714	1.196	1.0285	1.08127	Spier_plaat_1_J 17	0.21894	0.890473	1.25019	2.44619	3.47469	4.55596						Spier_plaat_1_J 17
Spier_plaat_1_J 18	-0.1209	-0.5172	-1.0139	-0.8887	-0.4988	-1.1856	Spier_plaat_1_J 18	-0.512886	-0.940329	-0.903186	-0.13375	0.123487	0.07245	Spier_plaat_1_J 18	-0.512886	-1.45321	-2.3564	-2.49015	-2.36666	-2.29421						Spier_plaat_1_J 18
Spier_plaat_1_J 19	-0.4893	-1.124	-1.4451	-1.0319	-1.1232	-0.6424	Spier_plaat_1_J 19	0.83046	1.2213	0.132367	-0.190675	1.00633	0.3205	Spier_plaat_1_J 19	0.83046	2.05176	2.18413	1.99345	2.99978	3.32028						Spier_plaat_1_J 19
Spier_plaat_1_J 2	1.7693	4.4792	4.2707	4.3423	4.945	3.7565	Spier_plaat_1_J 2	-0.711063	-0.444713	-0.06075	-0.130875	-0.2098	-0.3148	Spier_plaat_1_J 2	-0.711063	-1.15578	-1.21653	-1.3474	-1.5572	-1.872						Spier_plaat_1_J 2
Spier_plaat_1_J 20	-0.1514	-0.3199	-0.1494	0.2747	1.0175	1.57	Spier_plaat_1_J 20	0.143725	0.7109	0.656263	0.860963	0.314629	0.3819	Spier_plaat_1_J 20	0.143725	0.854625	1.51089	2.37185	2.68648	3.06838						Spier_plaat_1_J 20
Spier_plaat_1_J 21	4.8485	5.9419	5.4251	6.3622	7.134	4.6954	Spier_plaat_1_J 21	-1.6145	0.654112	0.27165	0.237888	0.609962	0.313313	Spier_plaat_1_J 21	-1.6145	-0.960387	-0.688737	-0.45085	0.159113	0.472425						Spier_plaat_1_J 21
Spier_plaat_1_J 22	0.6386	0.4141	-1.2875	-1.2736	-1.1194	-1.7231	Spier_plaat_1_J 22	0.0039125	0.35545	0.30455	0.64345	0.626657	1.10758	Spier_plaat_1_J 22	0.0039125	0.359363	0.663912	1.30736	1.93402	3.0416						Spier_plaat_1_J 22
Spier_plaat_1_J 23	0.0491	-0.0244	-0.4694	-0.3831	-0.6163	-0.45	Spier_plaat_1_J 23	0.06404	0.4975	0.326057	-0.1465	0.62252	0.375875	Spier_plaat_1_J 23	0.06404	0.56154	0.887597	0.741097	1.36362	1.73949						Spier_plaat_1_J 23
Spier_plaat_1_J 24	1.2514	1.0496	1.4357	2.0412	1.6107	1.317	Spier_plaat_1_J 24	0.060425	-0.255412	-0.300475	0.1678	0.1934	0.27365	Spier_plaat_1_J 24	0.060425	-0.194987	-0.495463	-0.327663	-0.134262	0.139388						Spier_plaat_1_J 24
Spier_plaat_1_J 3	0.4962	0.4563	-0.8853	-0.8837	-0.7777	-1.6106	Spier_plaat_1_J 3	0.36075	0.462375	1.23209	0.420463	0.604325	0.879812	Spier_plaat_1_J 3	0.36075	0.823125	2.05521	2.47568	3.08	3.95981						Spier_plaat_1_J 3
Spier_plaat_1_J 4	0.5175	0.0388	-0.0514	-0.3324	-0.3558	-0.4393	Spier_plaat_1_J 4	-0.99305	-0.145513	0.0608125	-0.30475	-0.09965	-0.456817	Spier_plaat_1_J 4	-0.99305	-1.13856	-1.07775	-1.3825	-1.48215	-1.93897						Spier_plaat_1_J 4
Spier_plaat_1_J 5	0.1176	2.3973	4.1566	4.3052	4.5385	4.8583	Spier_plaat_1_J 5	-0.061325	0.506533	0.250213	-0.0305125	0.0875875	-0.160975	Spier_plaat_1_J 5	-0.061325	0.445208	0.695421	0.664908	0.752496	0.591521						Spier_plaat_1_J 5
Spier_plaat_1_J 6	0.3754	0.0208	0.2841	0.297	0.6372	1.1768	Spier_plaat_1_J 6	0.002175	-0.0349	0.4444	0.42485	0.10804	-0.134233	Spier_plaat_1_J 6	0.002175	-0.032725	0.411675	0.836525	0.944565	0.810332						Spier_plaat_1_J 6
Spier_plaat_1_J 7	-0.4724	0.1928	1.3884	1.7665	2.0881	2.076	Spier_plaat_1_J 7	0.529117	0.4675	0.106462	0.053325	-0.175363	-0.0449143	Spier_plaat_1_J 7	0.529117	0.996617	1.10308	1.1564	0.981042	0.936127						Spier_plaat_1_J 7
Spier_plaat_1_J 8	-0.551	-0.5938	-0.3085	-0.4031	0.0064	0.3221	Spier_plaat_1_J 8	-0.540475	-0.607417	-0.41558	-0.612983	-0.470875	-0.42625	Spier_plaat_1_J 8	-0.540475	-1.14789	-1.56347	-2.17646	-2.64733	-3.07358						Spier_plaat_1_J 8
Spier_plaat_1_J 9	NA	NA	NA	NA	NA	NA	Spier_plaat_1_J 9	0.36436	0.39462	0.891967	0.166167	0.6808	-0.3179	Spier_plaat_1_J 9	0.36436	0.75898	1.65095	1.81711	2.49791	2.18001						Spier_plaat_1_J 9
Spier_plaat_1_K 1	0.2449	1.1795	2.0324	2.82	3.3302	3.7366	Spier_plaat_1_K 1	-0.597925	-0.361262	0.0393	0.1232	0.265175	0.01195	Spier_plaat_1_K 1	-0.597925	-0.959187	-0.919887	-0.796687	-0.531512	-0.519562						Spier_plaat_1_K 1
Spier_plaat_1_K 10	-0.1429	-0.5697	-0.9506	-0.5555	-0.4584	-1.0911	Spier_plaat_1_K 10	-0.2399	-0.151375	-0.371013	-0.570738	-0.153088	-0.113737	Spier_plaat_1_K 10	-0.2399	-0.391275	-0.762288	-1.33303	-1.48611	-1.59985						Spier_plaat_1_K 10
Spier_plaat_1_K 11	1.4436	1.5705	0.4752	0.6334	0.7956	0.3936	Spier_plaat_1_K 11	0.153125	1.45739	1.88749	0.533788	0.960413	0.998125	Spier_plaat_1_K 11	0.153125	1.61051	3.498	4.03179	4.9922	5.99032						Spier_plaat_1_K 11
Spier_plaat_1_K 12	-0.3315	-0.5174	-0.9778	-1.2102	-1.5212	-2.1642	Spier_plaat_1_K 12	0.483925	0.2098	0.128263	-0.395987	-0.285175	-0.425325	Spier_plaat_1_K 12	0.483925	0.693725	0.821988	0.426	0.140825	-0.2845						Spier_plaat_1_K 12
Spier_plaat_1_K 13	0.659	0.8899	0.7035	0.6746	0.5926	0.3614	Spier_plaat_1_K 13	-0.31445	0.1677	-0.0029375	-0.0496625	-0.001375	-0.0704375	Spier_plaat_1_K 13	-0.31445	-0.14675	-0.149688	-0.19935	-0.200725	-0.271162						Spier_plaat_1_K 13
Spier_plaat_1_K 14	-0.0536	3.5326	4.5724	3.0766	3.3588	4.9021	Spier_plaat_1_K 14	0.627362	0.582475	0.516037	0.347425	0.602738	0.736	Spier_plaat_1_K 14	0.627362	1.20984	1.72587	2.0733	2.67604	3.41204						Spier_plaat_1_K 14
Spier_plaat_1_K 15	1.1654	0.736	0.5897	0.562	0.3909	-0.3217	Spier_plaat_1_K 15	-0.174638	-0.2357	-0.0290125	-0.100188	0.114675	0.32025	Spier_plaat_1_K 15	-0.174638	-0.410338	-0.43935	-0.539538	-0.424862	-0.104613						Spier_plaat_1_K 15
Spier_plaat_1_K 16	-0.9316	-1.181	-1.4456	-1.4862	-1.6211	-1.9917	Spier_plaat_1_K 16	-0.443137	-0.4066	-0.233175	-0.0580375	-0.025075	-0.145087	Spier_plaat_1_K 16	-0.443137	-0.849737	-1.08291	-1.14095	-1.16602	-1.31111						Spier_plaat_1_K 16
Spier_plaat_1_K 17	-0.47	-0.5575	-0.7605	-1.2427	-1.5624	-1.4715	Spier_plaat_1_K 17	0.588338	0.186775	-0.0354875	-0.440213	-0.066	-0.364775	Spier_plaat_1_K 17	0.588338	0.775113	0.739625	0.299413	0.233413	-0.131362						Spier_plaat_1_K 17
Spier_plaat_1_K 18	-0.5568	-1.7069	-1.3374	-1.2683	-1.3592	-1.0197	Spier_plaat_1_K 18	0.112625	0.380338	0.552638	0.97075	0.975725	1.34431	Spier_plaat_1_K 18	0.112625	0.492963	1.0456	2.01635	2.99208	4.33639						Spier_plaat_1_K 18
Spier_plaat_1_K 19	-0.5124	-0.8158	-0.5113	-0.424	-0.187	-0.1112	Spier_plaat_1_K 19	-0.93365	-0.572037	-0.668562	-0.65885	-0.7192	-0.09215	Spier_plaat_1_K 19	-0.93365	-1.50569	-2.17425	-2.8331	-3.5523	-3.64445						Spier_plaat_1_K 19
Spier_plaat_1_K 2	-0.4335	-0.6192	0.7151	1.3281	1.7801	1.6618	Spier_plaat_1_K 2	1.01571	0.393514	0.0195	0.469575	0.478687	0.84805	Spier_plaat_1_K 2	1.01571	1.40923	1.42873	1.8983	2.37699	3.22504						Spier_plaat_1_K 2
Spier_plaat_1_K 20	-0.342	-0.5956	-0.4537	0.1252	0.0428	0.3352	Spier_plaat_1_K 20	-0.03135	0.2712	0.489088	0.312475	0.744712	0.44535	Spier_plaat_1_K 20	-0.03135	0.23985	0.728938	1.04141	1.78612	2.23148						Spier_plaat_1_K 20
Spier_plaat_1_K 21	-0.7259	0.8074	2.1638	2.7542	2.9875	3.2163	Spier_plaat_1_K 21	-0.210687	0.0667	-0.117837	-0.357087	-0.30455	-0.426975	Spier_plaat_1_K 21	-0.210687	-0.143987	-0.261825	-0.618912	-0.923462	-1.35044						Spier_plaat_1_K 21
Spier_plaat_1_K 22	-0.2338	3.8625	5.4558	6.3212	6.4275	6.6863	Spier_plaat_1_K 22	0.295225	-0.211612	-0.243737	-0.182175	-0.025225	-0.0473	Spier_plaat_1_K 22	0.295225	0.0836125	-0.160125	-0.3423	-0.367525	-0.414825						Spier_plaat_1_K 22
Spier_plaat_1_K 23	-0.3816	0.4306	0.1004	-0.183	0.0248	0.5	Spier_plaat_1_K 23	-0.370443	0.528843	0.285837	0.587962	0.431243	0.716075	Spier_plaat_1_K 23	-0.370443	0.1584	0.444238	1.0322	1.46344	2.17952						Spier_plaat_1_K 23
Spier_plaat_1_K 24	0.2249	0.1446	-1.2689	-1.0519	-0.914	-1.0547	Spier_plaat_1_K 24	-0.2398	0.0819625	0.0731	0.0863875	0.3424	0.100087	Spier_plaat_1_K 24	-0.2398	-0.157838	-0.0847375	0.00165	0.34405	0.444137						Spier_plaat_1_K 24
Spier_plaat_1_K 3	-0.2362	0.1308	3.5703	4.9302	5.4288	6.0848	Spier_plaat_1_K 3	0.9233	0.838812	0.499363	0.482	0.7184	0.64705	Spier_plaat_1_K 3	0.9233	1.76211	2.26147	2.74348	3.46188	4.10893						Spier_plaat_1_K 3
Spier_plaat_1_K 4	0.769	-0.2617	-1.3272	-1.5933	-2.1668	-3.1344	Spier_plaat_1_K 4	-0.515587	-0.262025	-0.30585	0.102157	-0.201243	-1.03075	Spier_plaat_1_K 4	-0.515587	-0.777612	-1.08346	-0.981305	-1.18255	-2.2133						Spier_plaat_1_K 4
Spier_plaat_1_K 5	-0.2645	-0.4021	0.3162	0.581	-0.0964	0.8273	Spier_plaat_1_K 5	-0.229017	-0.471629	-0.1562	0.176083	-0.0298143	-0.210825	Spier_plaat_1_K 5	-0.229017	-0.700645	-0.856845	-0.680762	-0.710576	-0.921401						Spier_plaat_1_K 5
Spier_plaat_1_K 6	0.1071	0.0461	-1.3408	-1.1037	-0.9267	-1.202	Spier_plaat_1_K 6	0.603063	0.582575	0.613687	0.292563	0.765212	0.68295	Spier_plaat_1_K 6	0.603063	1.18564	1.79933	2.09189	2.8571	3.54005						Spier_plaat_1_K 6
Spier_plaat_1_K 7	-0.1485	-0.3934	-0.147	0.299	0.6671	0.2493	Spier_plaat_1_K 7	-0.231612	-0.038875	0.120714	0.356137	0.203475	0.291488	Spier_plaat_1_K 7	-0.231612	-0.270487	-0.149773	0.206364	0.409839	0.701327						Spier_plaat_1_K 7
Spier_plaat_1_K 8	-0.6331	-0.8575	-0.8234	-1.0022	-1.3699	-1.8713	Spier_plaat_1_K 8	0.81235	0.593237	0.0171	0.310812	0.428775	0.210175	Spier_plaat_1_K 8	0.81235	1.40559	1.42269	1.7335	2.16228	2.37245						Spier_plaat_1_K 8
Spier_plaat_1_K 9	-0.1988	-0.053	2.8757	3.1132	2.5293	2.0852	Spier_plaat_1_K 9	0.97245	1.06459	0.6591	0.0197	0.396513	0.242262	Spier_plaat_1_K 9	0.97245	2.03704	2.69614	2.71584	3.11235	3.35461						Spier_plaat_1_K 9
Spier_plaat_1_L 1	-0.5597	0.4015	1.4276	0.698	-0.1159	1.4195	Spier_plaat_1_L 1	0.6583	-0.145633	0.561571	0.0344	-0.218243	0.0573667	Spier_plaat_1_L 1	0.6583	0.512667	1.07424	1.10864	0.890395	0.947762						Spier_plaat_1_L 1
Spier_plaat_1_L 10	1.6119	1.2863	1.0985	1.0951	0.4407	1.078	Spier_plaat_1_L 10	0.729817	-0.1256	0.5685	0.239029	0.0378714	0.362186	Spier_plaat_1_L 10	0.729817	0.604217	1.17272	1.41175	1.44962	1.8118						Spier_plaat_1_L 10
Spier_plaat_1_L 11	1.5382	0.6133	0.0142	-0.4063	-0.5424	-0.5445	Spier_plaat_1_L 11	0.48575	0.01995	0.203125	0.374275	0.129012	0.296	Spier_plaat_1_L 11	0.48575	0.5057	0.708825	1.0831	1.21211	1.50811						Spier_plaat_1_L 11
Spier_plaat_1_L 12	0.2231	0.2779	0.0851	-0.0188	-0.1534	0.0721	Spier_plaat_1_L 12	1.03084	0.485063	0.843775	0.309162	0.582788	0.6196	Spier_plaat_1_L 12	1.03084	1.5159	2.35968	2.66884	3.25162	3.87122						Spier_plaat_1_L 12
Spier_plaat_1_L 13	NA	NA	NA	NA	NA	NA	Spier_plaat_1_L 13	1.4249	1.004	0.0582		1.3219	-1.66665	Spier_plaat_1_L 13	1.4249	2.4289	2.4871	2.4871	3.809	2.14235						Spier_plaat_1_L 13
Spier_plaat_1_L 14	-0.5523	0.4164	0.0935	-0.0055	-0.8011	-0.4224	Spier_plaat_1_L 14	-0.335075	0.8058	0.275133	0.5365	1.04284	-0.43312	Spier_plaat_1_L 14	-0.335075	0.470725	0.745858	1.28236	2.3252	1.89208						Spier_plaat_1_L 14
Spier_plaat_1_L 15	-0.5138	-0.8554	-0.7513	-0.705	-0.5771	-1.1778	Spier_plaat_1_L 15	0.211087	0.59575	0.260937	-0.0800125	0.174157	0.143912	Spier_plaat_1_L 15	0.211087	0.806837	1.06777	0.987762	1.16192	1.30583						Spier_plaat_1_L 15
Spier_plaat_1_L 16	-0.4609	-0.8557	-1.6364	-1.2926	-1.4208	-1.6476	Spier_plaat_1_L 16	-0.865387	-0.66495	-0.132663	-0.234638	-0.2453	-0.39065	Spier_plaat_1_L 16	-0.865387	-1.53034	-1.663	-1.89764	-2.14294	-2.53359						Spier_plaat_1_L 16
Spier_plaat_1_L 17	0.1229	-0.3029	-1.5482	-1.6951	-2.296	-0.9345	Spier_plaat_1_L 17	0.3904	0.174	-0.387125	0.427367	0.07888	-0.369667	Spier_plaat_1_L 17	0.3904	0.5644	0.177275	0.604642	0.683522	0.313855						Spier_plaat_1_L 17
Spier_plaat_1_L 18	-1.0138	-1.3725	-1.3861	-1.5901	-1.6906	-1.81	Spier_plaat_1_L 18	-0.506162	-0.479488	-0.336662	-0.591014	-0.794337	-0.407614	Spier_plaat_1_L 18	-0.506162	-0.98565	-1.32231	-1.91333	-2.70766	-3.11528						Spier_plaat_1_L 18
[truncated: 2,119 more rows]

## Sheet: profiles genes selected pathway
Gene	Pathway - data ++		Gene	Pathway - data +?		Pathways analyse									Gene (see Merge and select)	KEGG name (see merge and select)	Pathway	Gene (see Merge and select)	KEGG name (see merge and select)		Microarray name	KEGG name														All genes								Gene list restricted to pathway KEGG list
[truncated: 338 more rows]

[truncated: 3 more sheets: conclusions profiles, Data - pathways per gene, Data - genes per pathway]
